# Supplementary material for: Molecular Characterization of Esophageal Squamous Cell Carcinoma Using Quantitative Proteomics
Source: Cancers (Basel). 2023 Jun 23;15(13):3302. doi: 10.3390/cancers15133302 (PMC10340553; doi:10.3390/cancers15133302)
Supplement: Supplementary file 1 [file cancers-15-03302-s001.zip]

Archive with 8 entries (8 files):
- Supplementary Figure S1A.pdf
- Supplementary Figure S1B.pdf
- Supplementary Figure S2.pdf
- Supplementary_Table S1.xlsx
- Supplementary_Table S2.xlsx
- Supplementary_Table S3.xlsx
- Supplementary_Table S4.xlsx
- Supplementary_Table S5.xlsx
