# Supplementary material for: Molecular Characterization of Esophageal Squamous Cell Carcinoma Using Quantitative Proteomics
Source: Cancers (Basel). 2023 Jun 23;15(13):3302. doi: 10.3390/cancers15133302 (PMC10340553; doi:10.3390/cancers15133302)
Supplement: Supplementary file 1 [file cancers-15-03302-s001.zip › Supplementary_Table S1.xlsx]

## Sheet: Sheet1
Supplementary Table S1: Clinical features of ESCC samples used for quantitative proteomic analysis
Patient ID	Age	Gender	Grade	Tumor	Normal	Cohort	Alcohol
IOB-N-12310/13	65	M	Grade2	42476	59324	Smoker	Yes
IOB-N-12754/13	52	M	Grade2	42474	59322	Smoker	No
IOB-N-16732/13	40	M	Grade2	42479	59327	Smoker	Yes
IOB-N-8419/13	65	M	Grade2	42473	59321	Smoker	Yes
IOB-N-1416/12	70	F	Grade2	42482	59330	Chewer	No
IOB-N-3866/13	53	M	Grade2	42483	59331	Chewer	Yes
IOB-N-6281/14	55	F	Grade2	42484	59332	Chewer	No
IOB-N-6953/14	54	F	Grade2	42487	59335	Chewer	No
IOB-N-17458/12	74	F	Grade 2	42493	59339	No habit	No
IOB-N-6689/14	49	F	Grade 2	42497	59343	No habit	No
IOB-N-17849/14	52	F	Grade 2	42499	59345	No habit	No
IOB-N-8127/13	23	M	Grade 2	56958	59348	No habit	No
