# Supplementary material for: Molecular Characterization of Esophageal Squamous Cell Carcinoma Using Quantitative Proteomics
Source: Cancers (Basel). 2023 Jun 23;15(13):3302. doi: 10.3390/cancers15133302 (PMC10340553; doi:10.3390/cancers15133302)
Supplement: Supplementary file 1 [file cancers-15-03302-s001.zip › Supplementary_Table S2.xlsx]

## Sheet: Experiment 1
Supplementary Table S2. List of all the proteins identified at 1% FDR cut-off in all three experiments.
Protein FDR Confidence: Combined	Accession	Description	Gene symbol	Exp. q-value: Combined	Sum PEP Score	Coverage [%]	# Peptides	# PSMs	# Unique Peptides	# Protein Groups	# AAs	MW [kDa]	calc. pI	Score Mascot: Mascot	Score Sequest HT: Sequest HT	# Peptides (by Search Engine): Mascot	# Peptides (by Search Engine): Sequest HT	# Razor Peptides	Abundances (Grouped): 126, Tumor	Abundances (Grouped): 127N, Normal	Abundances (Grouped): 127C, Tumor	Abundances (Grouped): 128N, Normal	Abundances (Grouped): 128C, Tumor	Abundances (Grouped): 129N, Normal	Abundances (Grouped): 129C, Tumor	Abundances (Grouped): 130N, Normal	Abundances (Grouped): 130C, Bridge	Abundances (Grouped): 131, Bridge	Abundances (Normalized): F1: 126, Sample, R1	Abundances (Normalized): F2: 126, Sample, R2	Abundances (Normalized): F3: 126, Sample, R3	Abundances (Normalized): F1: 127N, Sample, R1	Abundances (Normalized): F2: 127N, Sample, R2	Abundances (Normalized): F3: 127N, Sample, R3	Abundances (Normalized): F1: 127C, Sample, R1	Abundances (Normalized): F2: 127C, Sample, R2	Abundances (Normalized): F3: 127C, Sample, R3	Abundances (Normalized): F1: 128N, Sample, R1	Abundances (Normalized): F2: 128N, Sample, R2	Abundances (Normalized): F3: 128N, Sample, R3	Abundances (Normalized): F1: 128C, Sample, R1	Abundances (Normalized): F2: 128C, Sample, R2	Abundances (Normalized): F3: 128C, Sample, R3	Abundances (Normalized): F1: 129N, Sample, R1	Abundances (Normalized): F2: 129N, Sample, R2	Abundances (Normalized): F3: 129N, Sample, R3	Abundances (Normalized): F1: 129C, Sample, R1	Abundances (Normalized): F2: 129C, Sample, R2	Abundances (Normalized): F3: 129C, Sample, R3
High	Q09666	Neuroblast differentiation-associated protein AHNAK	AHNAK	0	2833.61	75	270	8617	264	1	5890	628.7	6.15	54003	13951.5	264	270	6	204024	390318	251964	349976	275906	389077	246912	362369	302768	305137	194501	204024	204169	372828	395851	390318	240062	252071	251964	333662	354771	349976	264494	276274	275906	372347	392752	389077	237613	248768	246912
High	Q15149	Plectin	PLEC	0	2733.29	70	359	5582	7	1	4684	531.5	5.96	40202	10769.4	351	359	389	162942	152024	291933	164522	226888	157560	163876	150783	168058	167262	162942	165870	160396	152024	154807	148593	291933	294833	289720	164522	166620	160471	226888	229577	223632	157560	160779	154712	163876	167088	161496
High	Q15149-4	Isoform 4 of Plectin	PLEC	0	2700.62	71	353	5539	2	1	4547	515.9	5.8	39782	10672.3	345	353	0	395.3	629.5	632.7	410.6	510.4	488.4	348.7	454.9	409.9	405.9	419.1	129.4	395.3	629.5	121.1	667.2	632.7	155.5	748.8	439	123.9	410.6	510.4	130.7	525.6	488.4	108.3	613	405.2	129.7	348.7
High	Q15149-3	Isoform 3 of Plectin	PLEC	0	2694.37	70	351	5521	1	1	4570	517.7	5.74	39718	10639	343	351	0	258.7	209.4	356.1	228.4	278	210.8	241.1	227.5	270.5	256.2	287.3	258.7	207.5	302.9	183.9	209.4	416.1	330.2	356.1	352.8	209.5	228.4	406.8	273.1	278	321.6	200.3	210.8	340.8	240.5	241.1
High	Q15149-9	Isoform 9 of Plectin	PLEC	0	2694.09	71	352	5532	1	1	4533	514.5	5.73	39813	10647.5	344	351	0	27.2	69.5	35.8	60.6	40	42.9	42.3	62.7	53.7	45.7	23.7	38.7	27.2	57.9	90.6	69.5	32.8	45.7	35.8	54	75.8	60.6	30	49.9	40	41.5	72.4	42.9	39.7	63.8	42.3
High	Q15149-6	Isoform 6 of Plectin	PLEC	0	2692.09	71	352	5530	1	1	4551	516.2	5.76	39760	10651	343	352	0	172	430	216.9	377.5	262.2	404.6	270.4	476.1	301.2	319.6			172			430			216.9			377.5			262.2			404.6			270.4
High	P35749	Myosin-11	MYH11	0	2080.29	67	170	12868	8	1	1972	227.2	5.5	106852	25446.7	163	170	206	194471	658938	171122	642350	211876	669857	265309	702297	372428	401138	194471	193596	205110	632790	658938	685376	169224	171122	181559	615126	642350	669149	204844	211876	223099	642358	669857	697105	256531	265309	278253
High	P35749-3	Isoform 3 of Myosin-11	MYH11	0	2043.58	67	164	12841	2	1	1945	224.2	5.53	107170	25359.5	159	164	0	751.8	2717.8	722.6	2325.7	794.6	2022.1	804.2	4123.1	1657	1810.7	1263.5	569.1	751.8	5005.8	1533.6	2717.8	872.1	534.2	722.6	4397.1	1399	2325.7	996.9	611.1	794.6	3389.8	1171.8	2022.1	1095.2	592.3	804.2
High	P35749-4	Isoform 4 of Myosin-11	MYH11	0	2031.07	66	164	12875	0	1	1938	223.4	5.53	107452	25395.9	159	164	2	735.3	2979.5	676.7	2848.6	804.9	3145.4	899.1	3227	1582.6	1742.9	1007.9	669	735.3	3285.1	2694.8	2979.5	946.2	621.6	676.7	3085.6	2454.7	2848.6	1053.5	731.3	804.9	3433.8	2811	3145.4	1142.6	811.7	899.1
High	P21333-2	Isoform 2 of Filamin-A	FLNA	0	1892.48	73	154	7654	137	1	2639	279.8	6.05	68153	16263.9	149	153	19	142119	355312	151313	368514	188745	368791	214404	390805	245727	259425	137586	144443	142119	329948	355312	355408	145032	153218	151313	345817	371193	368514	176058	188745	188980	346413	368838	368791	200035	214404	214833
High	P15924	Desmoplakin	DSP	0	1851.18	68	221	5072	221	1	2871	331.6	6.81	35997	9669.99	215	220	0	132089	208300	155898	222773	150867	265210	158297	173220	169027	169254	132089	131560	137347	202981	208300	214220	155727	155898	161692	216753	222773	230166	150738	150867	156131	259103	265210	275473	157271	158297	163912
High	P35579	Myosin-9	MYH9	0	1764.64	67	149	7129	117	1	1960	226.4	5.6	58888	14088	145	149	14	163195	123402	226158	129207	240274	129848	232971	124318	170780	164045	157529	163195	168359	123242	123402	123738	216456	226158	233428	128450	129207	130285	232277	240274	248633	127670	129848	130758	224349	232971	240209
High	Q14204	Cytoplasmic dynein 1 heavy chain 1	DYNC1H1	0	1722.52	54	230	2846	230	1	4646	532.1	6.4	19077	5401.01	223	229	0	90156.2	85408.2	110209	86953.4	98770.4	87689.3	119977	86956.4	95231.1	92903.2	90156.2	91232.9	89677	84150.3	85487.2	85408.2	110209	109790	110686	86516.8	86953.4	87230.4	98770.4	98613.4	99627.9	87027.3	88072.5	87689.3	118813	119977	121540
High	P04114	Apolipoprotein B-100	APOB	0	1672.59	54	223	2918	222	1	4563	515.3	7.05	20639	5473.54	209	223	1	105384	165822	76664.2	155702	82448.6	117676	85253.2	121233	108744	110134	97222	105511	105384	157190	167584	165822	70927.8	77429.9	76664.2	147114	158601	155702	76158.6	82448.6	82920.1	109764	118106	117676	78633.6	85531.5	85253.2
High	Q8IVF2-3	Isoform 3 of Protein AHNAK2	AHNAK2	0	1662.18	67	201	2262	199	1	5695	605.3	5.36	17313	4368.27	197	198	0	65344.2	74419.6	98476.9	82007.4	72358.7	89106	69156.4	77267.1	74057.8	74216	68813.7	65344.2	62623	77826.2	74419.6	71819.3	104029	98476.9	95154.7	86862.3	82007.4	79729.9	76237.5	72358.7	69541	92311.9	89106	85712.7	72783.9	69156.4	66563
High	Q9Y490	Talin-1	TLN1	0	1640.43	74	155	2931	134	1	2541	269.6	6.07	26954	6277.04	152	155	22	76291.5	117165	69393.7	116160	84341.2	118174	87200.3	130444	94346.8	96604.5	76291.5	78339.6	73057.1	118295	117165	115899	69393.7	70308.2	68115.5	117968	116160	115345	84341.2	84815.3	82178.7	120598	118174	117453	87200.3	88851.4	86966.1
High	P12111	Collagen alpha-3(VI) chain	COL6A3	0	1517.63	58	173	5073	25	1	3177	343.5	6.68	40029	10046.4	168	173	161	114936	223021	108164	220512	143496	234221	124586	209175	149099	154058	118910	106190	114936	235790	209576	223021	111583	101800	108164	232222	205383	220512	147262	134577	143496	245684	220160	234221	128121	115712	124586
High	P98160	Basement membrane-specific heparan sulfate proteoglycan core protein	HSPG2	0	1419.91	58	163	2518	163	1	4391	468.5	6.51	18619	5538.15	161	163	0	46132.1	85342.9	43685.5	78422.2	52457	84927.2	56200.3	83233.5	61143.5	62419.5	46636.1	46132.1	45345.7	85342.9	84635.3	85695.7	43685.5	43607.1	44149.3	78422.2	78164.1	79025.5	52444.6	52457	52539.2	84927.2	84396.9	85320.3	56200.3	55460.6	57324.3
High	P12111-4	Isoform 4 of Collagen alpha-3(VI) chain	COL6A3	0	1352.22	61	149	4837	1	1	2570	278	8.15	37887	9532.86	145	149	0	676.2	2429.9	531.2	2019.7	1028.5	2575.5	896	2429	1211.5	1250	676.2	477.5	780.1	2429.9	1970.2	2885.9	531.2	273.2	722	2019.7	1597.6	2606.3	1028.5	695	1128.9	2575.5	2141	3058.8	896	641.5	1050.2
High	Q9UPN3	Microtubule-actin cross-linking factor 1, isoforms 1/2/3/5	MACF1	0	1336.7	39	255	1586	77	1	7388	837.8	5.39	9604	3010.87	245	255	168	54130.7	46490.8	104104	47789.5	60010.3	48920.3	64604	46942.3	59822.5	58601.6	57716.8	51596	54130.7	46490.8	41952.2	48800.9	109607	101883	104104	50855.3	45746	47789.5	64069.9	57450.5	60010.3	49081.3	43152.2	48920.3	67706	61354.2	64604
High	Q14315	Filamin-C	FLNC	0	1298.7	64	140	2976	123	1	2725	290.8	5.97	22680	6001.08	138	139	5	41697.3	102879	36790.7	106017	43499.8	124225	52792.9	120308	72566.2	74501.7	44294.9	40692.6	41697.3	104914	100149	102879	36790.7	34631.7	37096.6	110306	104305	106017	43499.8	41779	44996.9	128113	120589	124225	53637.2	51015.4	52792.9
High	O75369	Filamin-B	FLNB	0	1288.46	68	133	2573	1	1	2602	278	5.73	19888	5148.48	130	133	0	28.3	27.2	28.2	32.1	211.6	132.5	128.1	112	104.1	100.7	31.9	28.3	20.9	29.4	27.2	22.9	28.2	29.5	26.1	35.3	25.9	32.1	188.3	211.6	232.3	116.7	139.1	132.5	123.1	128.1	138.6
High	O75369-8	Isoform 8 of Filamin-B	FLNB	0	1286.31	67	134	2579	2	1	2633	281.5	5.71	19859	5145.6	131	134	135	62514.9	43387.8	87773.6	47542	67906.1	45298.2	54066.3	41632.5	59505.1	57994.6	60563.6	62514.9	63906.5	42395.2	43387.8	44540.7	83831.2	87773.6	89731.9	45422.7	47603.6	47542	65301.5	67906.1	70297.9	43552.1	45298.2	46552.6	52181.7	54066.3	55198.2
High	P78527	DNA-dependent protein kinase catalytic subunit	PRKDC	0	1264.97	45	178	2205	178	1	4128	468.8	7.12	14827	4110.09	173	177	0	120236	53536.2	95910.4	58006.8	101822	58043.5	84666.7	52908.6	76216.1	74931	124788	112069	120236	56841.7	51075	53536.2	99745	89438.9	95910.4	60924	55502.4	58006.8	106440	95611.1	101822	60613.6	56184.7	58043.5	87781.3	79091.9	84666.7
High	Q8WXH0-2	Isoform 2 of Nesprin-2	SYNE2	0	1243.46	44	272	1465	268	1	6907	798.4	5.36	7164	2692.95	254	271	4	72655.2	56460.8	76128.3	58093.7	57999	60074.1	63816.7	52909.2	62880.8	62397.2	72655.2	69010.4	80041.9	56460.8	53979	61652.6	76128.3	74140.9	85834.4	58093.7	56390.5	64067.8	57999	56608	64736.8	60074.1	58585.4	66701.8	63816.7	62109.7	71567.5
High	Q13813-2	Isoform 2 of Spectrin alpha chain, non-erythrocytic 1	SPTAN1	0	1225.81	67	162	1847	4	1	2477	284.9	5.35	13464	3752.97	155	161	176	53978.7	75291.2	53092.2	66964.7	70780.9	71081.6	63205	76034.8	69196.8	68960.2	56798.6	49625.3	53978.7	75291.2	70545.4	76404.8	53577.7	47873.1	53092.2	66964.7	61241.3	67249.1	70893.2	64782.3	70780.9	71081.6	66583.8	73210.7	63781.2	56920	63205
High	Q13813-3	Isoform 3 of Spectrin alpha chain, non-erythrocytic 1	SPTAN1	0	1221.12	68	161	1827	3	1	2452	282.1	5.34	13132	3714.24	154	160	0	1186.9	1226.6	1210.1	1091.9	1650.3	1072.1	1620.3	1160.9	1450	1232.2	1659	1156.2	1186.9	1346	1226.6	1182.3	1363.6	1169.9	1210.1	1091.9	925.6	1118.8	1736.6	1650.3	1603.6	1095.3	982.3	1072.1	1795.8	1616.9	1620.3
High	Q99715	Collagen alpha-1(XII) chain	COL12A1	0	1160.93	54	137	2062	136	1	3063	332.9	5.53	14118	4089.42	134	136	1	77912.4	38420.3	79335.7	39745.1	91757.4	40084.1	108910	45967.8	65390.5	61362.1	75442.4	78762.9	77912.4	37080.9	38420.3	39739.7	75967.1	79335.7	80088	38172.5	39745.1	40994.6	88145.3	91757.4	92792.4	37506.2	40084.1	40570.3	103239	108910	110205
High	Q01082	Spectrin beta chain, non-erythrocytic 1	SPTBN1	0	1121.07	68	142	1531	14	1	2364	274.4	5.57	10522	3051.53	137	142	151	45120.7	55976.3	46394	50891.7	61353	52088.9	52096.8	56889.8	55732.1	55259	45120.7	46164.3	44305.1	55976.3	57134.7	54272.6	46394	46559.6	44595.7	50891.7	51683	49791.2	61353	62640.1	58819.4	52088.9	53359	50427.4	52096.8	52584.7	49585.1
High	P35555	Fibrillin-1	FBN1	0	1081.93	49	110	2021	103	1	2871	312	4.93	15589	3958.49	107	110	8	41921.8	101730	56654.2	69686.9	64917	90340.1	63683.1	104443	63160.2	65643.2	39303.5	42323.1	41921.8	91736.8	101730	103897	51785.5	56729.6	56654.2	64182.9	69790.5	69686.9	59955.2	65031.4	64917	83009.1	90340.1	92379.9	59207.1	63683.1	64154.6
High	Q01082-3	Isoform 2 of Spectrin beta chain, non-erythrocytic 1	SPTBN1	0	1028.24	68	131	1429	3	1	2155	251.2	5.53	9793	2820.16	127	131	0	330.2	494.4	423.8	454.1	693.2	454.5	411.5	485.7	443.8	443.8	330.2	274.1	500.4	441.2	494.4	700.9	309.8	423.8	540.8	361.6	454.1	593.5	452.5	693.2	961.6	410.1	454.5	611.6	395.8	411.5	598.1
High	P01024	Complement C3	C3	0	1019.75	63	96	2863	95	1	1663	187	6.4	22286	5807.59	94	96	1	102221	118606	63954.8	92443.7	71164.5	74343.4	87345.5	120045	87490.5	88641.1	98881.8	105614	102221	111294	118672	118606	60227	64422.8	63954.8	89057.4	93604.3	92443.7	66868.8	71773.8	71164.5	69952.2	75505.6	74343.4	81902.2	89470.2	87345.5
High	O60437	Periplakin	PPL	0	1005.29	77	164	1998	163	1	1756	204.6	5.6	12583	3837.54	155	163	1	38341.5	126034	37844.6	86821.6	47635.4	93752.8	47417.5	111920	63814	67871.7	31035.7	38341.5	40761.2	108485	126034	129341	31438.4	37844.6	39624.4	75162.6	86821.6	88846.7	39978.7	47635.4	48589.3	80472.4	93752.8	95051.2	39564.4	47417.5	48254.4
High	Q9UPN3-5	Isoform 4 of Microtubule-actin cross-linking factor 1, isoforms 1/2/3/5	MACF1	0	989.879	35	184	1130	7	1	5938	669.7	5.3	7051	2176.53	178	184	1	1878.7	1380.4	3972.5	1670.8	2156	1589.5	2227	1573	2044.5	2011.2	1878.7	2139.3	1877.1	1380.4	1677.2	1374.7	3762.7	3972.5	4094.6	1670.8	1847.5	1633.7	2156	2305.3	2126	1589.5	1884.7	1487.5	2227	2361.4	2197.2
High	P58107	Epiplakin	EPPK1	0	959.365	59	132	1378	124	1	5090	555.3	5.6	10716	2845.23	129	131	0	33867.5	26672.1	60860.9	31231	43982.2	28221.2	40365.1	24964.1	36296.9	36042.4	31285.3	33867.5	36892.4	24451.4	26672.1	27186.9	56651.9	60860.9	65697.9	28932.5	31231	32884.6	40833	43982.2	47176.3	26600.1	28221.2	28874.1	37279.4	40365.1	42801.7
High	P24821	Tenascin	TNC	0	956.195	54	87	2168	2	1	2201	240.7	4.89	20239	4776.3	86	87	95	124652	32991	87723.6	41745.1	67460.5	40282.6	58611.9	35748.9	56433.1	54392.4	124742	124652	119411	32991	33354.4	30757.4	87944.6	87723.6	84332.7	42157.8	41745.1	40114	68607.6	67460.5	64421.8	40745.6	40282.6	37573.8	59595.4	58611.9	56564.4
High	P24821-4	Isoform 4 of Tenascin	TNC	0	947.131	55	86	2165	1	1	2110	230.7	4.91	20805	4828.27	85	86	0	775.6	393	660.4	463.6	572.7	386.5	532.9	464.7	489.6	499.8	775.6	812.6	423	393	444.1	222.6	686.5	660.4	371.3	467.3	463.6	253.7	572.7	671.6	309.8	386.5	397.7	220.9	532.9	625.5	312.6
High	P02751-15	Isoform 15 of Fibronectin	FN1	0	942.869	51	90	2556	6	1	2477	272.2	5.5	18763	5597.21	88	90	95	102529	62115.4	80589.8	57762.7	118025	63040.9	106914	68100.2	80506.2	78464.8	102529	101841	103031	62914	62115.4	61760.3	80589.8	79719	80708	58725.3	57762.7	57474.3	118025	117281	118745	63040.9	63008.1	63049.5	106914	105969	107898
High	O15061	Synemin	SYNM	0	926.974	72	111	1638	16	1	1565	172.7	5.16	15047	3417.24	109	111	103	23186.8	71104.6	22202.2	76578.1	26349.3	81258.1	29956.2	85263.2	46622.3	48604.8	24032.1	22088.8	23186.8	78276.2	71104.6	70166.4	23227.7	21104.5	22202.2	85082.3	76578.1	76470.7	28238.7	25998	26349.3	90362.9	80638	81258.1	31860.8	29585.9	29956.2
High	P46940	Ras GTPase-activating-like protein IQGAP1	IQGAP1	0	908.055	62	88	1602	83	1	1657	189.1	6.48	13067	3234.26	88	87	6	53411.8	47799.8	51179.3	46212.6	51607.5	50911.5	59559.5	48711	50532.2	50048.6	55290.5	51622.3	53411.8	49157.3	45388.5	47799.8	53257.4	48628.7	51179.3	47322.4	44291.2	46212.6	53407.1	48869	51607.5	52581.4	48711.2	50911.5	61833	56918.6	59559.5
High	P18206	Vinculin	VCL	0	895.441	73	88	3206	88	1	1134	123.7	5.66	24122	5959.58	87	88	0	66522.1	132883	68498.7	127996	83616.7	130179	91815.7	137322	98934.7	100839	66522.1	62258.1	67903.3	132883	130972	138059	68498.7	63715.1	71864.5	127996	125012	133135	83616.7	79541.9	86686.4	130179	127901	135221	91815.7	87896	96614.6
High	Q7Z406-6	Isoform 6 of Myosin-14	MYH14	0	880.759	59	118	1718	102	1	2003	228.5	5.6	12635	3457.5	113	117	0	31026.1	34413.9	19380.1	26592.2	23100.6	29575.6	60895.1	35170.6	34253.9	32597.4	32400.8	31026.1	28171.5	35985.2	34413.9	30848.9	20315.8	19380.1	17812.4	28113.4	26592.2	23994.1	24234.9	23100.6	21445.8	30630.8	29575.6	26701.4	62405.1	60895.1	55376.7
High	P02751-10	Isoform 10 of Fibronectin	FN1	0	880.34	55	84	2458	0	1	2176	239.5	5.88	18966	5385.43	83	84	1	756.7	652.2	702	598.1	812.5	590.5	824.3	667.8	742.4	729.2	938.3	756.7	750.3	845.6	652.2	578.4	729.6	702	662.2	715.8	598.1	584.8	1039.4	812.5	779.6	807.7	579.5	590.5	1118.5	824.3	821.2
High	P02751-5	Isoform 5 of Fibronectin	FN1	0	858.627	52	82	2399	0	1	2211	243.2	5.74	18789	5167.63	81	82	0
High	P35580-3	Isoform 3 of Myosin-10	MYH10	0	851.7	61	122	2442	89	1	1997	231.2	5.53	22773	4809.93	115	122	3	23092.3	20397.5	29923.6	20222.3	35923	19505.2	41848.1	21522.3	28251.3	27036.8	23191.8	21035.9	23092.3	20397.5	19429	21905.4	30540.8	27092.5	29923.6	20222.3	19146.8	21774.6	36511.8	32895.9	35923	19505.2	18438.9	20735.3	42740	39277.9	41848.1
High	Q92817	Envoplakin	EVPL	0	846.436	64	134	1456	134	1	2033	231.5	6.96	9773	2890.66	130	134	0	29990.9	95164.1	30640.7	71898.7	37750.3	83304.7	31706.9	84123.7	51501.6	54665.2	29990.9	30022.6	27663.4	97217.7	95164.1	89965.8	31257.1	30640.7	28314.8	73073.8	71898.7	67544.4	37873.3	37750.3	35538.2	84975.4	83304.7	79115.3	31972.3	31706.9	29198.6
High	P24821-5	Isoform 5 of Tenascin	TNC	0	838.993	62	76	1936	1	1	1655	181.4	5.05	18258	4319.49	75	76	0	47.7	118.5	23.4	139	33.3	68.4	67.1	65.2	95.5	101.1			47.7			118.5			23.4			139			33.3			68.4			67.1
High	P49327	Fatty acid synthase	FASN	0	832.423	50	104	1321	103	1	2511	273.3	6.44	9703	2578.35	100	102	1	45175.9	42940.3	64255.2	52708.7	47329.3	46608.8	37164	39224.7	44890.9	44845.9	46833.6	45175.9	43745.3	43061	41503.3	42940.3	65497.1	64255.2	61725.5	52708.7	53027.9	51156.3	48121	47329.3	45971.7	46938.5	46204.1	46608.8	37442.9	37164	35944.4
High	P11532	Dystrophin	DMD	0	814.975	45	144	1000	140	1	3685	426.5	5.88	6591	1948.39	137	143	5	20257.3	59011.5	19274.6	60109.9	22307.7	60846.5	24877.1	64774.5	36142.5	38636.9	17491.1	20257.3	22853.2	56900.4	59011.5	61402.7	16000.7	19274.6	23129.7	57799.2	60109.9	63734.6	19961	22307.7	27188.7	58590.1	60846.5	62631.4	22671.6	24877.1	29055.8
High	Q00610	Clathrin heavy chain 1	CLTC	0	798.335	54	74	1518	74	1	1675	191.5	5.69	13204	3320.4	72	74	0	60274.8	40489.2	48672.4	41725.2	51429.4	40681.2	50717.2	39858.8	46307.4	45831.2	60274.8	61446.1	59604.4	41161.4	40489.2	39005.8	48762.2	48672.4	48006	42424	41725.2	40593.5	51627.1	51429.4	50680.1	41318.2	40681.2	40126.7	51007.5	50717.2	50071.3
High	P24821-6	Isoform 6 of Tenascin	TNC	0	756.874	60	70	1743	1	1	1564	171.2	5.1	15836	3850	70	70	0	1022.6	469.2	326.7	522.4	348.1	590.4	850	484.1	527.1	470.8	1022.6	2108.8	850.2	469.2	1188.5	460.8	298.5	569.1	326.7	522.4	1229.6	471.6	348.1	682	336	590.4	1306.3	547.1	850	1721.5	731.9
High	Q14980	Nuclear mitotic apparatus protein 1	NUMA1	0	754.715	61	113	894	111	1	2115	238.1	5.78	6865	1829.9	107	113	2	31766.8	27975	29477.2	28009	33518.4	28171.6	41940.1	27261.7	36076	34733.5	33927.6	31766.8	31114.2	29255	27975	27717.2	31799	29477.2	29259.9	29789.9	28009	27594.2	36183.5	33428.7	33518.4	29706.3	28171.6	28127.4	43839.2	41940.1	40624.4
High	O15061-2	Isoform 2 of Synemin	SYNM	0	738.983	71	96	1430	1	1	1253	140.1	5.07	12739	2950.25	94	96	0	420	453.5	424.7	468.2	468.7	432.4	514.4	497.6	499.2	484	185.2	420	949.6	234.6	453.5	811.1	201	424.7	925.3	206.6	468.2	830.5	199.7	468.7	839.6	214.4	432.4	832.9	231.2	514.4	843.9
High	O15230	Laminin subunit alpha-5	LAMA5	0	730.195	37	108	995	106	1	3695	399.5	7.02	7224	2003.94	107	108	2	24525.9	48220.8	19712.1	42109.3	23682.7	42040.3	28999.9	42309.4	29342.3	30107.8	22589.7	25866.4	24525.9	45088.1	54269.2	48220.8	18076.5	20688.2	19712.1	40061.3	46428.5	42109.3	20907.2	24295.6	23682.7	39824.7	47262.8	42040.3	26308.1	30438.1	28999.9
High	Q9P2E9	Ribosome-binding protein 1	RRBP1	0	723.119	76	99	1221	2	1	1410	152.4	8.6	9087	2432.17	95	99	100	33028.5	33056	56394.9	33934.2	64302.1	30826.4	56115.8	33298.3	48847.7	46271.2	29013.6	33028.5	36645.6	29625.2	33056	35305.3	51546.5	56394.9	61871.3	30536.7	33934.2	36129	57858.5	64302.1	69499.3	27628.5	30826.4	32940.1	50281.9	56115.8	59908.1
High	P01023	Alpha-2-macroglobulin	A2M	0	719.926	58	64	1807	55	1	1474	163.2	6.46	14265	3616.3	60	64	10	44289.4	65537.8	35343.9	55575.8	53720.4	55049.1	53496.3	96279	58058.5	60557.3	43079.2	46751.6	44289.4	65537.8	68376.8	64313.9	35343.9	37461.6	35213.1	55575.8	60448.4	54418.6	53720.4	57407.7	52288.5	55049.1	59507.6	54023.9	53496.3	63956.6	51585.7
High	Q63HN8	E3 ubiquitin-protein ligase RNF213	RNF213	0	714.635	33	151	800	149	1	5207	591	6.48	5030	1455.07	141	151	2	43677.2	21497.1	31961.7	24811.5	36015.8	23798.8	34328.7	22059	32537.1	31906.2	43148.4	45415	43677.2	22966.6	21497.1	20765.5	31961.7	32572.2	31444.1	25439.6	24811.5	23954.2	36015.8	37694.7	35206.2	24567.4	23798.8	22744.7	34328.7	35959.8	33616.9
High	Q14789-4	Isoform 4 of Golgin subfamily B member 1	GOLGB1	0	709.57	48	131	750	130	1	3184	367.2	5.02	4357	1458.83	122	131	1	32117.6	30008.9	33684.6	29925.4	34865.2	30214.8	32417.6	29960.9	33681.6	33962.9	32117.6	32545.6	31500.7	30416.7	30008.9	29595.6	33926.8	33684.6	33312.4	29943.2	29700.7	29925.4	34989.9	34865.2	34299.3	30063.4	30214.8	30403.4	32417.6	32518.3	31811.7
High	P12814	Alpha-actinin-1	ACTN1	0	706.204	75	60	2852	3	1	892	103	5.41	21674	5337.04	59	59	0	1714.2	809.3	1813.2	874.1	1978.1	863.6	1392.3	1045.8	1300.4	1267.4	1714.2	2347.2	1672.9	809.3	1104.9	733.7	1456.6	2365.6	1813.2	866	1347.5	874.1	1478.6	2514.8	1978.1	830.6	1312.8	863.6	1145	1922	1392.3
High	Q9P2E9-2	Isoform 1 of Ribosome-binding protein 1	RRBP1	0	705.771	76	98	1190	1	1	1407	152.1	8.66	9000	2357.64	94	98	0	443.7	397.8	816.5	415.2	932	334.6	759.8	396.5	655.1	610.3	447.1	434.2	443.7	407	357.8	397.8	900.5	768	816.5	482.9	408	415.2	1073.8	925.7	932	371.6	299.9	334.6	879.4	734.6	759.8
High	P12814-2	Isoform 2 of Alpha-actinin-1	ACTN1	0	705.018	75	60	2986	2	1	887	102.6	5.5	22771	5504.51	59	59	54	42038.6	59351.9	46198.2	60195.1	55311	63820.2	57796.5	68338.4	55477.2	56712	43529.6	41884.4	42038.6	59646.6	59008.8	59351.9	47074.2	46198.2	45955.5	60820.9	60195.1	59308.5	55311	55526.5	54586.7	64140.9	63820.2	63355.7	57796.5	57777.5	57833.2
High	P02768	Serum albumin	ALB	0	695.625	78	65	10630	65	1	609	69.3	6.28	95374	23859.3	57	65	0	233649	525285	250419	504695	289103	411526	288280	551105	385924	414496	233649	242304	232798	520964	549012	525285	250419	260099	248914	500185	524979	504695	289103	300003	287641	411526	429149	407070	288280	297570	288198
High	Q9NZM1	Myoferlin	MYOF	0	675.03	56	105	1116	102	1	2061	234.6	6.18	6587	2083.78	101	105	2	36789.5	34387.9	40223.4	36108.8	46342.4	37816.6	50861.1	36039	38984.7	38141.3	35452.3	37374	36789.5	33888	34387.9	35206.2	38547.5	40331.6	40223.4	35373.4	36108.8	37258.4	44801.2	46342.4	47115	37473.2	37816.6	39059.5	49341.6	50861.1	52458.8
High	P22105-3	Isoform 3 of Tenascin-X	TNXB	0	672.374	40	114	873	3	1	4242	457.9	5.17	4889	1743.68	108	114	0	364.9	495.8	312.2	486.5	414.5	507.8	384.2	548.6	448.6	469.6	72.5	364.9	456.3	153.3	780	495.8	58.1	312.2	395	120.7	595.3	486.5	76.8	416.6	414.5	149.8	775.4	507.8	83.8	457.1	384.2
High	P22105	Tenascin-X	TNXB	0	668.532	40	116	885	5	1	4289	464	5.34	4814	1752.57	110	116	110	16587.3	44028.6	15279.3	33710.8	21299.9	42602.3	20789.5	49683.6	27785.6	28878.7	15223.4	17857.8	16587.3	41236	45131.1	44028.6	13946.8	16299.4	15279.3	30546.8	34381.5	33710.8	18922.8	21465.9	21299.9	40260.4	44046	42602.3	18665.5	21302.9	20789.5
High	O43707	Alpha-actinin-4	ACTN4	0	646.588	72	63	2483	42	1	911	104.8	5.44	18136	4678.04	61	63	23	64606.1	83022.7	64989.5	73520.8	76897.4	80930.8	81774.2	85368.4	75843.3	75214.2	66648.1	64606.1	61666.6	85291.2	83022.7	78389.3	67785.4	64989.5	62845.8	76368	73520.8	68894	79986.4	76897.4	72702.1	82515.8	80930.8	76015.1	84774.7	81774.2	76977.4
High	P46821	Microtubule-associated protein 1B	MAP1B	0	642.665	49	85	725	84	1	2468	270.5	4.81	6109	1560.14	80	84	1	20788.6	28685.8	19989.7	26482.7	23025.4	26081.1	43147	32130.7	27524.4	27552.4	21956.5	20788.6	20400.6	30665	28685.8	28618.5	21365	19989.7	19060.8	28089	26482.7	25975.4	24826.3	23025.4	22536.6	27705.3	26081.1	25492.4	44893.1	42858.7	43147
High	P13647	Keratin, type II cytoskeletal 5	KRT5	0	638.395	70	69	8815	42	1	590	62.3	7.74	65451	14879.7	64	67	31	201578	310184	280390	441848	270589	464957	250634	266622	284542	292758	201300	201578	207018	303053	310184	314004	280390	281922	280058	434056	448310	441848	268880	270589	274882	458009	464957	470296	248576	250634	251566
High	Q92616	Translational activator GCN1	GCN1L1	0	635.485	45	117	829	117	1	2671	292.6	7.47	5436	1538.29	112	116	0	36685.4	28878.2	33916.9	29789.2	34617.2	30019.2	36976.9	27578.9	32065.9	31383.9	36481.9	36952.4	36685.4	27932.6	28965.8	28878.2	33389.3	33916.9	34021.9	28968.1	29875.4	29789.2	33981.7	34894.8	34617.2	28902.4	30019.2	30066.8	35581	37503.6	36976.9
High	Q5T4S7	E3 ubiquitin-protein ligase UBR4	UBR4	0	633.326	29	133	745	133	1	5183	573.5	6.04	4747	1441.03	126	132	0	33674.4	24164.2	31223.4	25414.2	28150.3	24801.7	28063.7	24268.4	28737.7	28338	30606.2	35370.6	33674.4	22011.8	25187.6	24164.2	28901.1	33160.5	31223.4	22964.5	25660.7	25414.2	25679.4	29091.7	28150.3	22235.4	25338.2	24801.7	25808	29817.7	28063.7
High	P46939-2	Isoform 2 of Utrophin	UTRN	0	625.575	40	124	775	120	1	3438	394.7	5.38	3843	1454.87	117	124	0	23714.3	34917.1	22135.4	32093.9	27957.2	34959.8	30124.1	38861.1	29210.6	29589.8	21498.1	23714.3	23944.3	31673.8	36550.2	34917.1	20127.5	22414.7	22135.4	29888.9	33158.1	32093.9	25288.5	28476.7	27957.2	32210.3	36384.9	34959.8	27440.1	30124.1	30610.8
High	Q7Z6Z7	E3 ubiquitin-protein ligase HUWE1	HUWE1	0	616.407	30	111	734	111	1	4374	481.6	5.22	4720	1402.94	108	110	0	23393.1	25743.3	22449.6	26513.1	23179.8	27638.3	24017.4	24559.1	25594	25865.7	19327.6	23393.1	23694.2	20259.5	25743.3	25912.7	18691.7	22949.6	22449.6	21064.4	26513.1	26779.1	19248.1	23246.9	23179.8	21783.7	27638.3	28309.3	19657.8	24395.4	24017.4
High	P49792	E3 SUMO-protein ligase RanBP2	RANBP2	0	614.796	43	118	807	116	1	3224	358	6.2	4822	1502.75	112	118	2	40573.8	27397.7	40656.2	29452.8	39276.2	29599.2	39137.8	27048.7	34294.8	33045.1	43389.1	40573.8	39415.7	28339	27397.7	27113.7	40656.2	40809.3	37749.4	30499.5	29221.5	29452.8	40839.5	39276.2	38229.2	30845.5	29599.2	29460.8	40827.3	39137.8	37637.6
High	P55268	Laminin subunit beta-2	LAMB2	0	612.451	61	82	959	82	1	1798	195.9	6.52	7789	1963.2	78	82	0	13569.8	41126.3	12240.9	36712.1	15950.4	35250.9	19665.3	33813.9	22899.6	24144.6	13569.8	14419.5	12660.5	40948.9	41126.3	42846.7	12240.9	13178.3	11994.3	36428.3	36712.1	37921.8	15857.7	16581.4	15950.4	34406.2	35250.9	36193.1	18887.1	19690.2	19665.3
High	P02533	Keratin, type I cytoskeletal 14	KRT14	0	609.197	82	55	6630	21	1	472	51.5	5.16	55711	11808.2	52	55	43	194469	127357	391213	225118	249579	177973	217336	121138	197452	194570	189146	194469	194757	127777	123396	127357	391213	397306	389371	227499	220689	225118	249158	251266	249579	179194	176352	177973	215591	217336	220013
High	Q9HC84	Mucin-5B	MUC5B	0	603.901	28	80	744	76	1	5762	596	6.64	6648	1603.11	78	80	4	10299.8	56526.1	9993.8	23615	10445.9	12491.5	10684.2	72101.9	16970.5	20398.9	10299.8	11776.2	10161.6	55525.2	63287.8	56526.1	9993.8	10859.4	8946.6	23615	26395	22876	10445.9	11654.8	9234.5	12491.5	13851.7	11717.5	10684.2	12009.1	9552.5
High	P0C0L5	Complement C4-B	C4B	0	599.873	47	73	1105	4	1	1744	192.6	7.27	8503	2203.97	70	73	73	44128.9	37660.3	28522.5	37885.1	45173.3	41865.4	38029.6	46726.1	42011.9	42126	40973.7	49504.1	44128.9	35862.8	40347.3	37660.3	26833.2	31961	28522.5	35781.1	40783.6	37885.1	43134	49991.4	45173.3	39253.8	44758.4	41865.4	36545.8	41760.2	38029.6
High	P0C0L4	Complement C4-A	C4A	0	597.666	46	72	1078	3	1	1744	192.7	7.08	8399	2177.51	69	72	0	961.8	481.2	535.9	474.6	960.3	792.1	607.8	695.1	763.8	729.1	961.8	1080.1	720.6	481.2	764	355.2	548.6	535.9	397.4	474.6	650.8	390.5	1116	723.1	960.3	792.1	841.3	678	753.3	607.8	522.7
High	P11047	Laminin subunit gamma-1	LAMC1	0	596.174	54	69	800	68	1	1609	177.5	5.12	6758	1689.34	66	69	1	18957.4	40899.7	16770	37779.5	20282.9	37203.5	23997.9	35404	25601.6	26119.7	17572.8	18957.4	19645.3	37461.2	40899.7	41694.1	15452.4	16770	17568.7	34436.6	37779.5	38097	18388.2	20282.9	21438.3	32148.1	37351.3	37203.5	21725.9	23997.9	24754.1
High	P12109	Collagen alpha-1(VI) chain	COL6A1	0	595.655	57	51	1991	51	1	1028	108.5	5.43	18318	4293.03	50	51	0	35889.6	84618.2	32611.2	86148.1	42717.5	82308.9	39894.3	73294.8	50581.6	53766.3	35323.6	35889.6	36180.1	81128.3	85414.2	84618.2	32067.2	32611.2	32849	81307.2	86148.1	86227.5	42040.7	43965.4	42717.5	80190.9	86864.2	82308.9	38691.4	39894.3	39901.6
High	P04259	Keratin, type II cytoskeletal 6B	KRT6B	0	592.95	71	62	7126	3	1	564	60	8	57985	13875.6	57	62	5	10159.5	10795.8	32730.2	34073.4	17810.6	29709	19878.2	12186.1	16208.8	15534.2	10159.5	11454.1	10054.4	10795.8	12796.9	10486.9	30770.8	32730.2	32882.5	34393.4	34073.4	31229.6	16888.9	18608.3	17810.6	28119.5	30104.3	29709	19519.2	20916.9	19878.2
High	P02538	Keratin, type II cytoskeletal 6A	KRT6A	0	591.271	71	62	7508	4	1	564	60	8	62377	14621.7	57	62	42	86367.9	93645.6	156142	199470	129905	188747	157542	86135.9	125154	123510	83907.8	86367.9	89781.9	88141.6	93645.6	94283.8	149062	156142	163215	190314	199470	205902	125381	129905	133627	181075	188747	192442	151973	157542	160929
High	P12270	Nucleoprotein TPR	TPR	0	583.801	46	91	717	90	1	2363	267.1	5.02	5210	1455.55	89	90	1	33888.8	22317.2	32920.6	24684.4	32272.8	23694.6	36469.4	21853.6	30607.8	29454.5	33888.8	31321.6	33982.5	22317.2	21847.4	25771.8	32920.6	30090.4	32972.5	24684.4	24019.1	26845.7	32272.8	30012.6	32826.9	23694.6	23348	27713.5	36469.4	33826.7	36754.7
High	P55072	Transitional endoplasmic reticulum ATPase	VCP	0	580.386	75	57	1230	57	1	806	89.3	5.26	9813	2362.06	56	56	0	58425.2	33607.6	40297.6	34489.6	39795.6	32884.4	39310.7	33072.9	38765.1	38203	58425.2	57580.2	59556.8	33457	33607.6	35466.7	40297.6	39374.8	41469.4	34489.6	33387.8	35389.3	39795.6	38968.7	41321.2	32537.1	32884.4	38350.5	39310.7	38222.5	40305.6
High	P48668	Keratin, type II cytoskeletal 6C	KRT6C	0	579.912	71	61	7326	2	1	564	60	8	61167	14268.8	56	61	0	1171.4	1336.6	3651.7	3213.4	2700.7	4012.6	1157.8	1316.4	1624.1	1585.4	1471.6	761.1	1171.4	1903	929.8	1336.6	5195.3	2987.4	3651.7	4993.3	2609.8	3213.4	3887.6	2160.7	2700.7	6036.1	3406.1	4012.6	1550.2	773.6	1157.8
High	Q86UP2	Kinectin	KTN1	0	579.883	64	86	822	86	1	1357	156.2	5.64	5735	1646.33	84	86	0	35529.9	29993.6	51039.5	30324.1	39613.9	29943.9	44134.8	27485.5	36832.6	35834	34178.1	36737	35529.9	27709	30038.9	29993.6	49206.2	51749.7	51039.5	27682.7	30363.8	30324.1	37861.6	39623.7	39613.9	28246.5	29943.9	30513.5	42201	44494.9	44134.8
High	Q05707	Collagen alpha-1(XIV) chain	COL14A1	0	570.019	44	61	997	1	1	1796	193.4	5.3	8306	1920.01	60	61	0	63	160.7	60.3	135.3	120.3	149.4	98.7	137.6	106.5	113.6	63	40.6	77.7	190	85	160.7	60.3	37.2	70.4	171	65.5	135.3	127.4	72.4	120.3	199.9	90	149.4	107.1	50.2	98.7
High	P42704	Leucine-rich PPR motif-containing protein, mitochondrial	LRPPRC	0	569.715	62	74	939	74	1	1394	157.8	6.13	6682	1785.7	73	74	0	46407.4	28806.8	31550.4	28718	42391.6	30518.8	39779.8	25559.7	32847	32918.3	42801.7	46407.4	48273.6	27183	28865.5	28806.8	29484.8	31550.4	32167.4	27587.3	28718	28733.5	39345.6	42391.6	43475.5	28658.4	31135.3	30518.8	36577	39779.8	40503.1
High	Q03001-3	Isoform 3 of Dystonin	DST	0	568.537	49	121	692	71	1	2649	306.6	6.32	3207	1263.5	109	121	48	20859.5	28042.9	35544.5	31655.7	34484.3	35127.2	21203	27798.2	27845.1	28405.7	20859.5	22785.1	20103.3	28042.9	29406.5	26612.6	35095.5	38532.9	35544.5	31633.8	33295.8	31655.7	34216.1	37767.6	34484.3	35127.2	36725.5	34130.9	21141	23634.2	21203
High	Q05707-2	Isoform 2 of Collagen alpha-1(XIV) chain	COL14A1	0	567.262	44	61	993	1	1	1780	191.8	5.38	8316	1908.15	60	61	71	16432.4	47192	15652.7	38091.9	25907	45760.9	29424.4	35846.1	28957.9	29133.7	18249.4	15208.4	16432.4	50733.1	43836.4	47192	17423.9	13467.8	15652.7	41859.3	34656.6	38091.9	28134.3	23051.5	25907	48830.7	42366.5	45760.9	32056.9	26915.7	29424.4
High	P13646	Keratin, type I cytoskeletal 13	KRT13	0	564.295	76	47	9332	26	1	458	49.6	4.96	102283	18515.2	47	46	24	99882.6	465622	88973.1	390843	166772	537306	105100	323515	223193	235263	104142	99882.6	97325.1	476169	465622	465259	92045.4	88973.1	86156.4	398056	387510	390843	171156	166772	164348	548016	537306	532133	107340	105100	102464
High	P60709	Actin, cytoplasmic 1	ACTB	0	563.199	82	31	8770	1	1	375	41.7	5.48	89152	17223.6	31	29	0	6571.6	8192	6721	7198.3	8789.5	8125.7	7777.8	8023.7	7875.4	7893.5	5565.5	6860.4	6571.6	6756.2	8338.8	8192	5922.4	6975.5	6721	6213.3	7402.8	7198.3	7640.8	9078.4	8789.5	6704	8187.7	8125.7	6761.2	8102.4	7777.8
High	Q9C0C2	182 kDa tankyrase-1-binding protein	TNKS1BP1	0	562.591	61	76	585	76	1	1729	181.7	4.86	5341	1305.88	74	76	0	17787.5	20090.7	25976.2	22240	23174.6	23579.1	19017.8	20537.5	21830.9	21502.7	17787.5	18469.9	15433.2	20233.7	20090.7	19060.1	25976.2	26273.5	23493.1	22240	22649.2	21189.6	23174.6	23851.2	21333.7	23579.1	24544.2	22856.6	19017.8	19742.6	17678
High	P63261	Actin, cytoplasmic 2	ACTG1	0	560.985	82	32	8662	2	1	375	41.8	5.48	85198	17223.6	32	29	51	164854	288841	180344	293991	207879	285389	212315	311313	225631	236899	164854	161174	172351	288841	270123	296424	180344	176565	188701	293991	274219	302421	207879	207651	221857	285389	269618	299147	212315	207538	224292
High	O95425	Supervillin	SVIL	0	557.259	53	94	652	2	1	2214	247.6	6.98	4111	1265.84	92	94	98	18897.2	28643.1	19022.2	31028.3	22640.6	32386.5	22883.3	32183.2	25137.3	25186.9	18897.2	16578.6	19348.8	28643.1	25590.1	28928.9	19022.2	17255.6	19242.3	31887.2	27279.5	31028.3	22640.6	19855.3	22841.3	32386.5	28042.5	33121.6	22883.3	20153.1	23283.5
High	O15020	Spectrin beta chain, non-erythrocytic 2	SPTBN2	0	556.212	47	96	662	85	1	2390	271.2	6.11	4531	1289.24	94	96	0	15559.3	25585	11692.3	23917	15269.4	25541.4	17329.8	23936.9	19351.2	19767.1	15559.3	15949	14477.7	25585	26144.6	22769.3	11758.2	11692.3	10777	23917	24812.6	21382.2	15269.4	15381.3	14243.1	25541.4	26212.1	23320.9	17329.8	17524.2	15633.4
High	Q9HBL0	Tensin-1	TNS1	0	555.141	63	77	746	60	1	1735	185.6	7.75	5365	1564.46	75	77	17	14850.4	37216.8	14343.2	35969.7	18299.8	36067.8	22796.7	44292.2	25407.9	26468.9	14120.1	16689.9	14850.4	29831	37969.1	37216.8	12579.9	15446.2	14343.2	27892.7	37334.8	35969.7	16150.3	19786.8	18299.8	29766	38187.3	36067.8	19894	25004.9	22796.7
High	Q6P2Q9	Pre-mRNA-processing-splicing factor 8	PRPF8	0	554.147	45	93	770	93	1	2335	273.4	8.84	5048	1452.68	86	92	0	27413.4	18283.2	27013.8	20149.7	25189.8	19660.6	26636.9	19078.5	23181.1	22928.5	27413.4	27904.8	27130.8	17986.2	19725.3	18283.2	26610.8	27532.6	27013.8	19955.9	21210.1	20149.7	24806.6	25994.7	25189.8	19660.6	20852.2	19416.4	26085.6	27487	26636.9
High	O95425-4	Isoform SV4 of Supervillin	SVIL	0	553.998	53	93	648	1	1	2182	244.4	6.89	4187	1265.25	91	93	0	61.8	84.3	66.2	91.7	78	84.1	84.1	103.6	84.2	85.5	74.3		51.4	93.8		75.7	73.9		59.3	104.8		80.2	90.1		67.5	98.7		71.7	90.5		78.3
High	P34932	Heat shock 70 kDa protein 4	HSPA4	0	551.442	70	56	819	53	1	840	94.3	5.19	6596	1665.32	53	56	4	30676.4	28525.7	34834.9	30036.4	32851.4	30349.2	27192.5	30615.7	30895.2	30136	30721.1	28476.6	30676.4	28525.7	26969.5	29026.7	34834.9	32485.1	34953	30036.4	28625.5	30815.5	32851.4	31180.8	33245.6	30349.2	28623.8	31024.6	27192.5	25814.9	27696.5
High	Q07954	Prolow-density lipoprotein receptor-related protein 1	LRP1	0	537.854	27	104	658	102	1	4544	504.3	5.39	3779	1212.08	100	104	2	23737	21691.7	24136.1	22594.6	29479	22750.3	27911.4	22659	24000.1	23809.4	23737	22441.3	24551	21691.7	21415.7	23897.1	24136.1	23726.3	26144.9	22293.7	22594.6	24681.9	29022	29479	32653.4	22080.8	22750.3	24717.9	27297.3	27911.4	30906
High	P53621	Coatomer subunit alpha	COPA	0	535.1	66	71	781	71	1	1224	138.3	7.66	5825	1596.82	69	71	0	29546.8	21593.7	31422.3	21658.9	30896.5	20245.8	27891.6	21811.6	25911.9	25131.8	31307.2	28984.7	29546.8	22987.4	20683.1	21593.7	32889.2	30085.1	31422.3	22848.5	20604.5	21658.9	32513.7	29412.8	30896.5	22261.1	19422.1	20245.8	29303.6	26707.8	27891.6
High	P08779	Keratin, type I cytoskeletal 16	KRT16	0	533.572	79	53	4051	30	1	473	51.2	5.05	34311	7036.65	49	53	3	42814.3	31319.7	146272	77875.4	62080	48967.2	57364.6	34433.5	63147.1	62161.1	37980.9	42814.3	44742	25788.9	31319.7	31692.6	131287	146272	149848	68082.2	78215.3	77875.4	54167.8	62080	63833.9	42363.9	48967.2	49666.7	49965.2	57364.6	58819.1
High	P62736	Actin, aortic smooth muscle	ACTA2	0	533.504	82	32	8408	1	1	377	42	5.39	83030	16414.1	32	31	28	48722.1	125619	48425.6	121043	57348.6	117580	70357.7	141431	81091.5	85727.7	47843.1	48722.1	50170.9	125619	123030	143377	48012.1	48425.6	51022.1	121043	117993	135461	57009.1	57348.6	62039.4	117580	114844	133211	69460.7	70357.7	76306.2
High	P17661	Desmin	DES	0	529.419	87	52	3089	47	1	470	53.5	5.27	25037	6237	51	51	0	42537.7	137946	38285.8	153487	45744.9	154681	59871	155674	82598.8	89102.6	42537.7	41234.1	43462.5	137946	137787	142899	37453.9	38285.8	39743.2	153487	152258	156314	45744.9	45260.4	47947.4	154681	153607	162655	59871	58717.6	61992.5
High	P02545	Prelamin-A/C	LMNA	0	522.089	79	61	1511	5	1	664	74.1	7.02	12359	3027.71	60	61	65	46797.5	49834.7	49526.2	46729.4	48894.9	50111.7	60921.1	49292.4	52913.4	51816.4	50398.8	42340.9	46797.5	55423.4	47637.2	49834.7	53541.8	45385.4	49526.2	51249.5	44081.4	46729.4	52621.5	45222.8	48894.9	56363.6	49022.8	50111.7	64368.4	55779.4	60921.1
High	Q9Y4G6	Talin-2	TLN2	0	520.98	43	95	647	73	1	2542	271.4	5.57	4031	1226.66	92	95	1	12359.8	15171.6	13420.4	13775.4	17907	14269.4	17892.6	14611.2	14287.4	14572.4	12359.8	9945.7	12428.9	15870.8	13373.7	15171.6	14079.4	11524.1	13420.4	14456	12315.6	13775.4	19449.5	16711.7	17907	15125.4	12673.9	14269.4	19151.9	16666.6	17892.6
High	P05787-2	Isoform 2 of Keratin, type II cytoskeletal 8	KRT8	0	517.16	78	44	2931	33	1	511	56.6	5.43	16370	5014.11	43	44	0	73861.1	37764.7	32950.2	35913.3	70861.1	33991.9	112392	39014.6	70135.9	65910.1	73861.1	70246.2	76447	37764.7	36024.3	38557.7	32950.2	31036.1	33170.1	35913.3	35611.3	37290	70861.1	67648.7	72291.4	33991.9	33609	35736.5	112392	105169	112912
High	P27816	Microtubule-associated protein 4	MAP4	0	515.102	67	55	919	24	1	1152	120.9	5.43	5340	1695.76	53	54	42	27135.7	34676.4	51323.5	40094.4	45058	39502.6	38811.1	40998.5	40440.2	40441.8	24657.6	27135.7	27667.8	29653	34928.7	34676.4	43985.6	51616.9	51323.5	34851.2	40094.4	40688.6	38695.9	45058	45516.3	33835.4	40023.2	39502.6	33919.4	38811.1	39452.7
High	P19013	Keratin, type II cytoskeletal 4	KRT4	0	513.973	75	52	6171	41	1	534	57.3	6.61	55416	12654.5	47	52	8	70394.2	478286	67143.9	181303	83496.3	339714	74102.8	306319	156018	174256	70394.2	68897.6	70499.1	496230	475259	478286	67143.9	65229.8	67654.4	185498	178936	181303	83496.3	80567.9	84356.2	351062	333415	339714	75023.6	72645.5	74102.8
High	Q04695	Keratin, type I cytoskeletal 17	KRT17	0	513.203	89	49	5174	25	1	432	48.1	5.02	41096	9603.85	47	49	4	68980.1	39000.7	91205.8	51878.5	82260.6	41907.7	235659	43085.4	98304	88085.4	68980.1	71985.8	64012.5	39845.5	39000.7	35672.2	91205.8	93334.1	83329	53648.1	51878.5	47888.6	82260.6	83481.5	75406.6	42572.7	41907.7	37435.1	235659	243091	223365
High	P63267	Actin, gamma-enteric smooth muscle	ACTG2	0	512.735	78	30	8327	1	1	376	41.9	5.48	82237	16278.4	30	29	0	90.2	292.8	36.9	224.1	101.5	249.4	275.2	344.6	208.4	219.8	62.2	97.2	90.2	183.4	335.2	292.8	33.3	36.9	42.1	169.5	293.2	224.1	68.9	105.5	101.5	168.1	315.5	249.4	174.3	319.8	275.2
High	P08238	Heat shock protein HSP 90-beta	HSP90AB1	0	512.463	65	48	2262	32	1	724	83.2	5.03	18324	4539.03	45	48	18	88275.8	58085	89306.8	62395.5	86971	61502.9	75286.4	58845	71305.6	70191.9	87007.3	88275.8	88835.7	58085	56973.9	60816.3	88932.5	89454.2	89306.8	63776.8	62126.1	62395.5	87275.5	86971	86480.2	61502.9	59811.8	62453.2	75286.4	75489.5	75159.7
High	P07814	Bifunctional glutamate/proline--tRNA ligase	EPRS	0	511.237	50	67	670	66	1	1512	170.5	7.33	4371	1329.17	67	67	1	27021	26043.8	28670	26234.9	29621.9	26575.1	29391.7	25490	28089.5	27832.8	28210.8	25531.5	27021	26661	24315	26043.8	29012.1	27100.4	28670	26249.3	24860.4	26234.9	29621.9	28355	29914.8	26575.1	25014.2	26680.4	29421.9	27295.8	29391.7
High	P02787	Serotransferrin	TF	0	508.506	65	48	2078	48	1	698	77	7.12	13793	3808.24	46	46	0	54344.8	79608.6	48008.7	71121.6	69367.2	80566.9	63057.4	92933.1	70435	71664	54547.9	54344.8	51139.1	82459.7	79608.6	75946.3	49137.8	48008.7	45623.1	74202.9	71121.6	67576.4	70212.3	69367.2	66776.2	83019	80566.9	77927.9	64338.9	63057.4	60529.4
High	P08603	Complement factor H	CFH	0	506.702	60	58	844	51	1	1231	139	6.61	5911	1740.24	57	58	8	33322.6	34959.6	21797.4	29356.8	24574.3	24064.4	29526.3	34743.2	26690.8	26961.6	33756.1	32341.6	33322.6	35468.8	34959.6	34592.2	21797.4	20984.3	22393	29576.7	28871.7	29356.8	24574.3	24285.4	24762.5	24143.6	23549	24064.4	30287.3	29176.3	29526.3
High	Q13835-2	Isoform 1 of Plakophilin-1	PKP1	0	504.697	74	45	1222	45	1	726	80.4	8.97	9625	2274.27	44	45	0	31159.7	43630.1	38361.3	46153.9	31886	56539.7	36633.6	36919.7	37450.9	37310.1	31159.7	30935.6	34830.3	42551.3	43630.1	47118.4	37149	38361.3	41419.8	44357.5	46153.9	49667.1	31398.9	31886	33889.9	54306.3	56539.7	61080.4	35811.3	36633.6	38945.1
High	P19012	Keratin, type I cytoskeletal 15	KRT15	0	501.563	88	40	4128	21	1	456	49.2	4.77	30287	7064.27	39	39	2	29011.3	57887.2	27409.4	62213.7	31448.6	86677.4	27445.3	51745.5	42404.8	43904.6	30691.7	29011.3	28746.3	61221.5	55648.7	57887.2	28609.3	26187.5	27409.4	65545.8	60555	62213.7	33109.1	29949.6	31448.6	92876	84796.2	86677.4	27551.1	26769.3	27445.3
High	Q02952	A-kinase anchor protein 12	AKAP12	0	497.475	60	75	524	75	1	1782	191.4	4.41	3929	1110.41	74	75	0	9831.8	23347	13460.9	26542	20098.1	23550.4	24196.3	29208.3	21544.5	21606.7	9831.8	9871.3	9802.4	23347	23441.8	23341.7	12821.3	13460.9	13535.9	26542	26302.5	26631.5	20098.1	20021.6	20138.3	23597.2	23550.4	23267.2	24196.3	24324.5	23709.8
High	Q14203-4	Isoform 4 of Dynactin subunit 1	DCTN1	0	496.091	64	65	612	65	1	1253	138.7	5.54	4345	1296.92	64	65	0	17220.9	21970.4	19543.4	21758.3	20700.5	21941.8	19015.6	21866.6	20576.1	20937.2	17387.7	17220.9	14205.6	23971	21970.4	18037.9	20842	19543.4	16487.2	24152.6	21758.3	17805.6	22155.3	20700.5	17742.4	23484.9	21941.8	17716	20431.7	19015.6	16093.2
High	P04275	von Willebrand factor	VWF	0	488.861	43	92	560	92	1	2813	309.1	5.48	3287	1155.44	87	92	0	19351.3	25556.5	16850.4	23981.1	16523.6	25128.7	16955.2	28066.7	20042.6	20612.2	19492.4	18372.3	19351.3	28062.2	25556.5	24995	17249.8	16850.4	16612.4	24765.6	23981.1	22612.9	17551.4	16503.4	16523.6	26167.2	25128.7	23459.2	17252.9	16955.2	16370.2
High	P35221	Catenin alpha-1	CTNNA1	0	488.776	68	52	689	39	1	906	100	6.29	6272	1438.49	51	50	13	23075.3	29294.3	22698.8	26811.6	23121.8	30643.8	21886.8	27963.3	25301.8	25590.5	19109.4	23075.3	24130.4	24272.9	29294.3	30467.4	19839.7	22698.8	24526.9	23061.3	26811.6	28903.3	19912.2	23121.8	25154.3	25792.5	30643.8	31831.3	18644.4	21886.8	24061.7
High	P07900-2	Isoform 2 of Heat shock protein HSP 90-alpha	HSP90AA1	0	488.403	53	43	2173	26	1	854	98.1	5.16	16240	4119.55	43	43	2	42639.2	25098	43888.8	26697.5	44398.9	26409	39938	27385.6	34551.4	33844.4	42874.1	42089.7	42639.2	23888.6	25098	25655.2	43888.8	42927.5	43950.8	25667.5	26697.5	27527.5	44477.2	43531.7	44398.9	25255.6	26409	27078.1	40288.5	39717.4	39938
High	O75643	U5 small nuclear ribonucleoprotein 200 kDa helicase	SNRNP200	0	487.308	40	81	664	79	1	2136	244.4	6.06	4349	1226.04	79	81	2	27934.8	20598.1	27828.1	21482.1	27215.2	21300.2	28847.5	20559.3	25847.7	25356.6	27861.3	29311.3	27934.8	20598.1	20907.8	18000.3	27828.1	28770	26815.2	22347.8	21482.1	19895.1	27215.2	28136.8	26134.5	21300.2	21527.2	19178.7	28847.5	29265.3	27351.1
High	P14625	Endoplasmin	HSP90B1	0	486.772	57	47	1845	46	1	803	92.4	4.84	12258	3375.61	46	47	0	68203.5	45481.7	69501.5	47704.4	88280.4	44189	70572.1	47950.1	61869.2	61053.7	68203.5	72385.2	67421.4	45481.7	46790.2	44758.3	69501.5	71711.5	67946.1	47704.4	48848.8	47182.6	88280.4	90257.1	85355.1	44189	45953.1	43415.4	70572.1	72692	69302.6
High	P26038	Moesin	MSN	0	484.595	68	48	1655	37	1	577	67.8	6.4	9579	2844.29	45	48	16	62237.7	49104.2	73630.9	54797.3	66384.7	51810.3	51176.6	49306.1	60125.9	60773.7	61916.7	63898.2	62237.7	49378.7	49104.2	48917.8	73162.8	76505.7	73630.9	54797.3	55576.9	54617.4	66384.7	68430.4	65904.9	51810.3	52310.2	50910.4	51176.6	52466.2	50731.9
High	P14618	Pyruvate kinase PKM	PKM	0	476.658	70	36	3051	5	1	531	57.9	7.84	24205	5575.12	35	36	40	89955.5	72111.1	94004.8	76237	85097	76851.6	86331.8	70568.3	83521.2	82468.2	84464.5	89955.5	90365.1	67659.7	72111.1	73821.7	87655	94004.8	94516.4	72076.5	76237	78366.1	80417.2	85097	85709.2	71337.5	76851.6	78550.2	81523.8	86331.8	87703.4
High	P13639	Elongation factor 2	EEF2	0	474.4	61	51	1673	50	1	858	95.3	6.83	10094	2769.55	49	50	1	67371.2	58106.6	83320.1	66699.7	73173.7	65990	70580.5	57630	66452.9	65501.2	64836.5	67371.2	67825.3	57421.8	59731	58106.6	81907.1	83320.1	84739.5	65935.8	67725.5	66699.7	71494.3	73173.7	73939.5	64299.9	65990	66024.7	68742.6	71087.9	70580.5
High	Q03001	Dystonin	DST	0	469.455	16	109	536	6	1	7570	860.1	5.25	2457	954.25	100	109	45	7833	7359.7	7440.5	7730.9	8473.7	7252.6	9200.1	7221.5	8701.8	8532.6	7240.8	8008.8	7833	6787.6	7359.7	7465.3	6670.5	7440.5	7508.3	7188.4	7836.5	7730.9	7734	8473.7	8529.3	6923.8	7252.6	7635.7	8498.8	9549.6	9200.1
High	P16615	Sarcoplasmic/endoplasmic reticulum calcium ATPase 2	ATP2A2	0	466.94	52	47	761	2	1	1042	114.7	5.34	6288	1529.95	46	46	58	29141.5	28900.5	30571	28921.4	27729.5	28167.5	30511.9	29220.1	30226	29258.3	28347.4	31714.7	29141.5	28160.1	31267.7	28900.5	30534	33311.3	30571	28921.4	30953.9	28761.8	27337.7	30281.3	27729.5	27788.4	30831.9	28167.5	30255.9	32842.6	30511.9
High	Q16787	Laminin subunit alpha-3	LAMA3	0	463.902	26	77	563	75	1	3333	366.4	7.24	4949	1112.03	75	77	0	25929.5	12251.8	36552.5	13116	24953.3	13000.3	12531.9	11562.9	14610.6	14263.1	25929.5	26816.2	25116.6	12855.7	12230.3	12251.8	36552.5	37364.2	34463.1	13116	13152.9	13061.7	24953.3	25028	23944.9	13340.7	12916	13000.3	12466.6	12610.5	12531.9
High	P68133	Actin, alpha skeletal muscle	ACTA1	0	463.39	76	29	7562	1	1	377	42	5.39	65219	14406.8	29	29	0	337	442.2	290.9	425.2	381.6	462.4	356.9	498	392.3	404.7	441.8	337	329.3	497.4	416.2	442.2	313.8	276	290.9	482	412	425.2	381.6	336.3	394.2	462.4	410.7	511.1	440.7	356.9	350.4
High	Q00341	Vigilin	HDLBP	0	462.126	56	63	808	63	1	1268	141.4	6.87	5631	1481.03	62	61	0	26372.4	25385.6	37963.7	27927.4	38176	25865.1	32139.7	25060.9	29746.2	29629.4	25635.6	26902.6	26372.4	23597.4	26069.5	25385.6	37727.9	39858.4	37963.7	26140.9	28380.1	27927.4	37682.5	40371.2	38176	23859.7	25865.1	26705.1	31879.8	33444.8	32139.7
High	P08670	Vimentin	VIM	0	461.952	82	54	2769	44	1	466	53.6	5.12	17444	5113	53	53	10	73171.6	89248.8	99202.7	91549.3	113446	93987.7	96387.7	99264.4	93978.7	94646.1	73171.6	72865.2	77849.4	88603.3	89248.8	93867.9	98336.1	99202.7	105531	91549.3	91287.1	97057.8	111777	113446	121078	91171.9	93987.7	98713.1	95173.3	96387.7	102930
High	P16615-2	Isoform 2 of Sarcoplasmic/endoplasmic reticulum calcium ATPase 2	ATP2A2	0	459.188	54	46	724	1	1	997	109.6	5.36	6226	1483.89	45	45	0	108.9	137.7	94.7	163.8	99.6	146.4	112	197.7	118.3	120.3	105.5	138	108.9	137.7	159.1	133.6	94.7	113.5	79.5	163.8	164	130.2	99.6	120.6	93.5	146.4	155.6	138.1	112	132.5	98.3
High	Q02388	Collagen alpha-1(VII) chain	COL7A1	0	456.57	27	65	531	65	1	2944	295	6.27	4259	1174.14	64	65	0	13810.4	19826	22348.7	19811.9	19507.9	24110.4	11622.6	14767	14573.3	14703.3	13810.4	13681.7	14071.2	19693.6	22700.5	19826	22342.1	22348.7	22721.5	19811.9	22312.8	18927.9	19512.4	19507.9	19363.5	24110.4	27580.2	22881.4	11430.6	11971.2	11622.6
High	P02788	Lactotransferrin	LTF	0	456.06	78	51	982	51	1	710	78.1	8.12	7836	1964.09	50	51	0	95289.6	14175.8	33367.5	15438.5	23343.5	12456.1	14506.5	16277.4	23171.1	23631.1	104847	95289.6	91481.3	15234.1	14175.8	13284.1	36096.1	33328.7	33367.5	16108.8	14847.3	15438.5	24193.9	22373.7	23343.5	13343.7	12456.1	11488.5	15288.2	14116.5	14506.5
High	P02671	Fibrinogen alpha chain	FGA	0	453.541	50	45	2818	45	1	866	94.9	6.01	22310	5210.93	43	45	0	233378	75892.4	84559.2	66674.9	58001.2	52269.8	65016.5	87958.8	74497.4	76030.5	230454	233378	256660	75892.4	72425.7	81009.3	84559.2	82532.7	89762.9	66674.9	64463.8	70673.2	58001.2	55145.5	58755.2	52269.8	49476.6	53018.2	65016.5	61663.9	65328.6
High	P16144	Integrin beta-4	ITGB4	0	452.549	45	66	672	1	1	1822	202	6.09	4491	1299.31	63	66	70	30033.4	15932.7	27173.9	18228.2	20770.5	17438.1	21444.9	15866.9	18911.4	18762.7	29433.5	31932.7	30033.4	15169.1	16441.4	15932.7	27173.9	29264.9	27172	17754.4	19106	18228.2	20532.8	22053.9	20770.5	16993.5	18186.9	17438.1	20774.3	22098.2	21444.9
High	P27708	CAD protein	CAD	0	451.946	45	77	543	72	1	2225	242.8	6.46	4107	1056.61	67	76	5	22976.4	13557.8	17609.7	13797.9	17572.3	13215.8	20204.3	13486.9	17119.8	16628.5	22976.4	24458.6	21607.4	13557.8	14558.9	11999.9	17609.7	18726.2	16098.8	13797.9	14980.6	12110.6	17572.3	18892.8	15879.5	13215.8	14643.3	11843.9	20204.3	22062.6	18672.5
High	Q05682	Caldesmon	CALD1	0	450.72	59	57	1573	14	1	793	93.2	5.66	9746	3056.83	50	57	49	21228.8	68860.5	27753	63991.7	37594.2	75460.7	39849.3	79961.1	46654.2	49052.4	21228.8	20720.3	24150.2	65891.6	68860.5	78312.5	27753	27405.3	32253.5	59693.8	63991.7	73435.1	37594.2	37498.4	43233.4	71900	75460.7	85298.9	39849.3	39469.5	45516.8
High	P07942	Laminin subunit beta-1	LAMB1	0	450.692	46	62	607	62	1	1786	197.9	4.94	4680	1240.76	58	61	0	24080.8	20662.7	25059	25024.9	25560.8	24917.7	27078.5	22837.9	23686.4	23136.5	24080.8	24689.6	22283.3	21190.9	20662.7	20176	25059	25295.2	23341.4	25024.9	26469.1	24832.3	25560.8	26051.5	24057.3	24917.7	24951.5	23137.7	27078.5	28263.9	26037.6
High	P16144-2	Isoform Beta-4A of Integrin beta-4	ITGB4	0	450.371	47	66	674	1	1	1752	194.9	6.1	4451	1303.13	63	66	0	110.9	61.1	139.5	82.7	116.5	73.1	100.1	54	95.8	89.7		126.4	97.2		72.4	51.5		150.7	129.2		96.8	70.7		133.4	101.7		88.5	60.4		116.5	86
High	Q9NYU2	UDP-glucose:glycoprotein glucosyltransferase 1	UGGT1	0	449.907	43	58	596	56	1	1555	177.1	5.63	4146	1146.58	58	58	2	24767.8	15423.8	25610.8	16550.3	23482.8	15882.8	25813.2	16046.3	20524.5	19808.5	24801.3	24767.8	22783.2	15405.8	16279.2	15423.8	25674.3	25610.8	24092.3	16550.3	17205.4	15865	23482.8	23621.5	22441.6	15339.5	16185.5	15882.8	25813.2	25894.1	24230.3
High	Q03001-8	Isoform 2 of Dystonin	DST	0	448.922	22	103	514	1	1	5171	590.7	5.68	2360	923.97	94	103	0	24	32.2	26.4	37.1	32.7	34.6	35.1	38.7	35.6	41.2			24			32.2			26.4			37.1			32.7			34.6			35.1
High	Q08188	Protein-glutamine gamma-glutamyltransferase E	TGM3	0	448.428	68	42	1214	42	1	693	76.6	5.86	9140	2243.62	42	41	0	19273.4	86946.9	15735.5	51234.4	21111	52194.6	19326.4	63175.7	33855.5	35865.9	20855.4	18337.7	19273.4	87314.6	83542.1	86946.9	17006.8	14366.9	15735.5	52001.3	48273.4	51234.4	22055.1	19826.7	21111	52224.5	50135.8	52194.6	20670.4	18501.2	19326.4
High	P02545-2	Isoform C of Prelamin-A/C	LMNA	0	446.585	78	57	1420	1	1	572	65.1	6.84	10251	2728.41	56	57	0	473.4	973.4	452.2	752.7	521.7	764.3	523.2	647.4	502.2	511.5	684.7	280.1	473.4	1251.5	318.6	973.4	707.7	305.7	452.2	1004	399.2	752.7	802.5	355.1	521.7	1005.1	394	764.3	800.4	325	523.2
High	P68371	Tubulin beta-4B chain	TUBB4B	0	445.77	83	28	3322	1	1	445	49.8	4.89	22831	6275.67	28	27	39	90680.8	76837.1	108687	79876.7	95100.3	80678	95886.5	80817.4	86308.4	86495.4	90680.8	87220.7	91097	78603.1	72855.9	76837.1	110024	104478	108687	82563	75927.1	79876.7	95257	90011	95100.3	82229	77840.1	80678	96049.4	90443.4	95886.5
High	P10809	60 kDa heat shock protein, mitochondrial	HSPD1	0	443.634	70	32	1410	32	1	573	61	5.87	13839	2763.26	32	32	0	96570.1	33941.3	50375	36323.7	42716.4	35747	43486.2	34984.7	44545.2	43937.3	96570.1	92183.2	97552.1	33941.3	30687.6	34902.9	50375	47150.6	51455	36323.7	33798	37545.8	42716.4	39158.7	42943.5	35747	32264.6	35997	43486.2	40090.2	43861.6
High	Q13751	Laminin subunit beta-3	LAMB3	0	441.524	61	58	530	58	1	1172	129.5	7.21	4023	1015.46	58	58	0	29391.4	9621.3	32397.5	9937.3	18725.4	9991.9	11587.3	9290.3	12568.2	12509.4	29391.4	29653.6	27890.1	9621.3	10988.7	8848	32397.5	32839.6	30770.9	9937.3	11307.7	9674.5	18725.4	19245.2	17441.6	9991.9	11269.9	9594.3	11587.3	12985.3	10869
High	P05023	Sodium/potassium-transporting ATPase subunit alpha-1	ATP1A1	0	441.422	52	48	784	31	1	1023	112.8	5.49	5504	1500.08	48	48	22	26886.3	28449.7	22160.2	29108.7	24677.5	31243.4	28907.4	27622.8	28530	28286.5	26259.7	27783.2	26886.3	28449.7	30102.3	28430.2	21163.9	22887.5	22160.2	26252	29408.6	29108.7	23188.1	25467.4	24677.5	29777.9	32822.8	31243.4	27223.8	29988.6	28907.4
High	Q709C8	Vacuolar protein sorting-associated protein 13C	VPS13C	0	439.762	29	95	513	94	1	3753	422.1	6.83	2844	931.46	87	94	1	19812.1	18405.1	18658.8	19011.8	22723.9	17165	25629.4	19523.7	21939	21532.3	19812.1	18700.8	23474.6	17826.7	18405.1	21192	18658.8	17625.2	21632	19011.8	18037.4	21301.7	22723.9	21995.9	26617	16900.6	17165	19974	25629.4	24583.2	29580.6
High	Q15075	Early endosome antigen 1	EEA1	0	438.726	59	78	602	78	1	1411	162.4	5.68	3495	1123.49	76	78	0	17924.4	25064.5	20239.2	24800.6	22850.9	26291.3	21049	24528.1	23527.5	23608.6	16914.8	19660.8	17924.4	23736.3	27709.9	25064.5	18849.4	22257.4	20239.2	22946.1	27245.4	24800.6	21495.1	24877.4	22850.9	24632	28429.6	26291.3	20048.1	23365.9	21049
High	P33176	Kinesin-1 heavy chain	KIF5B	0	436.528	63	60	575	60	1	963	109.6	6.51	4815	1132.12	57	59	0	22162.2	15395.8	21529.7	16272.7	19923.3	16014.1	22796.8	15700.5	18712.7	17716.5	21731.1	22162.2	22379.1	15312.8	15621.7	15395.8	21724.4	20981.1	21529.7	16272.7	16525.3	16204.2	19932.7	19869.6	19923.3	16054.4	16014.1	15688.9	22929.6	22465	22796.8
High	P14618-2	Isoform M1 of Pyruvate kinase PKM	PKM	0	433.99	68	34	2911	3	1	531	58	7.71	22343	5141.27	33	34	0	1106.8	1663.2	1718.9	1788.1	1370.5	1633.8	1581.4	1833.5	1576	1570.7	1106.8	1083.5	1545.3	1622	1663.2	1761.3	1718.9	1606.9	2021.9	1788.1	1760.8	1927.8	1288.6	1370.5	1647.5	1633.8	1626.9	1770.6	1493.7	1581.4	1985.5
High	Q9UMS6-2	Isoform 2 of Synaptopodin-2	SYNPO2	0	433.429	60	56	787	10	1	1261	136.3	8.79	5704	1620.21	56	56	52	12674.2	44960.1	12194.8	45392.2	15956.4	52282.6	20070.2	59171.4	29300.1	31102.6	12355.7	14477.3	12674.2	42935.4	48669.2	44960.1	10835.8	13542.8	12194.8	43829.3	48887.7	45392.2	15246.5	17745	15956.4	50615.8	56770.8	52282.6	19631.8	22788.9	20070.2
High	Q08211	ATP-dependent RNA helicase A	DHX9	0	433.076	49	51	686	51	1	1270	140.9	6.84	5772	1414.16	49	51	0	23032.1	13705.9	22975.1	14993.1	21231.3	15187.4	24829.9	13622.6	19473	18262.2	28460.2	22217.3	23032.1	17069.5	13640.4	13705.9	28014.1	21275.7	22975.1	19170.6	14547.8	14993.1	25253.7	19700.2	21231.3	18335.8	14736.4	15187.4	29854	23277.1	24829.9
High	P14923	Junction plakoglobin	JUP	0	432.569	69	39	1511	32	1	745	81.7	6.14	16613	2991.25	39	38	0	37705	53257.3	42766.3	53887.1	35418.7	61513.1	39237.6	44727.7	43543.3	43298.6	37705	36454.2	42923.3	53257.3	53050.1	61691.7	42766.3	41485.5	48968.3	53887.1	53537.6	62067.5	35418.7	35014.3	39499.7	61428.2	61513.1	72238.5	39237.6	38323	43938.2
High	Q16363-2	Isoform 2 of Laminin subunit alpha-4	LAMA4	0	431.813	41	64	603	64	1	1816	201.6	6.32	4618	1244.24	64	64	0	16452.2	27617.4	16562.9	30205.7	18424.2	26168.9	21156.8	25452.1	20464.8	20998.6	15553.3	16452.2	16801.7	26816.8	28904	27617.4	15846.3	16788.3	16562.9	33530.4	30205.7	29208.8	18361.2	19820.2	18424.2	26168.9	27510.1	25996.3	21156.8	21347.6	19962.1
High	P13667	Protein disulfide-isomerase A4	PDIA4	0	430.997	62	43	926	43	1	645	72.9	5.07	6791	1833.88	42	43	0	30692.8	19321	30029.6	19829.6	43505.6	18260.2	42260.9	20402.5	29786.3	28189.4	30692.8	31309.4	29315.8	19157.7	20263.2	19321	30464.7	30029.6	29652.4	19244.3	20340.7	19829.6	43839	43505.6	40812.7	17613	18952.1	18260.2	42384.5	42260.9	39060.8
High	Q15746	Myosin light chain kinase, smooth muscle	MYLK	0	430.783	32	53	964	3	1	1914	210.6	6.15	7017	1946.73	52	53	55	14856.1	47457.4	15543.5	47899	19717	47068.7	24064.7	53813.9	30705.8	32419.7	14856.1	14081.5	15341.6	47916	45125.2	47457.4	16717.4	15543.5	15263.8	48132.5	45645.9	47899	20063.5	18926.1	19717	47068.7	44781.5	47471.4	24064.7	22745.2	24268.5
High	Q14008	Cytoskeleton-associated protein 5	CKAP5	0	428.596	42	80	501	80	1	2032	225.4	7.8	2847	926.24	76	80	0	24842.3	16696.9	26917.1	19013.1	24355.4	17980.7	24200.4	17727.6	22916.8	21921.3	25578	22062.9	24842.3	19363.6	15175.4	16696.9	28935.9	26541.4	26917.1	20038.8	17839	19013.1	26233.9	22724.9	24355.4	19924.3	16751.8	17980.7	25740.3	23205.8	24200.4
High	A8K2U0	Alpha-2-macroglobulin-like protein 1	A2ML1	0	428.364	41	50	986	50	1	1454	161	5.73	6182	1722.76	47	50	0	14566.5	59801.7	13541	37366.4	18642.7	49032.7	19829	49829.5	27437.7	28937.5	18021.7	14566.5	14142.6	72208.8	59801.7	58354.8	16747.8	13541	13152.6	44896.3	37366.4	36439.6	22713.2	18642.7	18131.6	59907.8	49032.7	47472	24071.8	19829	19463.8
High	O95359-3	Isoform 3 of Transforming acidic coiled-coil-containing protein 2	TACC2	0	424.433	38	76	397	73	1	2871	300.9	4.78	3291	862.86	70	76	2	10545.5	17524.3	10713.7	17376.3	12056.1	20185.8	15190	18013.9	15597.9	15619.5	10897	8088.5	10545.5	18489.3	13916.3	17524.3	11684.3	8234	10713.7	18639.5	13729.1	17376.3	12739.4	9178.5	12056.1	21703.8	16315.5	20185.8	15968.3	11822.4	15190
High	P08107	Heat shock 70 kDa protein 1A/1B	HSPA1A	0	423.364	65	38	1593	31	1	641	70	5.66	11547	2998.67	38	38	0	32978.9	44173.6	28541.7	41522.4	34576.1	41277.2	35057.3	55322.2	43017.3	44481.7	33195.3	32978.9	29819	46211.4	44173.6	41265.1	29849.5	28541.7	26317.2	43945.4	41522.4	38124.1	35401.7	34576.1	31968.5	43998.5	41277.2	38695.3	36095.8	35057.3	32360.8
High	P08727	Keratin, type I cytoskeletal 19	KRT19	0	422.787	86	43	3040	24	1	400	44.1	5.14	21170	5088.29	42	43	3	51181.7	27327	29067.2	27356.6	24460.1	27034.9	49875.4	31747.9	37382.4	36160.9	51181.7	57760.6	46447.8	27327	29783.8	23283.7	29067.2	32828	26795.3	27356.6	29987.3	24124.3	24460.1	27822.4	22935.7	27034.9	29795.4	23680.4	49875.4	55641.5	44723.1
High	P07437	Tubulin beta chain	TUBB	0	422.614	82	27	3097	4	1	444	49.6	4.89	23303	5861.95	27	26	0	7491.9	4904.5	9093.5	5980.7	8853	5483.4	8084.1	5256.9	7392.9	7086.7	6440.8	7559.5	7491.9	4228.9	4904.5	5249.6	7726.4	9153.8	9093.5	5118.9	5980.7	6588.5	7475.3	8853	8880.9	4812.7	5483.4	5588.6	6734.6	8131.8	8084.1
High	Q14195-2	Isoform LCRMP-4 of Dihydropyrimidinase-related protein 3	DPYSL3	0	421.72	79	38	962	33	1	684	73.9	6.35	8172	2066.85	36	38	8	20569	31942.4	21562.7	33975.4	29409.5	31526.5	35945	34228	31148.1	30385.5	22586	18494.1	20569	36782.6	28822.2	31942.4	24304	20336	21562.7	38210.4	31691.3	33975.4	32972.8	27744	29409.5	35922.8	28862.6	31526.5	39733.2	34227.7	35945
High	P22314	Ubiquitin-like modifier-activating enzyme 1	UBA1	0	420.755	53	47	751	47	1	1058	117.8	5.76	6264	1530.39	45	47	0	25715.7	26239.2	24184.9	26013	28930	27516.1	24219.6	26349.3	26859.9	27912.8	25715.7	23674	26110.2	27071.8	25259.9	26239.2	24184.9	22324.7	25235.4	26949.3	24366.1	26013	28930	27082.7	30010.9	28005.3	25772.8	27516.1	24219.6	22097.4	24569.3
High	P11142	Heat shock cognate 71 kDa protein	HSPA8	0	420.375	65	39	2111	23	1	646	70.9	5.52	12012	3963.83	37	39	16	76420.4	64979.3	80222.2	69751	73596.1	67378.2	70979.4	65534	69176.7	69734.8	68080.6	76420.4	78015.6	57492.9	64979.3	65214.2	71433	80222.2	81131.9	59337.5	69751	70023.9	64168.7	73596.1	74739.4	57293.6	67378.2	67802.7	61957.4	70979.4	71451.9
High	P08133	Annexin A6	ANXA6	0	418.749	69	48	1281	48	1	673	75.8	5.6	9401	2372.66	46	48	0	31524	46092.3	32754.6	44470.6	43355.8	42183.4	40652.2	42078.3	40482.3	39957.4	31524	32309.5	31303.9	46092.3	46858.2	43372.5	32754.6	33619.3	30932.4	44470.6	45226.1	41777	43355.8	44075.9	40994.9	42183.4	42751	39895.3	40652.2	41313.6	37838.5
High	Q9BVA1	Tubulin beta-2B chain	TUBB2B	0	412.369	82	27	2658	1	1	445	49.9	4.89	17365	4804.83	27	26	11	11762.9	11797.8	13735.7	12483.1	13141.2	12504	12399.8	12688.3	13063.9	13134.8	11532.7	12653.7	11762.9	10978.2	12262.2	11797.8	13735.7	14906.4	13535	11947.1	13358.7	12483.1	12863.3	14228.2	13141.2	11628.8	12853.4	12504	12282.5	13503	12399.8
High	P02675	Fibrinogen beta chain	FGB	0	408.082	69	32	2969	32	1	491	55.9	8.27	19507	5938.96	31	32	0	260063	71339.2	92137.5	64848.7	58108.7	50767	62555.9	79288.9	72388.4	74258.5	287690	254108	260063	81956.8	70052.8	71339.2	104135	92137.5	91603.8	73250.9	63444.9	64848.7	67725.6	58108.7	57955.4	58151	49712.6	50767	71267.7	62323.7	62555.9
High	Q14152	Eukaryotic translation initiation factor 3 subunit A	EIF3A	0	407.821	56	82	759	82	1	1382	166.5	6.79	3122	1285.86	73	82	0	19323.1	18560.8	24325.9	21455.6	23322.4	21170.7	20604.3	18735.9	21713.8	21424.3	19845.9	18997.8	19323.1	18560.8	18347	19044.2	25617.4	23998	24325.9	21607.1	20881.5	21455.6	23365.2	22838.4	23322.4	20759.8	21170.7	21535.2	20620.4	19576.9	20604.3
High	Q15746-5	Isoform 4 of Myosin light chain kinase, smooth muscle	MYLK	0	405.238	32	51	914	1	1	1841	202.2	5.95	6835	1835.22	50	51	0
High	P02549	Spectrin alpha chain, erythrocytic 1	SPTA1	0	402.899	42	88	443	88	1	2419	279.8	5.05	2807	837.16	80	88	0	14753.5	13492	16697.5	18716.6	19054.1	11997.1	19078.8	23930.9	21306.4	21518.9	13338.5	15791.1	14753.5	13019.1	15037.7	13492	15540.4	16971.5	16697.5	18244	19476.6	18716.6	18258.9	19615.7	19054.1	11997.1	12323.2	11820.4	18136.3	19622.9	19078.8
High	Q04637-8	Isoform 8 of Eukaryotic translation initiation factor 4 gamma 1	EIF4G1	0	402.66	41	56	813	2	1	1600	175.5	5.33	4927	1419.11	54	56	63	31674.9	19898.5	31480.8	22990.6	28783.4	22078.7	25710.2	20395.2	26040.2	25055.9	32305	31674.9	30357.8	20212.1	19898.5	19779.3	32504.7	31480.8	30904	24191.8	22778.7	22990.6	29445.1	28783.4	28018.9	22577	21731.7	22078.7	26032.8	25710.2	24800.7
High	P11277-2	Isoform 2 of Spectrin beta chain, erythrocytic	SPTB	0	402.603	40	81	467	72	1	2328	267.7	5.39	2478	859.3	79	81	1	9174.5	10007	11143.3	13806.8	13007.9	9600	13121.7	17660.1	14822	14923.6	12714.5	9174.5	8460.6	12373	10007	8575.3	14617.1	11143.3	9385.4	16359	13806.8	11422.6	15391.6	13007.9	11008.6	11581.3	9600	7714.5	15748.2	13121.7	11094.7
High	Q14573	Inositol 1,4,5-trisphosphate receptor type 3	ITPR3	0	402.334	35	78	470	67	1	2671	303.9	6.48	2761	901.75	76	78	10	24144.4	10263.2	17052.5	11109.3	17645.1	10432	24390.2	10402.9	15378.3	14658.4	26999.7	24144.4	23592.8	12757.9	10263.2	9898.5	20326.5	17005.2	17052.5	14904.8	11109.3	10833.1	21358.1	17645.1	17463	14903.3	10432	10268.4	28383.7	24390.2	24106.9
High	Q04637-5	Isoform D of Eukaryotic translation initiation factor 4 gamma 1	EIF4G1	0	401.435	45	56	798	2	1	1435	158.4	5.21	4876	1388.91	54	55	0	833	406.9	685.6	555.6	574.4	520.6	602.4	425.7	610.1	574.8	833	1383.8	763.1	406.9	705.2	309.2	685.6	1149.3	617.9	555.6	891.4	445.3	574.4	1029.5	536.2	520.6	849.1	403.7	602.4	1140.7	541
High	Q13885	Tubulin beta-2A chain	TUBB2A	0	401.152	73	26	2656	1	1	445	49.9	4.89	17310	4787.33	26	25	0	631.8	450.8	517.1	483.5	388.1	429.6	351.2	567.4	417.7	398.6	409.4	631.8	694.6	376.1	450.8	661.1	365	517.1	719.1	407.9	483.5	679.5	387.9	388.1	573.9	383.8	429.6	670.8	351.2	318.5	476.2
High	P01031	Complement C5	C5	0	400.859	41	60	609	60	1	1676	188.2	6.52	3674	1137.07	60	60	0	49868.1	26681.6	19379.3	20538.4	18725.7	18058.9	24842.6	28453.9	22871	22813.5	49074.4	50152.9	49868.1	28070.8	26681.6	26020.5	20498.2	19379.3	18235.3	22071.1	20538.4	19747.3	19646.9	18725.7	17781.7	19104.5	18058.9	16818.7	26232.3	24842.6	24474.8
High	Q13263	Transcription intermediary factor 1-beta	TRIM28	0	399.889	70	37	562	37	1	835	88.5	5.77	5382	1190.74	37	35	0	19950.8	13479	20741.8	14831.9	17127.1	14173	20927.2	13568	17551.4	17097.4	18844.9	20860	19950.8	12740.4	13479	14302.6	19500.6	21783.2	20741.8	13912.7	14831.9	15152.5	15805.9	17414.1	17127.1	13051.4	14173	14665.8	19957.5	21872.5	20927.2
High	Q6ZRV2	Protein FAM83H	FAM83H	0	399.433	62	62	468	62	1	1179	127	6.98	2770	1043.29	56	62	0	15291.3	12542.2	20602.3	14070.9	15558	14340.2	10710.4	12372.4	13418.4	13473.1	15291.3	14030.4	15420.8	12542.2	11257.9	14484.8	21214.1	19235.9	20602.3	14070.9	12391.4	15913.7	15558	14410.4	16669	14340.2	12926.9	17038.4	10710.4	9572	11152.1
High	Q92614	Unconventional myosin-XVIIIa	MYO18A	0	398.419	44	79	427	79	1	2054	233	6.3	2432	825.73	69	79	0	16994.5	14493.2	13673.5	15170.5	14913.2	15385.6	17685.1	15010.5	15949.8	15638.5	16732.6	20179.7	16994.5	13640.8	16072.7	14493.2	13351.7	15451	13673.5	14828.5	16965.6	15170.5	14319.7	17001.9	14913.2	14640.2	16160.6	15385.6	17069.1	21350	17685.1
High	Q96Q06-2	Isoform 2 of Perilipin-4	PLIN4	0	398.412	71	54	386	54	1	1423	140.6	8.87	3740	807.53	53	54	0	8374.4	20513.6	7677	25059.8	9615.2	25864.7	11790	30476.7	16696	17772.2	8850.9	8374.4	6513.8	22573.9	20513.6	18193.8	7956.8	7677	5992.4	28374.8	25059.8	23189.4	9703.3	9615.2	7468.6	29264.1	25864.7	24093.3	12397.3	11790	9711.7
High	Q13439	Golgin subfamily A member 4	GOLGA4	0	397.792	43	89	384	88	1	2230	261	5.39	2219	726.77	78	89	0	13823	16238.3	15304.2	16067	14662.6	16537.8	12838.2	13924.4	14864.1	15036	14586.6	13823	12561.5	17012.1	15285.6	16238.3	16029.6	14838.5	15304.2	17002.4	14909.1	16067	15405.8	14251.6	14662.6	18203.8	15903.4	16537.8	13552.2	12781.3	12838.2
High	P11021	78 kDa glucose-regulated protein	HSPA5	0	397.402	56	35	1926	32	1	654	72.3	5.16	15432	3851.25	34	35	0	69344.5	39729.5	67919.4	40352.6	57637.9	36922.9	59547.7	42388.5	48219.7	48141.7	65940	69344.5	74576.1	37391.6	39729.5	40200	65323.4	67919.4	71467.6	38724.7	40352.6	40666.7	55867.6	57637.9	60780.7	35235.6	37135.3	36922.9	58481.7	59547.7	62631.1
High	P06576	ATP synthase subunit beta, mitochondrial	ATP5B	0	397.284	71	24	1243	24	1	529	56.5	5.4	11037	2532.04	24	24	0	34377.7	35621.7	28206	33988	29858.4	35840.5	32362.1	35786.6	32785.7	33054.7	37269.8	34102.2	34377.7	37978.7	35582	35621.7	30915.6	27810.6	28206	35971	33425.9	33988	32390	29808.9	29858.4	37944.8	35029.5	35840.5	35245.4	32272.6	32362.1
High	P11216	Glycogen phosphorylase, brain form	PYGB	0	395.081	61	51	898	40	1	843	96.6	6.86	6446	1720.58	49	51	13	17472.5	32285.3	20596.4	30371.1	19018.4	34820.3	18902.3	34685.8	24138.7	25012.8	17610.2	17472.5	16518.8	32285.3	32222.9	33504.5	20649.6	20560.1	20596.4	30371.1	29612.2	31345.5	19010.1	19018.4	20018.4	34820.3	33778.3	37217.3	18902.3	18915.8	18453.9
High	P32926	Desmoglein-3	DSG3	0	393.639	46	37	835	37	1	999	107.5	5	6865	1708.95	36	37	0	20481.1	32275.7	26964.9	35476.3	22390.2	41099.1	26838.9	29607.9	26815.7	26992.5	21605.7	18446.2	20481.1	33406.5	32275.7	31612.6	28723.6	25741.4	26964.9	38220.9	35476.3	34956.2	23988	21459.1	22390.2	43403.7	41099.1	40198.6	29688.2	26771.8	26838.9
High	Q9UBG3	Cornulin	CRNN	0	391.711	81	37	880	37	1	495	53.5	6.1	10851	2543.67	36	36	0	7318.1	38938.6	7303.3	25263.9	10552.4	27139.4	7417.7	26182	16298.4	17216.1	7643.1	7088	7318.1	38938.6	36727.5	41376.8	7562.3	7187.7	7303.3	25263.9	23897.2	26203.2	10552.4	9992.2	10652.7	27139.4	26017.1	28063	7644.9	7161.6	7417.7
High	Q12906-7	Isoform 7 of Interleukin enhancer-binding factor 3	ILF3	0	390.422	55	40	630	35	1	898	95.7	8.81	5229	1270.85	38	40	6	23115.4	16021.9	24485.2	17265.6	22892.6	16878.2	23405.8	15817.6	21630.4	20889.5	23115.4	24964.8	22812.9	16021.9	16898.9	15435.6	24485.2	25663.2	23646.1	17265.6	18409.3	16823.4	22892.6	24323.2	22544	16878.2	18010	16505.7	23405.8	24976.7	22764.7
High	P30622-2	Isoform 3 of CAP-Gly domain-containing linker protein 1	CLIP1	0	389.819	49	66	461	60	1	1392	156.7	5.36	2421	873.78	65	66	6	18843.8	24416.2	23860.7	22670.1	21282.6	23673.2	19192.9	24075	22538.8	22310.2	18882.1	18843.8	15319.7	25038.1	24416.2	19282.3	24128.5	23860.7	19321.6	23747.5	22670.1	18095.3	22128.5	21282.6	17229.7	24660.7	23673.2	18818.9	19808.7	19192.9	15683.7
High	P00747	Plasminogen	PLG	0	388.457	68	47	648	47	1	810	90.5	7.24	3859	1268.82	46	46	0	52133.5	20121.6	17822.8	16293.8	15820.3	14922.6	22086.7	22807.8	19878.6	19808.8	52133.5	55883.4	50217.5	20376.9	20121.6	17364.6	18804.3	17822.8	16601.5	17237.6	16293.8	14363.8	16455.2	15820.3	14720.4	16181.7	14922.6	12991.6	22086.7	22255	20151.5
High	P02452	Collagen alpha-1(I) chain	COL1A1	0	387.651	43	49	1052	48	1	1464	138.9	5.8	8078	1900.17	47	49	1	21129.4	38679.7	38902.8	31637.5	44943.6	37203.7	42290.7	30598.1	37563.6	38351.7	21705.2	21129.4	20773	39081.6	37225.7	38679.7	41483.9	38902.8	38663.6	31785.7	30435.1	31637.5	46992	44106.5	44943.6	37995.5	36229	37203.7	44943.9	41182.5	42290.7
High	P35908	Keratin, type II cytoskeletal 2 epidermal	KRT2	0	387.544	71	43	1460	30	1	639	65.4	8	11842	2656.24	40	43	7	14408.7	20562.8	12211.9	17789.6	12664.9	18909.6	14815.8	20400.8	18271	18297.9	14408.7	13980.1	15951.4	19530.9	20562.8	21905.4	12211.9	12069.5	13702.9	17538.3	17789.6	19769.6	12565.2	12664.9	14151.2	18511.9	18909.6	20998	14815.8	14613.3	16068.1
High	P13796	Plastin-2	LCP1	0	385.206	70	38	746	30	1	627	70.2	5.43	5964	1493.65	36	38	0	34942.9	13261.4	22697.7	15572.5	33712.9	13486.3	18758.1	15082	20690.4	20219.8	34942.9	35078.5	33321.2	13964	13253	13261.4	22845.8	22697.7	21753.5	16538.1	15516.5	15572.5	33900.1	33712.9	32687.2	14288	13486.3	13378.2	19556.7	18758.1	18579.2
High	P78371	T-complex protein 1 subunit beta	CCT2	0	384.452	74	34	739	34	1	535	57.5	6.46	6932	1494.96	34	33	0	25435.4	19831.8	25437.9	21554.4	22894.2	20947.4	20113.6	19625.5	21543.3	21541.2	24316.7	27481.4	25435.4	18837.8	20634.8	19831.8	23532.3	26095.5	25437.9	21068.5	22680.8	21554.4	21839.9	24380.4	22894.2	19879.3	21680.2	20947.4	19779.8	22491.9	20113.6
High	Q9UMS6	Synaptopodin-2	SYNPO2	0	379.555	59	47	702	1	1	1093	117.4	8.57	5199	1452.57	47	47	0	79.8	516.1	58.8	452.5	121.8	561.1	207.1	628.3	308.3	304.1	70.5	79.8	256.1	516.1	783.5	437.6	55.9	58.8	141.6	452.5	657.1	404.6	107.9	121.8	219.4	561.1	808.7	502.3	164.8	207.1	280.4
High	P11717	Cation-independent mannose-6-phosphate receptor	IGF2R	0	379.399	35	72	424	72	1	2491	274.2	5.94	2730	872.61	65	72	0	27328.7	14250.5	25910.4	15420.4	20136.3	14743.8	18905.1	14230.7	17821.1	17563	29032.5	27328.7	25662.4	14908.9	14250.5	12496.9	27683.7	25910.4	24380.3	15695.5	15420.4	12829.1	21580.3	20136.3	18830	15502.9	14743.8	13229	19893.1	18905.1	17419.6
High	O75165	DnaJ homolog subfamily C member 13	DNAJC13	0	379.287	37	69	454	69	1	2243	254.3	6.74	2816	873.16	64	69	0	18313.7	15507.9	19630.3	15739.1	17868.3	15836.1	19065.8	15265.3	17066.7	17132.8	18313.7	16802.4	21220.3	15507.9	12935.2	16108.4	19630.3	18127.9	23046.4	15739.1	14256.7	17012.8	17868.3	16408.1	20767.3	15836.1	14622.5	18273.5	19065.8	17415.4	21499.2
High	Q9BX66-11	Isoform 11 of Sorbin and SH3 domain-containing protein 1	SORBS1	0	376.054	41	52	596	1	1	1266	139.3	7.42	4423	1211.69	46	50	50	8895.3	29496.8	8129.4	30488.9	10561.1	30507.8	15415	35425.7	19521	20465.1	7771.7	8895.3	10627.8	25399.4	29496.8	29731.8	7136.6	8129.4	9856.4	27219.9	30488.9	32023.2	9242.3	10561.1	12712.2	26392.5	30507.8	31556.8	13522	15415	16729.3
High	P12110	Collagen alpha-2(VI) chain	COL6A2	0	375.651	38	39	1489	9	1	1019	108.5	6.21	11505	3191.82	39	39	33	27798.8	61883.1	25317.2	60439.5	32594	64163.4	28274.7	54354.1	36666.1	38960.4	27798.8	25712.5	29554.2	61883.1	55614	63287.1	25317.2	22732.5	26332.3	60439.5	54827.6	61493.1	32594	29449.9	34497.5	64163.4	56805.3	65848.5	28274.7	25717.8	29842.5
High	Q8WX93	Palladin	PALLD	0	375.542	41	42	581	42	1	1383	150.5	7.09	3773	1174.75	41	42	0	9689.6	20108.4	14470.2	21174.3	15675.7	21777.5	16533.8	23112.3	17440.9	17691.2	9784.2	8965	9689.6	20108.4	19628.8	20418.2	14470.2	14295.1	14546.6	21150.5	21174.3	21298.1	15286.7	15675.7	16182.5	21777.5	21684.2	22482.7	16533.8	16298.5	16669.1
High	P06733	Alpha-enolase	ENO1	0	373.007	77	28	2446	24	1	434	47.1	7.39	20351	4790.56	27	28	4	81403.4	65415.4	92564.9	71182.5	81032.5	73619.1	57239.2	64043.6	75480.4	75285.7	79731.2	84974.7	81403.4	65185.2	66778.7	65415.4	91535.6	94768.3	92564.9	71182.5	72600.7	70777.8	81012.1	83068.3	81032.5	73619.1	74780.8	72155.4	57239.2	58545.4	57055.6
High	P27797	Calreticulin	CALR	0	372.422	76	34	1190	34	1	417	48.1	4.44	7304	2870.03	32	34	0	42274.9	25413.8	39853.6	25358.8	41509.4	24432.7	36768.1	26699.4	33508.7	32177	42274.9	41658.8	44159.5	25413.8	25116	28384.5	39853.6	39062.7	41040.7	25358.8	24645.8	27579.5	41509.4	40643.5	44333.6	24432.7	23575.6	26692.3	36768.1	36584.3	39799
High	P53396	ATP-citrate synthase	ACLY	0	371.679	48	51	593	51	1	1101	120.8	7.33	4133	1057.3	50	51	0	26533.4	14904.4	22790.3	17063.4	22247.4	15100	21682.6	15712.3	19534.7	19196	28289.6	26533.4	24335.9	15910.8	14904.4	12948.6	24497.1	22790.3	20876.7	17696.2	17063.4	14841.9	23490	22247.4	20351.7	15512.6	15100	12808.8	22715	21682.6	19576.8
High	P50851	Lipopolysaccharide-responsive and beige-like anchor protein	LRBA	0	370.489	31	75	399	1	1	2863	318.9	5.6	2820	759.9	70	75	71	11934	14177.8	17814	13292.5	12784.6	14399.4	11779.8	13065.7	14425.2	14332.8	11934	11511.8	12801.5	14111.7	14177.8	16312	17274.6	17814	19913.7	13048.5	13292.5	14875	12784.6	12765.7	14446.3	14399.4	14174.8	16374	11779.8	11756.6	13326.3
High	Q14683	Structural maintenance of chromosomes protein 1A	SMC1A	0	370.442	57	75	471	75	1	1233	143.1	7.64	2603	866.64	66	75	0	21071.7	15083.2	22635.4	16205.9	21010.1	16456.5	21677.2	15271.5	19692.5	19641.1	19442.7	21071.7	24283.3	14376.4	15083.2	16019.9	21131.6	22635.4	25878.5	15624	16205.9	17677.3	19460.8	21010.1	23944.9	15619.6	16456.5	17450	19933.7	21677.2	24377.9
High	P48681	Nestin	NES	0	370.107	47	68	390	68	1	1621	177.3	4.36	2787	769.44	61	67	0	12491.6	15973.1	24755.6	16244.8	18487.9	16195.8	15115.7	18478.3	16573	16764.4	13755.5	12491.6	12330.3	17297	15270.8	15973.1	25624.4	24755.6	23884.7	17159	16244.8	15672	18936.6	18487.9	17402.4	17489.9	16026.9	16195.8	15723.7	15115.7	13941.3
High	P50851-2	Isoform 2 of Lipopolysaccharide-responsive and beige-like anchor protein	LRBA	0	369.36	31	75	403	1	1	2851	317.5	5.57	2829	770.23	70	75	0	277.9	389.9	370.1	386.9	303.6	356.5	326.7	374.2	383.9	413.3	133.9	404.4	277.9	195.8	509.1	389.9	261.6	555.2	370.1	198.8	544	386.9	174.1	406.4	303.6	174.5	560.4	356.5	163.9	492.5	326.7
High	P38646	Stress-70 protein, mitochondrial	HSPA9	0	368.733	62	41	603	40	1	679	73.6	6.16	5254	1119.32	41	41	1	27430.6	20754.8	23073.8	20921.5	24183.1	21226	25475.3	20236.4	24710.4	24080.1	26191.7	28794.7	27430.6	20467.1	21777.2	20754.8	22561.8	24842.6	23073.8	20830.8	22215	20921.5	23243.6	25473.5	24183.1	20130	21881.7	21226	25334.7	28084.5	25475.3
High	Q7KZF4	Staphylococcal nuclease domain-containing protein 1	SND1	0	368.403	60	47	580	47	1	910	101.9	7.17	4835	1202.18	46	46	0	20548.6	16196.2	21630.4	17733.7	28036.2	16677.4	24218.1	16003.5	20597.4	20583.6	22471.8	18932	20548.6	18189.4	14398.2	16196.2	23849.4	19904.7	21630.4	19495.7	15906.6	17733.7	30594.8	25431.2	28036.2	18583	15077.9	16677.4	26435.7	21830.6	24218.1
High	P04350	Tubulin beta-4A chain	TUBB4A	0	362.375	82	26	2716	2	1	444	49.6	4.88	18878	4936.87	26	25	2	1659.3	1609.9	1444.6	1686.6	1301.2	1555.3	1201.7	1621.6	1416.9	1445.1	1659.3	1737.6	1125.9	1442.6	1609.9	1638	1444.6	1592.3	1269.9	1492.5	1686.6	1734.9	1301.2	1412.8	1154.3	1352.7	1555.3	1602.6	1201.7	1417.3	1199.3
High	Q93008	Probable ubiquitin carboxyl-terminal hydrolase FAF-X	USP9X	0	361.874	32	74	433	74	1	2570	292.1	5.8	2699	796.52	70	74	0	17009.6	17806.3	17231.7	17548	19759.2	18106.4	17339.1	17905.6	17986.7	18016.9	17009.6	17571.7	14371.2	17806.3	18031.8	15220.4	17601.3	17231.7	14275.2	17548	18221.8	15126.2	19759.2	20811.4	16555.3	18106.4	18415.7	15862.9	17339.1	18120.6	14526.1
High	P00558	Phosphoglycerate kinase 1	PGK1	0	360.093	73	26	2238	22	1	417	44.6	8.1	17930	4098.19	26	26	5	84948.2	57273.4	124103	57506.3	72952.5	59017.6	50725.5	54919.2	65389.2	65937.6	80017.5	84948.2	85439.7	52576.7	57273.4	57389.4	117910	124103	126573	53324.9	57506.3	58373.3	69179.2	72952.5	73212.6	54513.1	59024.9	59017.6	49440.4	51124.7	50725.5
High	P07476	Involucrin	IVL	0	360.001	76	33	561	33	1	585	68.4	4.61	3579	1143.2	33	32	0	8745	24095	28090.7	27744.1	12937.5	20406.6	8534.6	12300.7	16907.8	17207.6	7430.9	8745	10203	24095	22748.7	24774.7	28090.7	27346	30560.7	27744.1	26150	29420.6	12674.2	12937.5	14907.8	20406.6	19006.7	22450.2	7999.1	8534.6	10663.8
High	P19367-3	Isoform 3 of Hexokinase-1	HK1	0	359.434	53	50	671	46	1	921	102.7	6.76	4274	1191.06	50	50	6	23756.7	25706.3	18569.2	22677.9	20350.1	25030	27402.6	26048.9	22946.2	23127.5	22163.3	23756.7	24457.7	25271.1	27295.7	25706.3	17164.9	18569.2	18591	22503.9	24549.8	22677.9	19415.6	20791.4	20350.1	23998.2	26720.3	25030	25905.8	27402.6	27806.1
High	Q14764	Major vault protein	MVP	0	359.389	61	46	584	46	1	893	99.3	5.48	5475	1226.85	43	45	0	15776.2	13573.6	17796.8	15838.3	21393.9	16667.6	21741.6	13554.7	18506.9	17988.1	15131.3	15776.2	17212.5	13124.1	13573.6	14541.4	16546	17796.8	18539	15471.9	15838.3	16650	19838.6	21393.9	22065.5	16524.2	16667.6	17617.4	20879.7	21741.6	22530.5
High	P52272	Heterogeneous nuclear ribonucleoprotein M	HNRNPM	0	358.311	66	45	957	45	1	730	77.5	8.7	6907	1741.09	43	44	0	30979.9	23785.4	33274.9	26970.8	30732.8	26453.8	30702.6	22743.8	28290.5	28330	30979.9	35530.8	29820.5	23785.4	25245.2	22135.7	33274.9	37985.3	31392	26970.8	28476.8	25144.1	30732.8	34852.5	29374.3	26453.8	27555.7	24210.8	30702.6	34877.1	29105.8
High	Q93052	Lipoma-preferred partner	LPP	0	357.763	68	24	840	24	1	612	65.7	7.37	5357	1855.45	24	23	0	12351.7	27342.5	10966	26983.9	14039.1	26632.9	16182.6	29235.4	19092.7	20008	13350.1	12351.7	12122.6	27711.9	25392.9	27342.5	12426.4	10966	10775.5	27934.5	24903.8	26983.9	15404.7	13681.1	14039.1	27524.4	25372	26632.9	17892.5	15815.5	16182.6
High	P49588	Alanine--tRNA ligase, cytoplasmic	AARS	0	357.276	55	43	499	43	1	968	106.7	5.53	4278	1027.99	43	43	0	24634.9	18197	23552.3	18188.9	25759.2	17224.8	23521.3	17970.8	21235.5	20662.8	24048.2	24634.9	25389.6	18276.9	18197	18052.6	23410.6	24008.6	23552.3	18424.7	18188.9	17580	25452.1	25759.2	25947.2	17224.8	17517.9	17073.6	22766.6	23559.8	23521.3
High	P02679	Fibrinogen gamma chain	FGG	0	356.944	72	26	1820	26	1	453	51.5	5.62	12051	3465.21	26	26	0	194566	49738.7	66315.4	43367.1	40290.8	35218.2	41700	54012.4	50482.8	50408.7	190509	220234	194566	48809.7	55400.4	49738.7	64666.9	73962.6	66315.4	41704.8	47741.6	43367.1	38879.1	44893	40290.8	33270.1	38551.1	35218.2	40474.7	46852.7	41700
High	Q15063	Periostin	POSTN	0	356.753	54	37	919	2	1	836	93.3	7.53	5943	1753.68	35	37	39	35015.8	17105	31899.4	17279.6	56506.1	16124.9	74418.6	16992	41689.3	37767.9	33575.9	35015.8	35692.6	17105	19290.7	16552.4	30830.1	31899.4	32747.6	17279.6	18489.7	16561.3	54207.5	56506.1	59044.8	16124.9	17592.3	15037.4	71938.8	74418.6	78901.4
High	P40939	Trifunctional enzyme subunit alpha, mitochondrial	HADHA	0	356.671	60	36	902	36	1	763	82.9	9.04	6357	1702.93	36	36	0	26747.8	27576.2	24215.9	24616.8	24050.5	26932.4	27850.1	26673.5	26067	25817	26747.8	25827.7	28145.1	27576.2	26474.3	28184.5	24215.9	23229.3	24667.4	24616.8	23920.1	25228.6	24050.5	23394.8	24870.6	26932.4	26435.4	27816.1	27850.1	26730.8	28306.6
High	Q15063-5	Isoform 5 of Periostin	POSTN	0	355.44	55	36	920	1	1	809	90.4	7.39	5933	1758.83	34	36	0	540.3	210.7	438.9	222	876.9	198.4	1224.3	211.5	661.5	537	234.3	653	540.3	81.5	261.8	210.7	179.8	587.7	438.9	85	249.9	222	433.2	1175.4	876.9	69.7	244.6	198.4	615.1	1651.2	1224.3
High	P20700	Lamin-B1	LMNB1	0	354.911	71	48	661	44	1	586	66.4	5.16	4667	1293.14	48	48	0	23036.2	16307.7	22579.3	17421	25567.9	18493.3	23115	16643	23563.3	23385.7	22824	23036.2	24115.9	16126.3	17091.8	16307.7	22579.3	22439.5	23464.1	17035.1	17770	17421	25449.6	25567.9	26727.4	18158.4	18493.3	18719.6	23049.8	23115	23822.6
High	P15311	Ezrin	EZR	0	353.947	60	42	1100	30	1	586	69.4	6.27	5659	1858.25	39	42	1	24472.4	28858.8	22439.9	21335.8	21599.3	23442.6	15499.7	24687.8	21700.5	22674.5	21164.9	25404.7	24472.4	25295.8	29865.5	28858.8	19375.4	23105.5	22439.9	18814.4	22298.4	21335.8	18343.2	22128.2	21599.3	20626.8	24463.1	23442.6	12986.5	15705.8	15499.7
High	Q9BX66-9	Isoform 9 of Sorbin and SH3 domain-containing protein 1	SORBS1	0	352.912	61	48	546	0	1	781	87.1	8.07	4285	1095.65	42	46	3	343.8	707.8	342.2	948.3	411.3	871.1	537.3	1124.3	663.3	669.2	343.8	415.9	261.6	707.8	772.3	609.3	342.2	381.3	214.8	948.3	1027	798.1	411.3	458.1	265.1	871.1	963	716.2	537.3	620.2	387.2
High	P53618	Coatomer subunit beta	COPB1	0	350.909	49	41	480	41	1	953	107.1	6.05	3293	930.83	41	40	0	13244.6	10559.1	14399.2	10613.3	15098.8	10104.9	13378.2	10685.7	12531.6	12525.2	13244.6	15795.3	13099.6	10527.8	12686.4	10559.1	14399.2	17626.7	14140.8	10198.6	12354.8	10613.3	15098.8	18553.8	14944.3	9993.9	12007.4	10104.9	13378.2	15809.5	13355.9
High	O75116	Rho-associated protein kinase 2	ROCK2	0	349.802	53	68	451	60	1	1388	160.8	6.02	2640	841.51	67	67	0	13407.4	16157.3	14351.3	16194.7	14550.9	16768.6	16286	16792	15351.3	15333	16365.5	13407.4	12119.7	21130.1	16157.3	15322.3	17184.9	14351.3	13592.3	19620.2	16194.7	15007.6	16946.6	14550.9	13364.6	21436.9	16768.6	15461.3	19548.2	16286	14901.9
High	Q86VP6	Cullin-associated NEDD8-dissociated protein 1	CAND1	0	349.209	44	53	715	50	1	1230	136.3	5.78	4551	1266.26	52	52	4	26160.4	23557	27439.1	23279.2	26446.7	24483.1	26730.4	23854.6	25791.6	25063.7	27858.7	26160.4	25840.1	25254.7	22755.8	23557	28952.2	27439.1	26511.3	25039.7	22981.2	23279.2	27670.4	26446.7	25710.8	25847.9	23475.6	24483.1	28187.3	26730.4	25975.8
High	P00450	Ceruloplasmin	CP	0	348.829	47	38	773	38	1	1065	122.1	5.72	6163	1641.99	36	38	0	28409.1	31925.3	18114.2	26412.2	19635.9	22280.9	26686.6	39685.2	25699.4	26552.2	29245.9	28409.1	24261.5	31925.3	33518.7	28482.8	18409.6	18114.2	14896	26412.2	27274.3	23579	19956.8	19635.9	15831.5	22280.9	23553.6	19883.1	26686.6	26850	22474.1
High	Q13753	Laminin subunit gamma-2	LAMC2	0	348.364	50	50	537	50	1	1193	130.9	6.19	4201	1098.37	47	50	0	36264	11030.8	45156.3	11812.7	21294.2	11248.5	13343.6	10671.8	15118.4	14697.6	33496.4	36264	40802.5	10500.4	11030.8	12726.8	42007.4	45156.3	50817.1	10868.6	11812.7	13661.4	19833	21294.2	24770.9	10940.8	11248.5	13188.8	12176	13343.6	15864.8
High	Q13509	Tubulin beta-3 chain	TUBB3	0	347.839	65	25	2122	6	1	450	50.4	4.93	13707	3885.07	25	24	4	3997.6	4166.9	7712.8	4607	5902.7	4274.8	4836.2	4116.5	4972.4	4804.1	3997.6	4503	3739.5	4166.9	4074	4353.9	7789	7712.8	7596.9	4500.2	4607	4658.7	5902.7	5975.9	5532.1	4274.8	4127.5	4291.6	4836.2	5031.3	4782.1
High	O00468-6	Isoform 6 of Agrin	AGRN	0	347.204	38	52	366	52	1	2045	214.7	6.4	3081	813.87	50	52	0	18364.7	11546.9	13556.3	10387.4	12025.9	10072.5	11355.8	10706.8	11309.3	11149.9	18455.4	17612	18364.7	12084.2	11361.7	11546.9	13830.3	13124.8	13556.3	10833.9	10277	10387.4	12403.9	11638.5	12025.9	10419.7	9725.1	10072.5	11947	11355.8	11329.5
High	Q92900	Regulator of nonsense transcripts 1	UPF1	0	347.004	56	50	465	50	1	1129	124.3	6.61	3451	972.62	50	50	0	17273.2	13473	19757.8	14379.1	16754.7	14077.8	18225.5	14003.9	16144.2	15759	17661.7	17273.2	16418.7	13473	13516.6	13433.2	20159.7	19757.8	19459.2	14228.7	14379.1	14435.5	17054	16754.7	16380.1	14077.8	13974.3	14123.7	18332.6	18225.5	17718.7
High	Q05682-3	Isoform 3 of Caldesmon	CALD1	0	346.066	66	42	1203	2	1	558	64.2	7.02	8475	2389.88	37	42	0	139.7	247.4	171.7	257.9	195.5	256.1	248.7	255.3	222.8	214.4	139.7	383.6	60.8	247.4	392	74.4	171.7	780.9	87.4	257.9	454.7	96.1	195.5	553.8	76.5	256.1	420.1	97.6	248.7	542.8	85.4
High	Q9UQE7	Structural maintenance of chromosomes protein 3	SMC3	0	345.726	52	61	389	61	1	1217	141.5	7.18	2503	723.93	60	61	0	18998.3	12435.2	20789.5	13337.9	19412	13359.6	19113.3	12574.2	17175.3	16829.9	18566.8	18998.3	20965.1	12435.2	12190.6	13215.9	20289.5	20789.5	22671.5	13337.9	12871	14094.3	18987.1	19412	21048.5	13359.6	12824.6	13918	18688.9	19113.3	20634
High	Q9UM54-2	Isoform 2 of Unconventional myosin-VI	MYO6	0	345.599	50	56	401	2	1	1262	146	8.53	3094	849.6	52	56	53	13778.1	14151.6	16088.6	12868	14436.8	12480.2	17968.2	13477.5	14618.1	14195.8	10660.3	13778.1	15454.9	11313.5	14151.6	16238.6	12655.3	16088.6	18314.8	10231.1	12868	14876	11389.1	14436.8	16124.9	9973.5	12480.2	13921.3	14245.5	17968.2	20274.1
High	Q01813	ATP-dependent 6-phosphofructokinase, platelet type	PFKP	0	345.152	52	33	629	29	1	784	85.5	7.55	5241	1198.33	33	33	7	22378.3	20684.5	17182.1	20592.9	19449.2	25286.2	17486.1	25333.5	20893.1	22340.8	24267.7	19873	22378.3	22739.3	17645.6	20684.5	18952.1	15405.4	17182.1	23640.2	17457.8	20592.9	21719.3	17066.5	19449.2	28008	20988.9	25286.2	19640.9	15264	17486.1
High	P11586	C-1-tetrahydrofolate synthase, cytoplasmic	MTHFD1	0	344.854	54	45	535	44	1	935	101.5	7.3	4789	1076.36	44	44	1	22504.9	19551.8	32076.3	20398.3	20900.8	19497.3	20637.9	17558.8	20705.2	20808	23619.8	22504.9	20620.1	19551.8	20026.7	17847.7	33781	32076.3	30125.5	20398.3	21260.3	18823.6	21570.3	20900.8	19112.9	19497.3	20229.9	18051.9	21810.6	20637.9	18838.7
High	Q02880	DNA topoisomerase 2-beta	TOP2B	0	344.458	44	68	452	53	1	1626	183.2	8	2928	868.72	60	68	15	20070.6	15303	19177.4	17183.8	20008.6	17472.3	19157.1	15040.7	19561.2	19250.8	22701.9	20070.6	19554.2	17216.7	15303	14832.1	21896.9	19177.4	18566.3	19108.9	17183.8	16954.8	23634.9	20008.6	19901.2	20121.1	17472.3	17115.9	21719.6	19157.1	18737.9
High	Q9Y4L1	Hypoxia up-regulated protein 1	HYOU1	0	344.058	50	41	689	41	1	999	111.3	5.22	4761	1318.54	40	41	0	26647.4	15319.1	23701.9	16144.7	23766.2	13828.8	21222.7	15574.5	20231.2	19706.3	26568.3	26647.4	28268.1	15319.1	15216.3	16394.4	23701.9	23655.1	25207.2	16144.7	15757.2	16741.3	23649.3	23766.2	25712.3	13828.8	13448.2	14521.5	21222.7	21053.1	22628.6
High	Q14839-2	Isoform 2 of Chromodomain-helicase-DNA-binding protein 4	CHD4	0	343.64	38	67	445	56	1	1940	220.7	5.97	2832	796.13	60	67	13	21378.7	11865.3	22277.4	14258.2	18631.7	13272.8	18804.5	12866.6	17726.2	17301.8	22894.7	21378.7	21376.2	12302.3	11865.3	11598.7	24320.3	22277.4	22076.1	14587.4	14258.2	13804.4	19755.6	18626.5	18631.7	13417.9	13272.8	12897.8	19969.8	18804.5	18397.3
High	Q13464	Rho-associated protein kinase 1	ROCK1	0	342.663	53	72	454	64	1	1354	158.1	5.9	2332	824.14	70	72	9	16207.4	21827.4	15825.8	21491.9	16497.9	21658.4	16332.8	22894.9	17392.9	17422.1	16207.4	15262.5	19487	21827.4	20476.4	27254.3	15825.8	14926.8	19022.9	21491.9	20019.9	26336.3	16497.9	15451.5	19897.6	21658.4	20481.3	27108.3	16332.8	15487.1	19751.4
High	Q05682-4	Isoform 4 of Caldesmon	CALD1	0	341.078	66	43	1198	2	1	538	62.6	6.37	8463	2392.73	38	43	0	555.7	263.4	1368.8	341.8	1526.4	299.7	1219.2	286.7	761	718.3	438.3	691.1	555.7	154	342.3	263.4	1041.5	1561.4	1368.8	211.1	431.1	341.8	1225.8	1691.4	1526.4	190.5	384.1	299.7	889.4	1335.4	1219.2
High	P35573	Glycogen debranching enzyme	AGL	0	340.679	53	65	414	65	1	1532	174.7	6.76	2443	779.34	61	65	0	12906.2	21417.9	10820.2	18114.8	11462.9	18435.8	12203.1	18956.1	14960.2	15417	12573.5	12906.2	19147.4	21417.9	21592.9	21222.4	11358.8	10626.5	10820.2	18114.8	18265.7	17674.8	11462.9	11493.5	11291.7	18435.8	18631	18083.5	11869.8	12276.2	12203.1
High	P98095-2	Isoform 2 of Fibulin-2	FBLN2	0	339.575	40	36	471	36	1	1231	131.8	4.86	4426	1039.44	36	36	0	7648.2	10377.4	15973.4	9532	19046.9	11019.4	17696.9	10746.2	12174.4	11637	7648.2	7728.4	6760.9	10377.4	10654.8	9151.7	15973.4	16327.4	14074.9	9532	9766.7	8563.4	19046.9	19147.8	16114.7	11019.4	11057	9564.7	17696.9	17854.6	14683.8
High	P04406	Glyceraldehyde-3-phosphate dehydrogenase	GAPDH	0	338.573	75	21	3255	2	1	335	36	8.46	24117	6543.9	21	21	29	99727.7	75772.6	87902	91017.4	83330.3	76112.5	81358.9	72378.5	80404.6	81918.2	98753.1	99727.7	110098	73197.6	75772.6	85292.5	86878.2	87902	99305.9	85727.2	91017.4	101978	82864.8	83330.3	95004.2	72934.8	76112.5	85875.9	81358.9	81183.3	92331.2
High	Q9UM54-6	Isoform 6 of Unconventional myosin-VI	MYO6	0	338.394	48	55	391	1	1	1285	148.6	8.56	2938	823.59	51	55	0	41.3	43.9	49.1	44.3	45.6	39.6	53.8	53	53.5	54.5	41.3			43.9			49.1			44.3			45.6			39.6			53.8
High	O60716-3	Isoform 1AC of Catenin delta-1	CTNND1	0	338.301	59	48	543	2	1	939	104.9	6.87	4123	1090.59	48	48	50	17198.5	18294.9	16800.7	18404.1	16130.9	19064.5	15843.7	16858.1	17721.6	17488.4	15477.1	17198.5	18290.3	15796.2	18294.9	19176.7	15480.7	16800.7	18856.3	15963.9	18404.1	19484.5	15833.5	16130.9	18273.4	17020	19064.5	20613.1	14570.3	15843.7	17803
High	Q16891-4	Isoform 4 of MICOS complex subunit MIC60	IMMT	0	338.151	65	48	496	1	1	757	83.5	6.57	3558	1031.52	45	48	1	176.4	153.1	218.1	158.7	219.7	124.1	269.3	164.6	204.5	195.4	241.3	176.4	111.6	220.2	153.1	114.8	261.5	218.1	100.3	220.8	158.7	112.2	272.3	219.7	94.3	180.5	124.1	72.5	373.2	269.3	158.3
High	P20810-6	Isoform 6 of Calpastatin	CAST	0	337.978	62	37	665	37	1	791	84.9	5.36	5514	1426.11	35	37	0	14114.8	33196.5	23793.3	27706.8	24600	30245.6	19482.6	31175.9	23804.7	23962.8	14616.8	13778	14114.8	32749.5	33384.8	33196.5	23793.3	23688.2	24601.1	27625.9	27706.8	27718.5	24600	24414.4	24668.5	30245.6	30348	29853.8	19484.6	19269.9	19482.6
High	O75533	Splicing factor 3B subunit 1	SF3B1	0	337.779	47	51	451	51	1	1304	145.7	7.09	2457	888.9	48	51	0	22655	12407.6	18967	14022.7	18001.6	13607.3	18790.3	12651.9	16754.7	15996.3	22655	24506.6	20903.6	12407.6	13543	12044.5	18967	20470.4	18056.6	14022.7	15260.8	13362.9	18001.6	19612.5	17435.3	13607.3	14842.2	13218.7	18790.3	20134.5	17737.6
High	O00159	Unconventional myosin-Ic	MYO1C	0	336.322	53	52	569	2	1	1063	121.6	9.41	3973	1133.43	51	50	50	14687	25781.1	16659.5	25699.8	17818.9	27384.6	19817.4	31019.2	20477.1	21075.5	14687	14933.5	11866.7	25781.1	26541.7	22059.2	16659.5	17275.3	14344.6	25699.8	26391.4	21833.9	17818.9	19015.5	15367.5	27384.6	28213.5	22794	19817.4	21130.4	17145.6
High	P04406-2	Isoform 2 of Glyceraldehyde-3-phosphate dehydrogenase	GAPDH	0	336.112	85	20	3164	1	1	293	31.5	7.61	23695	6428.96	20	19	0	514	369.8	540.7	396.6	512.7	385.4	467.3	372.3	491.5	495.9	514			369.8			540.7			396.6			512.7			385.4			467.3
High	Q9NQ38-3	Isoform long of Serine protease inhibitor Kazal-type 5	SPINK5	0	335.444	51	53	412	3	1	1094	124	8.09	2960	845.41	50	53	55	7550	46808.3	7025.7	21221.6	9476.7	25528.9	7294	35785.2	16489.7	18164.7	7550	7596.9	6913.5	50998.2	44512.7	46808.3	7025.7	7484.7	6577.8	22877.5	20559.3	21221.6	9476.7	9536.8	8812.1	26691.1	24158.6	25528.9	7294	7675.5	6720.8
High	P55786	Puromycin-sensitive aminopeptidase	NPEPPS	0	335.277	53	42	549	42	1	919	103.2	5.72	3771	1043.35	42	42	0	15706.4	20606.8	15878.8	18114.6	16269	18907	15084.4	17943.7	17049.2	16848.6	15004.3	19143.8	15706.4	20606.8	23202.4	19559.2	15212.4	19168.2	15878.8	18114.6	21435.4	17791.1	15498.5	19618.9	16269	18835.8	22464	18907	14420.4	18384.4	15084.4
High	Q14697-2	Isoform 2 of Neutral alpha-glucosidase AB	GANAB	0	335.045	41	38	579	1	1	966	109.4	6.24	3057	1208.88	38	38	46	17474.7	11577.6	17838.4	12119.7	16574.3	12037.8	15369.8	12189.8	14482.7	14373.4	19087	17474.7	14916	13836.4	11577.6	10330	19759.1	17838.4	15706	14558.5	12119.7	11108.8	18691.6	16574.3	14371.6	13951.4	12037.8	10597.2	17215.5	15369.8	13268
High	P29401-2	Isoform 2 of Transketolase	TKT	0	334.9	64	30	692	30	1	631	68.8	7.52	5166	1473.19	29	30	0	40370.3	22606.5	24473.4	24381	27520.4	25121.8	24644	24284.5	26741.3	26664.7	45376.2	38387	40370.3	27009	22606.5	22588.3	26364	22699.2	24473.4	26824.1	22983.3	24381	30004.5	25940.7	27520.4	29145.7	24367	25121.8	27457.6	23576.2	24644
High	Q16891-2	Isoform 2 of MICOS complex subunit MIC60	IMMT	0	333.617	64	48	509	2	1	747	82.6	6.57	3716	1075.61	45	48	49	19501.4	19011	18076.5	19224.1	20344.3	18611.2	24511.9	19623.9	21332.2	20220.3	19501.4	19378.7	19574.8	19011	18867.1	19483.9	18198.6	18038.3	18076.5	19224.1	18650.4	19344	20344.3	20134.8	20551.5	18611.2	18587.9	19614.6	25479.4	23773.2	24511.9
High	O00159-3	Isoform 3 of Unconventional myosin-Ic	MYO1C	0	332.61	52	51	567	1	1	1044	119.6	9.45	3985	1133.54	50	50	0	74.8	226	102.9	213.1	108	237.5	149.7	283.7	173.7	175.3		145.8	38.4		263	194.2		159.7	66.3		261	174		155.7	74.9		281.5	200.4		208.2	107.6
High	A5YKK6	CCR4-NOT transcription complex subunit 1	CNOT1	0	332.434	32	68	408	68	1	2376	266.8	7.11	2716	745.06	62	68	0	17305.5	14282.4	18377	15476.3	15797.1	15003.9	15056.3	13888.1	15574	15430	17305.5	17182.8	18719.8	14282.4	13645	14618.1	18257.4	18377	19893	15476.3	14790.2	16633.4	15797.1	15496.8	16718.4	15003.9	14494.4	15775.5	14760.6	15056.3	15494.4
High	P04075	Fructose-bisphosphate aldolase A	ALDOA	0	331.735	78	30	1587	24	1	364	39.4	8.09	12687	3778.36	29	28	6	41295	38354.3	43294.9	42689.2	37828.8	40411.6	38521.4	37871.6	38270.8	39156.7	41295	40093.9	45533.6	38354.3	36959.3	41705	43294.9	42952.8	47822.4	42689.2	39984.4	45722.7	37828.8	37278	41245	40411.6	39733.3	44323.5	38521.4	37849.4	43018.2
High	O95782	AP-2 complex subunit alpha-1	AP2A1	0	331.699	56	51	486	37	1	977	107.5	7.03	2985	900.18	49	51	15	20182.9	14935.2	19609.6	15867.7	20655.9	15817	21038.9	16048.1	18290.3	17949.1	20182.9	23177.8	18776.9	14935.2	17490	13416.2	19609.6	21980.6	18202.5	15867.7	18375.9	14043.5	20655.9	23323.5	19482.9	15817	18275.6	13894.8	21038.9	23829.8	19927.6
High	P04264	Keratin, type II cytoskeletal 1	KRT1	0	331.668	63	37	816	29	1	644	66	8.12	6510	1561.35	36	37	0	17396.9	21142.2	17039.4	20683.1	13819.4	32342.6	15422.1	22911.7	20983.1	21575.5	17396.9	15450.4	17854.1	21142.2	19279.7	21246.8	17171.4	15173.9	17039.4	21878.2	18328.9	20683.1	14628.8	11976.8	13819.4	33569.7	30444	32342.6	15495	13125.8	15422.1
High	P05783	Keratin, type I cytoskeletal 18	KRT18	0	331.424	77	35	938	33	1	430	48	5.45	8039	1730.33	35	35	0	29536.8	18461.1	18275.6	16679.8	23579.7	14504.7	42473.6	18058.9	27619.7	26258	25855.3	32305.7	29536.8	16993.7	19863.2	18461.1	15685.6	20300	18275.6	14921	18374.9	16679.8	20621.8	26194.1	23579.7	13711.4	15654.3	14504.7	37752.5	47773.8	42473.6
High	P09493-7	Isoform 7 of Tropomyosin alpha-1 chain	TPM1	0	331.203	80	40	2854	0	1	284	32.7	4.74	8921	4499.65	39	40	47	46740	149959	45097.9	150908	56477.4	150293	73489.5	175740	93206.4	97729.7	47228.3	46740	46353	148275	149959	154145	46409	45097.9	45076.9	150908	150546	156874	56477.4	55867.7	56935.2	145019	150679	150293	72532.3	73489.5	74444.8
High	Q16891-3	Isoform 3 of MICOS complex subunit MIC60	IMMT	0	330.575	66	47	467	1	1	726	80	6.74	3360	976.62	44	47	0	108.8	111.8	97.3	105.7	499.4	395.5	127.2	131.6	146.8	138.8		108.8			111.8			97.3			105.7			499.4			395.5			127.2
High	P53814-5	Isoform B2 of Smoothelin	SMTN	0	330.343	56	46	609	46	1	915	98.9	8.92	4738	1196.5	46	44	0	9980.9	30400	10405.7	32700.8	11831.3	34152.7	13934.7	41424.8	19731.3	21460.9	9214.8	10112.7	9980.9	29324.9	32885.4	30400	9807.9	10474.3	10405.7	31772.1	34718.8	32700.8	10868.9	12243.8	11831.3	31847.8	36003.7	34152.7	12915	13934.7	14085.6
High	O00159-2	Isoform 2 of Unconventional myosin-Ic	MYO1C	0	330.167	53	51	565	1	1	1028	117.8	9.41	3975	1126.48	50	49	0
High	Q14697	Neutral alpha-glucosidase AB	GANAB	0	330.138	42	38	575	1	1	944	106.8	6.14	2988	1202.46	38	38	0	346.3	245	404.4	155.1	341.6	165.5	274.6	166.2	277.2	245.5	384.5	346.3	224.8	282.1	245	151.2	487.3	404.4	294.4	189.7	155.1	122.5	384.7	341.6	265.3	192.9	165.5	124.3	317.8	274.6	189.7
High	Q8WUM4	Programmed cell death 6-interacting protein	PDCD6IP	0	329.413	56	47	603	47	1	868	96	6.52	4437	1095.64	47	46	0	23448.5	31967.3	24741.2	28956.7	23589.7	30684.7	23122.5	30885.5	26164.5	27081.5	23555.7	23448.5	21245.4	31967.3	33713.9	30605.5	24741.2	26225.8	23050.2	28956.7	30614.1	27303.6	23589.7	24828.9	22621.8	30684.7	32743.9	29682.1	23122.5	24929	22566.1
High	Q10567	AP-1 complex subunit beta-1	AP1B1	0	328.723	50	47	483	1	1	949	104.6	5.06	3238	983.67	46	47	51	17859	16069.6	18334.7	16889.5	20327.6	17180.5	17286.8	16276.1	17289.2	17159	17859	17471.6	18006.2	16132.4	16069.6	15685	17930.2	18334.7	18589.2	16603.5	16889.5	16906.6	20019	20327.6	20639	17059.7	17180.5	17222.5	17156.1	17286.8	17444.7
High	Q92598	Heat shock protein 105 kDa	HSPH1	0	328.595	56	40	441	36	1	858	96.8	5.39	3154	811.72	39	39	0	16035.9	7758.7	20621	10932.9	14438.4	9013.9	12353.3	8714.4	12026	12051.3	17368.5	16035.9	14806.4	9706.4	7758.7	7043.7	21159.8	20621	19254	12510.9	10932.9	9906.6	15223.5	14438.4	13201.6	10956.7	9013.9	8308.3	12902.1	12353.3	11103
High	Q10567-3	Isoform C of AP-1 complex subunit beta-1	AP1B1	0	327.648	50	47	493	1	1	939	103.5	5.16	3280	1000.03	46	47	0	1081	995.9	1019.2	900.5	1064.3	1050.7	876.8	943.6	1008.5	958.3	1126.3	814.2	1081	1094.9	847.9	995.9	1078.3	823.3	1019.2	984.4	774.6	900.5	1147.6	927.3	1064.3	1146.9	915.2	1050.7	922	758.1	876.8
High	Q13085-4	Isoform 4 of Acetyl-CoA carboxylase 1	ACACA	0	327.12	34	72	390	72	1	2383	269.8	6.52	2000	749.65	69	72	0	16759.9	13436.3	16253.5	15430	14895.9	15196.4	13696.6	13220.5	15564.3	14988.2	15539.1	16759.9	17928	13013.9	13436.3	14955.4	15156.9	16253.5	17574.5	14624.9	15430	17154.2	14050.7	14895.9	16375.7	14650	15196.4	17251.9	13057	13696.6	15176.2
High	Q14112	Nidogen-2	NID2	0	326.705	45	50	451	49	1	1375	151.2	5.29	3559	970.57	47	50	1	11017.5	15748.8	11787.6	15310.7	13847.8	14531.9	13965.8	13877.3	13526.2	13436.6	9608.3	12057.1	11017.5	15748.8	17065	15452.1	9946.8	12970.1	11787.6	14857.4	17232.4	15310.7	12311.7	15039.6	13847.8	14531.9	15818.3	14513	12877.8	14941.4	13965.8
High	Q9H2G2	STE20-like serine/threonine-protein kinase	SLK	0	326.113	51	55	404	2	1	1235	142.6	5.15	3124	828.52	52	54	0	458	919.6	581.3	858.4	551.4	738.3	656.9	932.7	689.7	711.3	281.4	458	594.6	755.3	919.6	1436.7	375.2	581.3	783.8	611.5	858.4	1241.9	361.6	551.4	737	523.1	738.3	1044.1	441.3	656.9	773.9
High	Q12802	A-kinase anchor protein 13	AKAP13	0	326.002	31	66	313	66	1	2813	307.4	5.24	2256	605.07	62	66	0	11697.1	9650.7	11439.3	10191.8	12361.7	10037.4	14074.8	10312.2	11776.6	11595.9	10805.5	11697.1	12188.4	8845	9650.7	9911.8	11101.5	11439.3	11684.4	9426	10191.8	10381.8	11695.9	12361.7	12560.9	9485	10292.3	10037.4	12855.1	14391.8	14074.8
High	Q92878-2	Isoform 2 of DNA repair protein RAD50	RAD50	0	325.504	53	74	448	74	1	1318	154.5	6.89	2433	774.16	70	74	0	25077.4	17309.1	20503.9	17373.4	24192.4	18186.1	25486.4	16770.7	21036.9	20614.9	26635.1	23545.2	25077.4	18679.3	15926.1	17309.1	21735.1	19058.4	20503.9	18725.8	15945.8	17373.4	25724.3	22445.8	24192.4	20124.1	17178.5	18186.1	27299.1	23839.3	25486.4
High	P50991	T-complex protein 1 subunit delta	CCT4	0	324.973	71	35	536	34	1	539	57.9	7.83	4717	1097.22	34	34	0	20521.2	15529.7	20077.9	17850.3	19328.6	16840.1	15296.5	15094.1	17078.3	17660.4	20927.8	20521.2	20206	15529.7	16095	14487.5	20077.9	20083.5	19127.4	17850.3	18127.6	15206.7	19328.6	19510.8	18450.4	16840.1	17588.7	15978.8	15296.5	16142	14679.4
High	Q8NF91	Nesprin-1	SYNE1	0	324.365	11	84	327	81	1	8797	1010.5	5.53	1014	546.5	76	83	0	9874.5	11752.7	8857.7	10997	10647.3	10820.8	10576.6	11830.7	10502.2	10521.3	9874.5	9717.5	13349.6	11752.7	10852	13360.1	8857.7	8777.2	11846.8	10979.6	10997	13471.2	10205.3	10647.3	13814.5	10820.8	10493.8	13216	10061.9	10576.6	13172.4
High	Q96AC1-3	Isoform 3 of Fermitin family homolog 2	FERMT2	0	323.594	61	35	576	32	1	687	78.6	6.7	4376	1096.31	35	34	3	11373	28250.7	11966	27336.6	15493.2	26927.3	18405.7	31419	19217.9	20018.1	10300.5	12584.7	11373	27080.7	30269.7	28250.7	11476.6	13596.2	11966	25647.5	29318.8	27336.6	14511.4	16669.2	15493.2	25464.4	28716.1	26927.3	17626	20577.2	18405.7
High	Q15063-4	Isoform 4 of Periostin	POSTN	0	323.164	52	31	852	1	1	751	83.8	8.18	5565	1626.41	28	31	2	1203.5	837.3	1129.2	943.5	2085.6	777.6	2581.7	860.1	1687.3	1513.5	846.6	1203.5	1235.5	528.1	888.9	837.3	814.7	1129.2	1157.4	559	992.1	943.5	1451.5	2085.6	2206.7	492.7	902.7	777.6	1861.3	2581.7	2773.5
High	O60716-7	Isoform 1C of Catenin delta-1	CTNND1	0	322.886	58	47	524	1	1	918	102.5	6.87	4093	1047.07	47	47	0	80.8	105.6	89.4	122.3	119.2	126.7	84.2	106.9	102.1	112.5	101.2	64.5		133	83.9		106.2	75.3		159.8	93.7		137.1	103.7		150.2	106.8		99.9	71
High	P07384	Calpain-1 catalytic subunit	CAPN1	0	322.557	61	39	708	39	1	714	81.8	5.67	4016	1461.92	36	38	0	19380.7	25394.5	19184.6	23220.5	22291.1	25308.6	20851	23597.9	22442.3	22107.3	19771.3	19380.7	19273.5	27830.3	25097.8	25394.5	19934.6	19184.6	18942.5	25158.3	23214.9	23220.5	22693.4	22291.1	21837.6	27833.2	25163.7	25308.6	21288.3	20851	20296.1
High	P09874	Poly [ADP-ribose] polymerase 1	PARP1	0	322.152	49	51	480	51	1	1014	113	8.88	3053	890.14	49	51	0	19236.4	13614.3	21181.7	15309.7	23381.9	14728.3	22486	14586.4	22255.6	21562.6	17362	19236.4	19958.7	12816.6	13976.1	13614.3	19557.6	21181.7	22505.3	14299	15770	15309.7	21561.5	23381.9	24732.5	13560.4	15268.1	14728.3	21061.7	22486	24287.9
High	P06396	Gelsolin	GSN	0	322.118	49	33	1187	2	1	782	85.6	6.28	9564	2217.59	33	33	36	26506.9	39262.3	25510.8	37095.6	34073.7	39597.5	32678.9	43756.6	33220.6	33498.1	28312.1	25677.1	26506.9	41206.6	37467.6	39262.3	28653.4	25510.6	25510.8	40581.1	37061.3	37095.6	37886.1	34073.7	33680.9	43241.4	38439.6	39597.5	35508.3	32454.5	32678.9
High	P35222	Catenin beta-1	CTNNB1	0	321.379	62	40	544	33	1	781	85.4	5.86	4346	1048.32	39	39	8	15306.8	20489.5	16961.3	20230.4	16411	21771.5	16506.3	18551.2	18217.9	18134.2	12968.7	15306.8	15986.6	17113.1	20489.5	21357	14224.4	16961.3	17944.9	16708.8	20230.4	21441.3	13436.4	16411	16911.6	17851.4	21771.5	23636.3	13560.5	16506.3	17147.1
High	P06396-3	Isoform 3 of Gelsolin	GSN	0	321.172	51	32	1178	1	1	742	81.9	5.85	9403	2199.97	32	32	0	299.6	185.5	396.3	205.9	379.5	186.9	284.6	192.6	291.8	253.8	299.6	59.4	379.1	185.5	98.9	309	396.3	83.2	555.5	205.9	93.8	345.5	379.5	108.8	562.4	186.9	104.7	332.9	284.6	80.1	429.4
High	Q71U36	Tubulin alpha-1A chain	TUBA1A	0	321.058	62	24	2127	1	1	451	50.1	5.06	19478	4554.53	23	24	4	8795	9341.5	9740.4	10134.8	9447.9	9409.5	9781	10000	9698.9	9996.8	16253.1	8795	8593.2	16709.8	8762.3	9341.5	18724.6	9422.4	9740.4	17894.2	9153.7	10134.8	17470.8	9339.1	9447.9	17289.3	8851.3	9409.5	18008.3	9745.9	9781
High	P41252	Isoleucine--tRNA ligase, cytoplasmic	IARS	0	320.54	45	53	403	53	1	1262	144.4	6.15	2587	741.91	49	53	0	15949	14972	14546.7	14894.1	16517.4	15550.7	17311.1	13878.5	15689.6	15536.9	15811.3	17319.4	15949	14972	16234.4	14901.3	14546.7	16222.9	14364.5	14894.1	16441.7	14534	16517.4	17740.4	16292.8	15550.7	16242.1	15313.1	17311.1	18271.7	16558.7
High	P22102	Trifunctional purine biosynthetic protein adenosine-3	GART	0	320.235	46	39	389	39	1	1010	107.7	6.7	3631	804.54	39	39	0	19729.9	10640	14878.2	12584.7	11821.2	11643.2	10808.1	10371.7	13059.5	13148.6	17439.3	24194.8	19729.9	9710.3	15055.9	10640	14439.3	18225.9	14878.2	11362.3	15667.5	12584.7	11361.8	15274.4	11821.2	10387.2	16070.4	11643.2	10439.8	13259.9	10808.1
High	O43491	Band 4.1-like protein 2	EPB41L2	0	320.133	57	53	442	47	1	1005	112.5	5.44	3110	897.94	50	52	6	14075.2	18118.2	15837.7	18961.2	18118.5	17819.4	19875.2	20192.5	19057.3	18628.3	14504.1	13336.6	14075.2	19534.6	17766.8	18118.2	16137.6	15837.7	15753.3	19561.7	18961.2	18501.6	18118.5	18233.9	18032.4	18980	17426.9	17819.4	20021.5	19875.2	19608
High	P06396-2	Isoform 2 of Gelsolin	GSN	0	320.106	50	33	1183	2	1	731	80.6	5.85	9576	2180.19	33	32	0	1174.4	1274.9	1324.5	1178	1344.8	1320.8	1318.1	1302.7	1277.4	1203.8	956.6	1186.4	1174.4	1166.2	1274.9	1426.9	979.2	1324.5	1484.7	1112.1	1178	1412.9	1113.6	1344.8	1454.4	1190.8	1320.8	1431.6	999.7	1531.9	1318.1
High	P63010-2	Isoform 2 of AP-2 complex subunit beta	AP2B1	0	319.687	49	45	476	22	1	951	105.6	5.34	3197	952.15	44	45	0	8887.1	5726.1	9087.8	6488.6	9306.3	6131	9635.5	6361.1	7566.8	7315.9	8887.1	7989.6	9336.4	5724.2	5726.1	6369.1	9087.8	8679.5	10004.8	6294.2	6488.6	7032.3	9306.3	9227.1	10594.2	6131	6117.1	6908.9	9635.5	9625.8	11234.2
High	Q02218	2-oxoglutarate dehydrogenase, mitochondrial	OGDH	0	319.33	51	44	488	44	1	1023	115.9	6.86	3368	956.19	44	44	0	15332.2	19101.2	14917.7	16516.4	14198.3	18220.3	15731.4	17373.2	15696.9	15979.7	15513.1	14418.3	15332.2	19519	18284.2	19101.2	14917.7	14141.2	14956.1	16516.4	15242.2	16652.4	14691.3	13460	14198.3	18220.3	17359.8	18252.7	16426	14700.7	15731.4
High	Q9H2G2-2	Isoform 2 of STE20-like serine/threonine-protein kinase	SLK	0	318.741	51	55	398	2	1	1204	138.9	5.1	3080	807.41	52	54	53	13411.1	22022.2	17647.3	21979.4	16229.3	20622.1	15120	23194.5	18772.8	19044.9	12809.1	13411.1	14987.6	22022.2	21748.8	22672.8	17168.4	17647.3	18434.2	21445.9	21979.4	22691.9	15628.9	16229.3	16302.7	20538.3	20622.1	21305.4	14578.5	15193.2	15120
High	Q9NQ38	Serine protease inhibitor Kazal-type 5	SPINK5	0	318.466	51	51	392	1	1	1064	120.6	8.06	2719	808.12	48	51	0	74.8	1069.1	96.8	404	102.6	309.7	60.3	631.3	274.9	294.7	74.8	62.1	331.7	1069.1	666.7	1925.3	96.8	74.1	383.1	404	260.4	974.1	102.6	91	350.4	309.7	213.6	815.3	59.9	60.3	278.5
High	Q63ZY3	KN motif and ankyrin repeat domain-containing protein 2	KANK2	0	318.434	59	44	409	41	1	851	91.1	5.63	2450	742.75	42	43	4	7247.6	15422.1	7251.1	16768.5	8382.8	16147	9127.9	17132.9	11061.7	11752.5	7247.6	7965.6	6274.3	15375.2	18185.1	15422.1	7251.1	8146.9	6762	16463.1	18717	16768.5	8382.8	9673.1	8079.4	16147	18371.6	15704.4	9127.9	10613.5	8874.4
High	Q99798	Aconitate hydratase, mitochondrial	ACO2	0	318.345	57	37	473	37	1	780	85.4	7.61	3361	1009.75	35	37	0	12493.3	17507.5	12073.6	16106.3	13689.7	16504.8	15256.3	16902.3	15474.2	15347.6	12493.3	13598.6	11966.6	17507.5	18634.8	15817.9	12073.6	13128	11505.9	16106.3	17344.3	15020.5	13689.7	14741.4	12867.2	16504.8	17873.7	15360.7	15256.3	16952.9	14878.6
High	Q07065	Cytoskeleton-associated protein 4	CKAP4	0	317.215	67	41	646	40	1	602	66	5.92	4944	1279.95	39	41	1	19160	16806.8	30693.6	17055.7	26486.7	16551	24338.5	16703.3	20686.5	20122.8	17294.9	19160	20113.1	15462.7	16806.8	17898.9	26318.2	30693.6	31279.6	15436.9	17055.7	17601	23723.6	26486.7	26886.9	15245.1	16551	17364.2	21460.8	24716.7	24338.5
High	Q16658	Fascin	FSCN1	0	316.746	75	34	678	34	1	493	54.5	7.24	5251	1438.49	33	33	0	23990.5	10013.7	35135.9	12505.5	17227.5	11089.9	17351.5	10199.3	16446.6	15909.2	24037.5	23990.5	22635.8	10822.5	10013.7	9577.1	35135.9	35329.2	34089.4	13038.7	12505.5	12012.4	17556.9	17227.5	16418	11764.4	11089.9	10965.5	17795	17351.5	17107.9
High	P09493-6	Isoform 6 of Tropomyosin alpha-1 chain	TPM1	0	313.535	81	40	2336	0	1	284	32.6	4.73	7525	3518.51	39	40	2	304.8	428.6	308	365	492.2	377.8	368.8	515.5	392.7	417.8	304.8	228.2	311.7	428.6	380.3	488.1	308	217.2	339.2	365	329.5	401.8	492.2	436.2	537.4	377.8	338.1	409.3	368.8	338.5	428.6
High	Q15393	Splicing factor 3B subunit 3	SF3B3	0	312.624	43	44	492	44	1	1217	135.5	5.26	2906	911.59	44	43	0	19283.2	12349.5	18633.3	13713.9	17539.7	12764.9	16687.3	12796.5	15977	15794	19092.8	19283.2	19487.2	12767.1	12032.1	12349.5	18633.3	18375.9	18757.6	13713.9	13653.6	14077.8	17455.9	17539.7	17836.7	12516.5	12764.9	13154.3	16687.3	16466.8	17024.7
High	Q9Y678	Coatomer subunit gamma-1	COPG1	0	312.522	57	43	445	39	1	874	97.7	5.47	3472	864.38	43	42	3	17199.6	12533.1	17509.3	12074.8	17026.6	11220.1	14582.1	11884	14053	14231.3	16132.1	17199.6	19088.4	12288.2	12533.1	13387.4	17173.9	17509.3	19965.7	12074.8	11860.8	13326.2	16792	17026.6	19307.8	11220.1	11047.9	12170.1	14288.6	14582.1	16391.2
High	Q6ZN66	Guanylate-binding protein 6	GBP6	0	312.451	56	32	785	30	1	633	72.4	6.37	4384	1420.94	31	32	2	18543	54637.2	14736.8	46223.8	20277.2	43473.1	16921.3	45572.2	28665.4	29813.1	17670.8	19618	18543	54637.2	60046.4	54301.7	14094.9	15627.9	14736.8	46223.8	50040	45932.4	19861	22142.1	20277.2	43473.1	48031.1	43336.8	16537.1	18260	16921.3
High	P50990	T-complex protein 1 subunit theta	CCT8	0	312.246	70	37	557	37	1	548	59.6	5.6	4357	1074.07	37	37	0	27806.1	19203	24428.5	20191.3	21752.5	19981.7	19811	18598.2	21425.6	21124.2	28815.3	27806.1	26493.7	19203	19216.3	17251	24949.4	24428.5	23107.8	20908.2	20191.3	18691.8	22127.5	21752.5	20167.3	20226.9	19981.7	18314.5	20023.7	19811	18065
High	Q9BX66-12	Isoform 12 of Sorbin and SH3 domain-containing protein 1	SORBS1	0	311.787	35	44	504	1	1	1294	143.7	8.6	3930	986.08	41	41	0
High	P09493-8	Isoform 8 of Tropomyosin alpha-1 chain	TPM1	0	311.781	80	39	2628	0	1	284	32.8	4.75	7763	4109.93	38	39	7	3178.8	2359.2	4027.6	1889.5	5449.6	1828.7	7457	2251.5	3956	3460.1	2493.2	3765.5	3178.8	1858.1	3030	2359.2	3144.2	4724.2	4027.6	1690.5	2610.2	1889.5	4218.7	6674.5	5449.6	1551.6	2510.5	1828.7	5782.8	8707.2	7457
High	Q13045	Protein flightless-1 homolog	FLII	0	311.48	44	45	379	1	1	1269	144.7	6.05	2952	705.68	45	44	48	11893.8	16667.5	12942.8	15719.5	13291.7	16083.3	12623.8	16191.8	13383.1	13299.4	12295.8	11893.8	10067.9	16667.5	17059.6	12641.1	13206.2	12942.8	11668.7	15719.5	16124.2	12149.3	13349.5	13291.7	11118.6	16083.3	16960	12260.1	12623.8	12875.1	10384.9
High	P25205	DNA replication licensing factor MCM3	MCM3	0	311.332	65	49	418	49	1	808	90.9	5.77	3130	813.03	48	48	0	17116.2	7338.7	16777.3	9563	11951	8616.9	16089.2	7401.1	12211.3	11774.6	16519	17116.2	17512.2	7338.7	7449.5	6733.5	16636.5	16777.3	17211.8	9622.5	9563	9056.7	11842.5	12178.4	11951	8778.1	8616.9	8009.8	15854.9	16089.2	16250.4
High	Q13045-2	Isoform 2 of Protein flightless-1 homolog	FLII	0	311.309	46	45	379	1	1	1214	138.4	6.07	2945	702.11	45	44	0	229.2	241.7	216.4	222.5	205.9	260.8	181.7	221.6	234.2	222.2	156.2	229.2	239.2	204.8	241.7	395.3	158.6	216.4	253.8	182.7	222.5	354.8	179.9	205.9	244.5	222.3	260.8	448.3	144.5	211.7	181.7
High	Q9BQE3	Tubulin alpha-1C chain	TUBA1C	0	310.21	62	24	1638	3	1	449	49.9	5.1	13440	3251.81	23	24	25	51719.7	39932.2	67536.8	45856.4	56583.7	44152.9	54281.3	44270.5	50244.6	50290.9	55978.7	51719.7	50381.4	43579	39932.2	39754.7	70382.3	67536.8	66046	50032.9	45856.4	45745.5	59164.1	56583.7	55256.9	47845.9	43914.4	44152.9	57596	54281.3	53127.2
High	Q1KMD3	Heterogeneous nuclear ribonucleoprotein U-like protein 2	HNRNPUL2	0	310.024	55	37	483	37	1	747	85.1	4.91	3699	927.69	36	37	0	23092.8	15905.4	17377.4	16295.9	20483.3	17219.1	21666.9	15813.2	19395.6	18834.1	20347.6	25232.8	23092.8	13612	15905.4	15907.6	15020.9	18535.6	17377.4	14126.8	16295.9	16716.7	17839.7	21575.2	20483.3	14705	17741.5	17219.1	18391.8	22052	21666.9
High	P13797	Plastin-3	PLS3	0	309.459	65	39	714	29	1	630	70.8	5.6	4056	1343.79	38	37	11	30613.1	27446.9	36425.7	25761.7	36206.2	26877.9	39620.8	25014.2	30264.3	29376.4	28318.7	30613.1	31949.1	25520.9	27832.7	27446.9	32440.9	36425.7	39830.6	24300.2	25761.7	26454.4	33596.7	36206.2	38056.9	25474.1	26877.9	27339.1	35928.1	39620.8	41050.9
High	Q15063-7	Isoform 7 of Periostin	POSTN	0	307.848	52	29	796	1	1	721	80.3	8.07	5207	1531.62	26	29	0	632.3	273.8	665.3	321.1	1012.2	275.9	1362.9	289.5	762.4	626.8	579.6	781.6	632.3	257	318.3	273.8	589.4	843.5	665.3	283.2	344.2	321.1	972.4	1352.9	1012.2	275.9	333.4	268.1	1237.5	1815.4	1362.9
High	P12110-2	Isoform 2C2A of Collagen alpha-2(VI) chain	COL6A2	0	307.815	37	32	993	2	1	918	97.4	5.55	6880	2225.82	32	32	0	177.7	1012.1	236.9	770.9	272.1	752.9	257.8	772.6	412.7	424.3	177.7	374	173.4	1012.1	1481.8	880.6	236.9	501.3	224.4	770.9	1197.4	669.2	270.5	543.2	272.1	752.9	1269.6	668.6	255.3	533.3	257.8
High	Q08378	Golgin subfamily A member 3	GOLGA3	0	307.149	47	60	323	60	1	1498	167.3	5.44	2081	620.9	58	59	0	12199.5	14614.9	15999.4	15125.1	15902	14993.9	14554.7	14923.5	15204.6	15411.5	10765.9	12199.5	12582.9	12741.2	14614.9	14898.6	13927.4	15999.4	16104.3	13424.4	15125.1	15271.1	13448.2	16168.8	15902	13282.2	15020.2	14993.9	12482.4	14554.7	14597
High	Q9BX66-7	Isoform 7 of Sorbin and SH3 domain-containing protein 1	SORBS1	0	306.735	62	39	447	1	1	628	68.7	6.74	3430	944.37	35	37	0	142.9	301.3	124.8	365.3	179.6	431.4	203.8	460	245	266.5	224		91.2	314.7		288.5	137.4		113.4	306.8		434.8	189.9		169.9	367.7		506.2	214.6		193.5
High	P28331-2	Isoform 2 of NADH-ubiquinone oxidoreductase 75 kDa subunit, mitochondrial	NDUFS1	0	306.578	62	38	413	38	1	741	80.9	6.64	3311	876.59	38	38	0	14808.1	17567.5	13149.8	15912.1	14064.2	17424.8	14879.9	16536.4	15276.4	15376.3	15138.5	12995.3	14808.1	20212.5	15564.9	17567.5	13514	11310.4	13149.8	18719.6	13929.4	15912.1	14722.3	12300.4	14064.2	19596.2	15336.4	17424.8	15875.9	12759.7	14879.9
High	Q9Y6C2	EMILIN-1	EMILIN1	0	306.087	49	44	460	44	1	1016	106.6	5.15	4447	1037.68	43	44	0	9905.8	13604.1	9122.7	10984.1	13666.4	11475.6	16051.1	12730.7	11932.6	11757.8	9905.8	8822.5	12980.4	10916	13604.1	15817.3	9122.7	7698	10605.3	10928.7	10984.1	13779.5	13666.4	12968.8	16133.3	10180.2	11475.6	14048.6	16051.1	15409.6	18445.8
High	P54652	Heat shock-related 70 kDa protein 2	HSPA2	0	305.896	64	36	856	21	1	639	70	5.74	5695	1647.2	35	36	0	9574.1	18851.9	14699.3	18154.9	9804.4	18435	9450.6	18308.1	13710.8	14249.1	7536	9806.9	9574.1	16250.1	18851.9	19464.9	12258.1	14932.2	14699.3	16073.4	18154.9	18618.9	8087	10104.2	9804.4	15910.2	18435	18633.3	7903.4	9450.6	9464.1
High	P17987	T-complex protein 1 subunit alpha	TCP1	0	305.538	65	31	535	31	1	556	60.3	6.11	5079	1026.14	30	30	0	21174.3	15359.1	19690	16581.6	17526.7	16734.4	15689.1	15625.6	16879.8	16363.6	21732.3	21174.3	20158.3	17008.7	15135	15359.1	20608	19690	18968.6	18388.4	16206.1	16581.6	19029.6	17526.7	17459.6	18516.5	16514.5	16734.4	16970.1	15689.1	15546
High	P49736	DNA replication licensing factor MCM2	MCM2	0	304.766	58	43	370	43	1	904	101.8	5.52	2825	747.17	41	42	0	17476.2	7617.8	18915.2	9909.5	11332.7	9040.6	16457.8	7878.2	12942	12258.1	17476.2	19298.9	17101.8	7617.8	7742	7617.6	18915.2	19931	18642.9	9641.8	10038.7	9909.5	11096.3	11963.5	11332.7	8371.3	9045	9040.6	16457.8	17221.6	16302.6
High	Q9P265	Disco-interacting protein 2 homolog B	DIP2B	0	304.435	44	57	374	53	1	1576	171.4	8.09	2185	771.44	54	57	4	17083.4	12347.3	20690.7	13367.8	15366.5	13686.7	20239.5	11715.4	14926.3	14531.8	18175.4	14855.3	17083.4	12347.3	11045.1	13166.3	21709.5	18727.8	20690.7	13367.8	12366.7	14279	15685.6	13574.9	15366.5	13686.7	12061.8	14455.4	21125.7	18268.5	20239.5
High	P23634	Plasma membrane calcium-transporting ATPase 4	ATP2B4	0	304.154	39	44	378	2	1	1241	137.8	6.6	2852	778.96	41	44	46	11615.6	17307.7	11145.3	17173.4	12279.1	19013.5	13937	19320.1	14599.2	14429.2	12866.7	11615.6	10324	18092.7	17307.7	14468.4	12398.4	11145.3	9656.9	18920.4	17173.4	14373.2	13675.8	12279.1	10410.8	20203.8	19013.5	15605.9	15399.5	13937	11659.6
High	O60763	General vesicular transport factor p115	USO1	0	304.015	46	37	354	1	1	962	107.8	4.91	3465	773.95	36	37	0	115.3	71.3	108.8	78.6	127.8	72.3	96.2	80.5	97	100.8	115.3	48.2	120.8	71.3	24.8	84.5	108.8	38.7	112.2	78.6	27.4	85.7	127.8	42.4	131.7	75.7	24.6	72.3	107.4	39.3	96.2
High	Q7L576	Cytoplasmic FMR1-interacting protein 1	CYFIP1	0	302.871	44	51	465	28	1	1253	145.1	6.9	3239	845.36	45	51	25	16773.1	15987.8	13808	15014.1	15225.4	16065.4	15989.3	15465.1	14816.5	14993.3	16773.1	18662.7	16565.5	15987.8	16497.4	14754.7	13808	15389.1	13782.2	15014.1	16253	14345.6	15225.4	16739.9	15156.2	16065.4	17321.6	15227.5	15960.3	17469.6	15989.3
High	P13645	Keratin, type I cytoskeletal 10	KRT10	0	302.836	58	30	1783	21	1	584	58.8	5.21	9601	2537.86	29	30	1	9679.8	11873	7723.6	11710.7	7515.1	10468.7	8398.1	12184.6	12151.2	12467.2	9679.8	9685.2	7525.1	11873	12159.8	9379.9	7819.8	7723.6	6059.3	11710.7	11778.8	9235.2	7637.8	7515.1	6188.9	10468.7	10972.5	8434	8398.1	8504.6	6572.8
High	O00410	Importin-5	IPO5	0	302.658	46	38	448	35	1	1097	123.6	4.94	3779	878.15	38	37	3	14091.6	10246.2	12540.3	11441.1	12995.9	10943.4	14610.5	10322	12174.6	11871.5	12563.5	14600.3	14091.6	9986.7	10981.7	10246.2	11681.5	12912.5	12540.3	11194.4	12497.9	11441.1	12309.1	13646.8	12995.9	10591.1	12218.8	10943.4	13683.9	15206	14610.5
High	Q6UVK1	Chondroitin sulfate proteoglycan 4	CSPG4	0	302.47	32	57	304	57	1	2322	250.4	5.47	2283	648.81	51	57	0	7288.1	8715.3	14276.3	9381.6	9207.9	8964.5	8524.8	9661.8	8858.6	8987.5	7363.4	6454.1	7288.1	9253.1	8258.7	8715.3	14276.3	12880	14362.2	10416.9	8955	9381.6	9542.2	8366.9	9207.9	10027.5	8807.5	8964.5	8632.8	7569.7	8524.8
High	P01009	Alpha-1-antitrypsin	SERPINA1	0	302.375	61	26	3037	25	1	418	46.7	5.59	21596	6615.28	25	26	1	98680.8	144069	62097.4	104567	60721.4	73991.6	80058.4	124583	85183.3	89113.8	100298	98680.8	98126.5	144069	141365	144940	62100.1	61990.8	62097.4	104567	103183	105822	60721.4	60844.4	60505.7	72630.3	73991.6	74568.6	80323.7	80058.4	80029.7
High	O60763-2	Isoform 2 of General vesicular transport factor p115	USO1	0	301.885	45	37	350	1	1	973	109.1	4.89	3456	764.07	36	37	38	11642.3	12823.2	15264.8	11897.6	15647.2	11560.8	12585.4	12941.6	13450.2	13605.4	12115	11372.7	11642.3	13359.3	12244.1	12823.2	15740.8	14407.5	15264.8	12488	11535.8	11897.6	16646.9	14947.5	15647.2	12538.8	11249.7	11560.8	13115.2	11735	12585.4
High	O75083	WD repeat-containing protein 1	WDR1	0	301.828	64	27	669	27	1	606	66.2	6.65	6571	1478.46	27	27	0	20351.8	27218.4	20821.9	25949.2	24713.9	26218.2	25324.1	28332.3	25179.7	24425.4	18126.4	22074	20351.8	22922.6	28364.8	27218.4	17957	21610.9	20821.9	21928.8	27227.8	25949.2	21099.2	25560.6	24713.9	22619.3	27801.9	26218.2	21304.2	26071.4	25324.1
High	Q99460	26S proteasome non-ATPase regulatory subunit 1	PSMD1	0	300.348	52	40	425	40	1	953	105.8	5.39	3330	776.15	38	39	0	16545.4	15611.5	17860	15869.1	17318.3	16228	17514	15675.2	15744.9	15554.5	18988.5	16545.4	16530.4	16012.6	14433.4	15611.5	19362.7	17860	17831.9	16725.9	15326.6	15869.1	18868.2	17158.7	17318.3	16621.5	15220.3	16228	18969.5	17349.3	17514
High	P35606	Coatomer subunit beta'	COPB2	0	299.807	60	44	417	44	1	906	102.4	5.27	2438	794.6	44	44	0	14986	11827.4	15169.8	11647.7	14969.7	10913	13507.1	11855.7	13137.1	13076.7	13702.1	14986	16607.6	10569.3	12094.8	11827.4	14566.3	15169.8	16792.9	10409.6	11647.7	12080.7	14265.4	14969.7	16270.8	10047.1	11224.5	10913	12659.2	13507.1	14476.5
High	P31948	Stress-induced-phosphoprotein 1	STIP1	0	299.701	70	40	736	40	1	543	62.6	6.8	4619	1202.78	40	39	0	34448.2	24904	38666.1	25446.7	34012.6	25297.4	27594	25045.7	31142.3	30356.3	34448.2	36068	32967.4	24904	26163.1	23054.2	38666.1	40500.5	38333.2	25446.7	26746.4	24140.3	34012.6	34688.1	32446.3	25297.4	26299.7	23432.1	27594	28045.4	26441.6
High	Q03252	Lamin-B2	LMNB2	0	299.569	62	48	612	44	1	600	67.6	5.35	4414	1133.92	48	48	3	20081	21326.2	26163.8	20293.1	25238.6	19843.7	24132	20005.6	23203.2	22513.3	17725.1	21355.7	20081	18521.6	21326.2	21691.5	22749	26819.8	26163.8	18242.4	20293.1	20376.1	21601.6	25731.4	25238.6	17326	19843.7	19875.2	20587.2	24132	24175.4
High	P68366	Tubulin alpha-4A chain	TUBA4A	0	299.463	58	23	1765	6	1	448	49.9	5.06	14637	3739.77	22	23	0	5914.6	5127	9247	5486.2	5837.1	5356.1	7020.7	5329.3	5972.9	5878.5	5187.9	5914.6	7311.3	4108.4	5127	6384.6	8392.2	9247	12019.2	4423.8	5486.2	6862.8	5003.4	5837.1	6929.5	4362.4	5356.1	6939.7	6134.3	7020.7	8840.2
High	Q5VYK3	Proteasome-associated protein ECM29 homolog	ECM29	0	299.357	37	56	415	56	1	1845	204.2	7.12	2715	790.11	52	55	0	15868.5	11939	17587.2	12117.7	14650.4	12182.3	13619.8	11843.8	13740.7	13471.5	15868.5	16646.7	14685.5	12139.2	11939	10793.9	17587.2	19660.6	17063.8	12117.7	12439.4	11694.5	14650.4	15932.6	14274.3	12182.3	12205.5	11519.8	13619.8	14568.6	13437.5
High	P35527	Keratin, type I cytoskeletal 9	KRT9	0	298.941	66	29	628	28	1	623	62	5.24	4378	1181.59	29	29	0	13642	17773.4	10403.9	15176.5	10300.7	14346.5	12593.1	18329.5	16457.9	16404.6	15958.6	13642	11980.1	19459	17773.4	14547.7	11763.2	10403.9	8618.7	17236	15176.5	12142.1	11889.9	10300.7	8720.9	15729.8	14346.5	11615.6	14268.8	12593.1	10434.3
High	O14974	Protein phosphatase 1 regulatory subunit 12A	PPP1R12A	0	298.174	43	49	399	2	1	1030	115.2	5.4	2753	764.88	44	49	48	9361.6	18126	11811.8	20990.7	12584.4	21778.7	13170.2	23871.2	15421.1	16073.2	9600.4	9196.8	9361.6	18126	18522.9	17205	11811.8	12094.8	11425.6	21362	20990.7	19349.2	12584.4	13062.5	12281	21778.7	21961.3	20605	13170.2	13849.2	12783.7
High	P26640	Valine--tRNA ligase	VARS	0	298.085	45	49	517	49	1	1264	140.4	7.59	3054	949.39	47	48	0	14697.7	13492.7	14709	13153.9	15522.2	12676	12545.7	11975	13739	13716.8	13570.5	15361.5	14697.7	13533.1	13492.7	12114.1	13537.3	14864.9	14709	12939.5	13419.9	13153.9	15000	16283.5	15522.2	12676	13202.7	12363.1	12158.1	13140.8	12545.7
High	Q92499	ATP-dependent RNA helicase DDX1	DDX1	0	297.95	60	39	510	39	1	740	82.4	7.23	2914	1006.19	39	39	0	13899.1	14132	16574.5	14347.7	16744.3	14577.3	16319.7	13963.4	15220	15055.6	13899.1	16056.7	12867.1	14132	18050.2	13870.5	16574.5	19333.6	15650.8	14347.7	17828.6	13678.8	16744.3	19110.9	15224.5	14577.3	18417.8	14270.8	16319.7	18860.1	15222.7
High	P49748-3	Isoform 3 of Very long-chain specific acyl-CoA dehydrogenase, mitochondrial	ACADVL	0	297.808	61	35	438	35	1	678	72.9	8.75	3778	838.65	34	35	0	12424.9	17210.5	10888.4	14642.5	13160.4	15330.3	10998.7	13195.5	13128.7	13231.8	11521.2	12424.9	13211.9	16129.2	17210.5	17943.9	10384.2	10888.4	11695.1	13560	14642.5	15106.5	12692	13160.4	14249.2	14622.8	15330.3	16017.9	10265.9	10998.7	11605
High	P21980	Protein-glutamine gamma-glutamyltransferase 2	TGM2	0	297.303	58	33	504	32	1	687	77.3	5.22	4596	1044.13	33	32	1	13339.8	17959.6	7933.2	17486.7	10605.3	13393.8	17109.7	17345.8	14051.2	14014	10787.9	13339.8	14015.3	14692.6	17959.6	18433.6	6280.3	7933.2	8077.8	14909.5	17486.7	18249.4	8607.6	10757.9	10605.3	11133.4	13393.8	13993.3	14169.5	17161.9	17109.7
High	Q92896-2	Isoform 2 of Golgi apparatus protein 1	GLG1	0	297.217	48	53	418	53	1	1203	137.1	6.9	2912	793.65	52	53	0	17066	13032.2	22466.2	13457.7	19154.5	13374.5	16870.3	13080.4	14921.5	14558.4	18998.4	17033.9	17066	14422.9	12588.1	13032.2	24504.5	22436	22466.2	14639.8	13098.4	13457.7	20503.5	19008.9	19154.5	14743.6	13374.5	13348.3	18551.4	16415.7	16870.3
High	P68104	Elongation factor 1-alpha 1	EEF1A1	0	296.128	69	23	1192	12	1	462	50.1	9.01	6341	2222.77	23	23	14	46349.6	46832.3	55271.9	53054.8	51991.6	47507.9	49771.1	43970.9	48872.7	48242.5	40465.4	46867.4	46349.6	42039.9	46832.3	47683.1	48075.4	55628.6	55271.9	48168.9	53317.4	53054.8	45456	51991.6	52176.3	41537.6	48728.9	47507.9	44776.9	49771.1	51344.8
High	O43795-2	Isoform 2 of Unconventional myosin-Ib	MYO1B	0	295.348	45	46	453	1	1	1078	124.9	9.2	3519	854.8	45	46	0	59	83.6	62.4	61.7	69.1	67.9	78.7	57.5	68.5	67.1	47.4	73.5		65.5	106.9		50.9	76.5		49.3	77.2		55.4	86		51.4	89.8		66.5	93
High	Q07157	Tight junction protein ZO-1	TJP1	0	295.113	41	55	373	54	1	1748	195.3	6.7	2229	789.63	54	55	1	12186	14539	14260.8	14975.7	13038.3	13763	16720.9	15608.1	15064.4	14636.4	11022.4	12640	12186	14424.5	14539	14761.6	12748.2	14262.4	14260.8	14331	14975.7	15271.1	11701.1	13038.3	13537.8	13559.4	13763	14125.5	14828.2	16720.9	17163.3
High	P23634-2	Isoform XA of Plasma membrane calcium-transporting ATPase 4	ATP2B4	0	294.6	39	43	372	1	1	1170	129.3	7.52	2753	758.09	40	43	0	286.2	391.3	218.5	535.6	267.5	535.8	317	726.9	396.6	402.3	168	311.6	286.2	394.3	391.3	382.1	138.4	218.5	224	539.9	507.7	535.6	190.9	282.8	267.5	537.2	509.4	535.8	259.3	352.7	317
High	O43795	Unconventional myosin-Ib	MYO1B	0	294.484	43	46	451	1	1	1136	131.9	9.38	3517	850.39	44	46	45	26824.8	10147.2	32711.7	12155.3	21119.9	11252.8	21043.5	10494.8	19027.2	18022.6	30046.6	26824.8	20680.5	11751.9	10147.2	7601.3	36297.7	32711.7	27137.3	14360.5	12155.3	9480.9	24184.9	21119.9	17514.9	13578.7	11252.8	8664	23268.7	21043.5	16853.3
High	O95757	Heat shock 70 kDa protein 4L	HSPA4L	0	294.121	61	44	366	40	1	839	94.5	5.88	2570	721.14	43	44	2	11052.5	13000.5	10212.9	14175.1	10407.3	14271.7	11608.2	12489.1	13407	13438.2	9972.7	11929.5	11052.5	11286.1	13349.8	13000.5	8845.8	10338.4	10212.9	12653.1	14662.2	14175.1	8927.6	10950.1	10407.3	12453.8	14884.8	14271.7	10032.6	12175.5	11608.2
High	Q9P2J5	Leucine--tRNA ligase, cytoplasmic	LARS	0	294.082	45	46	395	46	1	1176	134.4	7.3	2984	748.48	43	46	0	15096.6	13942.2	15965.2	14877.6	15562.8	14965.4	14885.5	13553.5	15202.1	14593.3	14283.5	15720.9	15096.6	13807.1	14471.3	13942.2	14731.5	16113.4	15965.2	14538.1	14877.6	15069	15097.7	16009.4	15562.8	14802	15207.1	14965.4	14341.1	15154.4	14885.5
High	Q99832	T-complex protein 1 subunit eta	CCT7	0	293.563	65	29	469	29	1	543	59.3	7.65	4618	935.95	29	28	0	20021.5	13089.7	17649.5	14155.4	15569.8	14476.3	13509.2	13297.1	14249.2	14092.2	19347.3	20021.5	20680.1	13089.7	12694	16546.1	17095	17649.5	18300.4	14155.4	13282.9	17199.2	15149.2	15569.8	16715.4	14476.3	14091.3	18509.9	13127.5	13509.2	15066.4
High	P78347	General transcription factor II-I	GTF2I	0	293.257	51	43	453	43	1	998	112.3	6.39	2866	816.65	42	42	0	17403.5	11893	18326.2	12858.2	17315.7	12836.6	21377.7	11472.5	15483	15083.4	17403.5	20365.9	16235.6	11457.9	14936.6	11893	18326.2	19625.4	16555	12407.4	15909.1	12858.2	17315.7	19210.7	15919.7	12740	16182.7	12836.6	21377.7	24526.5	20047
High	P30101	Protein disulfide-isomerase A3	PDIA3	0	293.233	65	30	953	30	1	505	56.7	6.35	7737	1911.6	29	30	0	43177.3	27070.9	43052.4	26156.5	41364.7	24946.6	35388.7	26961.9	34317.5	33516.7	36401.6	43177.3	44297.2	24415.6	28391.2	27070.9	36421	43052.4	43295.6	23592.6	27377.8	26156.5	35650.7	41795.2	41364.7	21424	25944.8	24946.6	30674.5	35388.7	35498.3
High	P06737	Glycogen phosphorylase, liver form	PYGL	0	293.2	53	43	587	36	1	847	97.1	7.17	3850	1037.66	43	43	1	21662	12861.9	17327.1	11575.5	18249.1	13290.5	12823.6	10774.7	13792.5	13266.9	22224.8	21662	21394.3	13821.6	12861.9	12454.2	17827.2	17327.1	17149.4	12471.3	11575.5	11136.7	18924.5	18249.1	18199.6	14165.8	13290.5	12912.7	13628	12823.6	12641.6
High	Q32MZ4-3	Isoform 3 of Leucine-rich repeat flightless-interacting protein 1	LRRFIP1	0	292.85	60	34	325	26	1	752	82.6	4.61	2996	691	33	34	10	8741.1	12735.7	13457.3	12634.5	12865.9	13349.5	10320.8	12230.5	11870.8	11577.6	10224.3	8741.1	7842.1	13960.2	12735.7	10484.9	15499.4	13457.3	11430.1	13872.2	12634.5	10710.4	15024.5	12865.9	11109.4	14826.3	13349.5	11209.7	12142.6	10320.8	9276.4
High	Q12888-2	Isoform 2 of Tumor suppressor p53-binding protein 1	TP53BP1	0	292.627	32	52	323	52	1	1977	214	4.7	2388	667.16	50	52	0	13615.9	9559.5	14950.7	10435.6	13895.8	9993.5	14904.8	9662.6	13698.6	13425.8	13615.9	15910.9	12712.3	9546.7	11144.6	9559.5	14950.7	16718.2	14281	10435.6	11931.4	9759.3	13895.8	15820	13389.1	9993.5	12001.5	9595.5	14904.8	16734.9	13878.2
High	P14543	Nidogen-1	NID1	0	292.606	42	45	486	44	1	1247	136.3	5.29	2870	966.27	44	45	0	11908.3	23292	10774.6	21833.5	12322.1	21796.2	14017.2	20981.9	15627.3	15839.3	11834.5	12165.3	11908.3	23806.2	22890.9	23292	11003.8	10774.6	10585.8	22452.3	21833.5	20986.5	12322.1	12454.4	12237	22482.1	21796.2	21149.6	14078.1	14017.2	13988.6
High	Q93009	Ubiquitin carboxyl-terminal hydrolase 7	USP7	0	292.491	52	53	381	53	1	1102	128.2	5.55	2180	734.91	52	52	0	16230.8	12339.1	16431.8	12937.9	14297.9	13323	15579.5	12630	15420.3	15187.8	16230.8	16252.1	15168.1	12929.2	12339.1	11360.5	16431.8	16607	15443.5	13245	12937.9	11915.2	14297.9	14479.9	13329.6	13485	13323	11916.9	15579.5	15794.6	14805
High	O14980	Exportin-1	XPO1	0	292.102	44	40	504	40	1	1071	123.3	6.06	3069	958.89	39	40	0	19549.2	11407.3	16746.5	12396.9	19466.7	12120.1	16737.9	11973.1	14878.4	14634.9	19084.6	21975	19549.2	11171.1	12546.8	11407.3	16338.2	17896.7	16746.5	12396.9	12525.8	12261.5	19175.4	20678.8	19466.7	11881.4	12714.2	12120.1	16232.2	17383.4	16737.9
High	P08123	Collagen alpha-2(I) chain	COL1A2	0	291.017	31	35	905	35	1	1366	129.2	8.95	5853	1756.01	34	35	0	20911.6	28993.3	29108.5	23596.5	36330.5	28280.8	35178	23966.6	28102.2	27784.7	20911.6	21159.6	20177.8	29338.8	28960.3	28993.3	29883.9	29108.5	28690.4	23596.5	24453.6	23445.5	38924.4	36330.5	35809.5	28414.9	27675.8	28280.8	36670.4	35178	34962.6
High	P10586	Receptor-type tyrosine-protein phosphatase F	PTPRF	0	290.929	39	54	283	49	1	1907	212.7	6.3	1497	550.42	49	54	4	10443.8	6825.7	10407.1	7298.5	8033.7	8007	7790.8	6921.5	9592.2	9566.2	10443.8	13388	9278.8	6825.7	9325.1	6165.4	10407.1	12897.6	9139.3	7298.5	9734.7	6784.5	8033.7	10197.1	7314.1	8007	10514.2	7352.6	7790.8	10028.6	7060
High	P49368	T-complex protein 1 subunit gamma	CCT3	0	290.822	67	34	656	34	1	545	60.5	6.49	5679	1285.8	32	33	0	22837.9	17321.6	22186.1	17959.6	20768.1	18573.4	18822.5	17037.1	19484.5	19439.9	22153.7	22837.9	25349	17321.6	17298.9	19233.3	20469.2	22186.1	24745.4	17710.3	17959.6	19536.8	20768.1	20405.4	22384.9	18114.6	18573.4	20478.5	18141.3	18822.5	20464.1
High	Q9BSJ8-2	Isoform 2 of Extended synaptotagmin-1	ESYT1	0	290.085	43	40	365	1	1	1114	123.9	5.78	2846	766.79	39	40	0	189.5	146.9	276.1	261.7	259.4	159.3	341.4	197.3	243.6	234.3	297.4	189.5	74.6	234	146.9	63.7	435	276.1	119.1	421.5	261.7	100.9	447.2	259.4	120	269	159.3	78.8	549.8	341.4	135.2
High	P50395	Rab GDP dissociation inhibitor beta	GDI2	0	289.991	69	29	589	21	1	445	50.6	6.47	3357	1187.28	29	29	9	22452.8	21211.3	20172.3	21358	24503.5	22104.4	22218.8	22676.6	22262.9	22516.8	22452.8	20806.7	24186.7	21211.3	20124	24680.4	20172.3	18656.7	21542.9	21358	19750.4	23744.9	24503.5	21862.3	25887.4	22104.4	20555.4	25030.9	22218.8	19480.4	23118.7
High	P48643	T-complex protein 1 subunit epsilon	CCT5	0	289.698	71	35	673	34	1	541	59.6	5.66	3969	1130.87	34	34	1	30677.7	24022.7	29869.5	25428.6	25981.6	25442.8	22876.8	24227	25430	26016.8	29540.8	31606	30677.7	23830.4	25707.8	24022.7	27926.3	29875	29869.5	25428.6	26860.1	25365.5	25981.6	27663.3	25786	25224.6	27026.1	25442.8	22876.8	24291	22434.3
High	Q9BQS8-4	Isoform 4 of FYVE and coiled-coil domain-containing protein 1	FYCO1	0	289.664	41	53	286	53	1	1498	168.8	4.93	1340	533.08	48	51	0	8215.1	11964.6	9759.4	11980.2	8669.9	12875.9	8642.9	12673.2	10381.8	10585.3	7564.8	10383.2	8215.1	11964.6	13979.2	11823.7	9759.4	11708.1	9392.2	11980.2	13918.2	11958.3	8448.1	10671.1	8669.9	12875.9	15127.3	12638.1	8451.3	10599.6	8642.9
High	P42224	Signal transducer and activator of transcription 1-alpha/beta	STAT1	0	289.456	51	33	471	3	1	750	87.3	6.05	3531	872.48	33	32	38	38971.7	10756.5	19662.7	12082.9	16153.2	11152.7	13389.2	10681.2	16682.5	16319.3	35852.8	38971.7	44838	10756.5	10229.9	11186.3	18442	19662.7	21902	11762.4	12082.9	12526.5	15615.7	16153.2	18051.7	11284.3	10816.4	11152.7	12978.2	13389.2	14714.7
High	O60841	Eukaryotic translation initiation factor 5B	EIF5B	0	289.199	41	50	422	49	1	1220	138.7	5.49	2275	828.11	48	50	1	17699.4	17084.2	22158.5	19721.5	23691.6	19333.4	23451.3	17193	21646.7	20320.6	17699.4	18250.2	13416.5	17970.3	17084.2	12865.2	22158.5	22735.2	16752	19721.5	19858.2	14719.8	23691.6	24294.1	18163.1	19333.4	19391.1	14662.1	23451.3	23742.2	18252.9
High	O75923-13	Isoform 13 of Dysferlin	DYSF	0	288.201	32	57	350	54	1	2119	241.2	5.85	2100	669.87	51	57	0	14395.8	13392.9	10120.5	13467.6	9532.1	13339.1	8700.5	14214.1	11008.6	11287.7	13448.5	15981.1	14395.8	12438.5	15270.5	13392.9	9563.5	11470.9	10120.5	13264.2	14921.3	13467.6	9312.6	11280.6	9532.1	13020	15184.6	13339.1	8281.9	10056.1	8700.5
High	P23229-6	Isoform Alpha-6X1X2A of Integrin alpha-6	ITGA6	0	288.169	44	42	387	2	1	1112	124	6.61	2781	759.66	40	42	40	22014.3	10796.2	23870.2	12547.2	13095.6	11972.7	13160.1	10470.5	12386.7	12615.1	20616.8	22096.9	22014.3	10194.1	10796.2	11808.2	23390.1	24366	23870.2	11809.6	12547.2	12938.6	12902.3	13890.3	13095.6	11178.5	11972.7	12005.6	12606.7	13597.3	13160.1
High	P09493-4	Isoform 4 of Tropomyosin alpha-1 chain	TPM1	0	288.121	74	36	1873	1	1	284	32.8	4.77	4872	2722.21	35	36	4	3105.6	6299.3	3440.2	5712.3	4013	5715.7	5083.2	6950.1	4704.5	4746.8	3106.8	2743.9	3105.6	6057.7	6299.3	6665.9	3440.2	3348.4	3451.5	5555.2	5712.3	6490.9	4121.5	3898.4	4013	5482.8	5715.7	6179.7	5013.8	5194.6	5083.2
High	P02774-3	Isoform 3 of Vitamin D-binding protein	GC	0	287.875	66	29	688	28	1	493	55.1	5.74	5441	1488.91	28	29	1	30467.5	35432.7	19577.3	26136.6	18700.5	21888	28025.9	37012.4	26002.8	25375.9	30467.5	28859.4	32062.1	35432.7	32809.5	36589.4	19577.3	18311.5	20337.8	26136.6	24065	27254.5	18700.5	18206	19833.3	21888	20845.4	23225.6	28025.9	26318.9	29443.1
High	Q16531	DNA damage-binding protein 1	DDB1	0	287.523	51	49	472	49	1	1140	126.9	5.26	3046	923.43	49	49	0	18393.2	16870.3	20750.5	17858.7	21571.2	18426.8	24759.4	16710.6	19626.2	19200.9	18393.2	16891.8	18694.2	17344.8	15848.9	16870.3	20750.5	19078.8	21081.1	18100.1	16901.4	17858.7	21605.7	20049.7	21571.2	18900	17365.1	18426.8	24759.4	22687.1	24871.8
High	P25705	ATP synthase subunit alpha, mitochondrial	ATP5A1	0	287.483	58	32	814	1	1	553	59.7	9.13	5920	1616.81	32	32	39	31841.1	31759.9	24782.9	30141.4	26457.9	32039.8	31208.6	30931.9	29213.5	29066.4	31841.1	31456.5	34875.7	31759.9	29770.7	32568.7	24782.9	24156	26893.6	30141.4	28877.7	31872.5	26457.9	25660.3	28486.9	32039.8	30125	32864.9	31208.6	29276.9	33353.4
High	O60313-2	Isoform 2 of Dynamin-like 120 kDa protein, mitochondrial	OPA1	0	287.315	51	49	405	49	1	997	115.8	7.87	2520	752.86	46	49	0	16568	11538.4	13550.2	11917.3	14533.7	12054.7	16849	11821.9	14061.3	13504.6	16568	17936.4	16461.5	11519.9	12662.1	11538.4	13337.8	14906.1	13550.2	11335.2	13024.5	11917.3	13871.8	15877.7	14533.7	11670.8	13365	12054.7	16849	18248.4	16331.4
High	Q14126	Desmoglein-2	DSG2	0	287.247	45	35	298	35	1	1118	122.2	5.24	2911	675.64	34	35	0	12573.6	6990.6	9688.6	6513.1	10631.2	6887.1	14905.4	6511.5	10751.8	10216.7	12573.6	12391.6	12770.6	7916.1	6990.6	6960	9731.4	9351.6	9688.6	7158.1	6513.1	6429.3	10687.3	10587.6	10631.2	7195.3	6729.9	6887.1	14784.6	14905.4	14976
High	P07996	Thrombospondin-1	THBS1	0	286.945	42	42	412	40	1	1170	129.3	4.94	2945	776.49	40	42	2	21971.6	8644.6	15445.8	9614.9	14265.4	8368.1	27229.6	9563.8	14541.2	13585.7	20898.7	22716.9	21971.6	7303.8	8644.6	8713.6	14751.8	15978.5	15445.8	8461.6	9614.9	9720	13735.4	14747.5	14265.4	7645.5	8441.2	8368.1	25865.3	28417	27229.6
High	Q9BUF5	Tubulin beta-6 chain	TUBB6	0	286.617	75	23	1147	10	1	446	49.8	4.88	7383	2058.87	23	23	0	5416.7	5066.1	7507.9	5749.6	5939.3	5464.6	5539	5658.9	5571.2	5666	3849.6	5927.7	5416.7	4611	6672.7	5066.1	5594	8293.4	7507.9	5136.5	7208.7	5749.6	4667.9	6972.3	5939.3	5411.5	7515.9	5464.6	4649.2	6536.1	5539
High	P55196-5	Isoform 5 of Afadin	MLLT4	0	286.477	33	50	314	7	1	1834	207.7	6.39	1935	604.72	49	50	43	10295.6	14185.7	12252.3	13024.9	10650.2	12083.8	10557.8	14664.8	12313.1	12480.2	8906.6	10295.6	10570.1	12835.4	14185.7	15991.7	10609	12600.2	12252.3	11676.3	13024.9	13881.8	9084.4	10741.8	10650.2	10419	12083.8	12719.3	8723	10557.8	10770.6
High	A0AVT1	Ubiquitin-like modifier-activating enzyme 6	UBA6	0	286.251	56	45	393	45	1	1052	117.9	6.14	2350	742.44	42	44	0	13327.6	10217.9	22118.6	11093.6	12910.9	11072.3	14568.5	10685.7	12979.1	12680.4	13270.8	16480.7	13327.6	9454	11753.4	10217.9	21281.8	26698.9	22118.6	10317.5	12619.5	11093.6	12837.1	15421	12910.9	10280.7	12803.8	11072.3	13617.4	17056.8	14568.5
High	P13010	X-ray repair cross-complementing protein 5	XRCC5	0	285.757	52	36	645	36	1	732	82.7	5.81	4701	1321.53	35	36	0	24232.5	17669.3	27438.4	19372.5	21144.7	20093	25184.6	17815.6	21561.2	21154.8	27669.2	24232.5	23165.4	20083.4	17090.8	17669.3	30579	27438.4	26453.9	21886.3	18729.3	19372.5	23855.9	21144.7	21009.5	22603.8	19373.4	20093	28516	25018.1	25184.6
High	Q8WWI1-3	Isoform 3 of LIM domain only protein 7	LMO7	0	285.734	46	51	303	51	1	1349	153.6	7.75	2083	597.7	46	51	0	10979.1	14198.6	8884	11181.1	13754.9	9931.6	16502.4	15911.3	12243.7	12524.4	9787.5	11923	10979.1	13005.7	16111.5	14198.6	8884	10478.3	8630.1	10500.5	13165	11181.1	13754.9	16229.2	13164.4	9026.9	11521.6	9931.6	16435.9	19092.3	16502.4
High	Q13435	Splicing factor 3B subunit 2	SF3B2	0	285.51	48	40	355	40	1	895	100.2	5.67	2319	751.98	39	40	0	14695.3	9320.4	15030.9	10534.7	14308.5	10288.1	13950.2	9673.1	12820.2	12557.9	14735.5	14695.3	12535.9	9320.4	10121.9	8548.4	15075.8	15030.9	13229.8	10534.7	11081.4	9988.2	14308.5	14341	12256.9	10288.1	10912.6	9469.3	13950.2	14012.7	12284.5
High	O14974-4	Isoform 4 of Protein phosphatase 1 regulatory subunit 12A	PPP1R12A	0	285.349	45	48	383	1	1	971	109	5.41	2571	726.47	43	48	0	43	171.6	54	212.1	128.4	306.3	66	254.9	139.7	135.2	43	40.6	50	151.6	171.6	189.3	54	53.3	59.4	211.1	212.1	259.8	128.4	100.3	149.2	304	306.3	383.3	66	61.8	77.9
High	P00738	Haptoglobin	HP	0	285.223	56	24	2101	11	1	406	45.2	6.58	15153	4142.45	24	24	14	85603.5	122600	51198.1	78740.6	50265.8	55121.3	66578.2	109385	70169.9	72689.2	82089.2	85603.5	89740.9	118561	122600	128576	48871.3	51198.1	54586.2	75407	78740.6	83123.7	48403.6	50265.8	53278.1	52447.1	55121.3	58037.7	62534.7	66578.2	69718.2
High	P07951	Tropomyosin beta chain	TPM2	0	284.67	74	35	1734	7	1	284	32.8	4.7	4732	2491.41	33	35	4	7585	31219	7626.2	36551.5	9152.4	30705	14163.8	32094.7	18279.9	19684	8759.3	6625.7	7585	31219	26775.6	31927.8	8916	6572.1	7626.2	36551.5	31926.9	38205	10491.2	7861.6	9152.4	30994.9	25680.3	30705	15441.6	11732.7	14163.8
High	P28838	Cytosol aminopeptidase	LAP3	0	284.441	64	29	456	29	1	519	56.1	7.93	3520	937.25	29	29	0	20662.2	12317.1	15015.9	13921.7	22652.4	13101.7	15683.5	13156.2	17492.6	17156.1	20662.2	19198	21269.4	14311.3	11701.8	12317.1	16110.5	13643.2	15015.9	15923.7	13030.3	13921.7	23202.8	20597.8	22652.4	14873.4	12376.8	13101.7	16638.1	14540.3	15683.5
High	P07355	Annexin A2	ANXA2	0	284.335	67	28	2283	28	1	339	38.6	7.75	15618	4214.39	28	26	0	61060.5	88072.6	86563.9	75812	80464.6	81890.6	76800.2	77989.5	78080.7	80632.1	61060.5	60488.7	68790.3	88072.6	87343.6	97911.9	86563.9	85596	96756.2	75812	75547.4	86959.2	80464.6	80374.4	91334.5	81437.3	81890.6	90564.6	76800.2	76413.5	85573.2
High	Q9UQ35	Serine/arginine repetitive matrix protein 2	SRRM2	0	284.068	24	49	320	49	1	2752	299.4	12.06	2202	644.67	44	49	0	11700.6	9789.6	17851.5	11587.4	14523.9	11393.9	14047.7	10249.4	13290.9	13115.1	11485.8	11700.6	11846.5	9508.7	10212.3	9789.6	17851.5	17924	17011.5	11587.4	12054.6	11521.1	14523.9	14634.8	13910.6	11374.9	11508	11393.9	14047.7	14182.4	13953.6
High	Q9BSJ8	Extended synaptotagmin-1	ESYT1	0	284.065	43	40	369	1	1	1104	122.8	5.83	2863	762	39	40	42	9248.3	8993.6	11310.3	9981.3	10881.9	9345	11022	9763.3	10022.6	9909.9	9248.3	8672.1	10228.4	8993.6	8372.8	9831.8	11310.3	10832	12616.5	9981.3	9325.2	10959.3	10881.9	10389.8	12256.5	9345	8820.3	10449.4	11022	10488.2	12191
High	Q13423	NAD(P) transhydrogenase, mitochondrial	NNT	0	283.498	37	40	426	40	1	1086	113.8	8.09	2958	778.36	39	39	0	20655.3	20229.3	17312.6	19342.7	18995.8	21719	21558	20552	19560.4	19246.3	20655.3	17494.2	21162.8	20229.3	17173.8	21581.1	17504.2	15166	17312.6	19342.7	16871.1	20396.5	18995.8	16367.7	19470.8	21719	18294.5	22760.8	21558	18786.5	22608.4
High	P31327-3	Isoform 3 of Carbamoyl-phosphate synthase [ammonia], mitochondrial	CPS1	0	283.442	41	52	355	48	1	1506	165.5	6.79	1896	660.76	52	52	0	6025.1	7268.8	6015.1	7498.2	6095.7	7451.3	6924.3	7952.2	29319.4	29027.9	6086.3	6025.1	6008.9	7311.3	7268.8	7180.8	6062.7	6015.1	5979.5	7527.5	7498.2	7364.1	6085.6	6095.7	6126.4	7401.9	7458.3	7451.3	6902.3	6924.3	6933.4
High	P45974	Ubiquitin carboxyl-terminal hydrolase 5	USP5	0	282.813	48	39	382	38	1	858	95.7	5.03	2881	715.52	38	37	1	10318.7	10234.1	9902	10084.3	9485.6	10444.4	11549.2	10234.1	10613.1	10461.8	10240.8	10318.7	14689.5	9709.8	10234.1	14147.9	9750.8	9902	13726.2	9983.1	10084.3	13937.7	9224.8	9485.6	12800.9	10281.3	10444.4	14077.7	11113	11549.2	15694.5
High	P61978-2	Isoform 2 of Heterogeneous nuclear ribonucleoprotein K	HNRNPK	0	282.403	71	30	1025	1	1	464	51	5.33	7395	1811.65	30	29	0	776.4	259.8	777.4	304.6	628.8	337.2	679.7	262.6	607.7	585.4	776.4	498.4	1398.1	259.8	179.8	462.7	777.4	470.6	1395.7	304.6	201.2	550.6	628.8	364.2	1055.9	337.2	234.1	616.6	679.7	423.4	1187.2
High	Q13200	26S proteasome non-ATPase regulatory subunit 2	PSMD2	0	282.008	54	40	374	40	1	908	100.1	5.2	2569	729.45	38	40	0	17267.1	11645.1	15918.1	11416.7	15701.1	11621	14322.8	11025.2	13207.8	13074.7	16680	17267.1	17866.5	11645.1	11249.2	11773.9	15785.8	15918.1	17059.9	11723.9	11185.8	11416.7	15477.1	15701.1	16470.5	11621	11480.3	11662.1	14322.8	14315.2	15366.8
High	P23229	Integrin alpha-6	ITGA6	0	279.958	42	41	381	1	1	1130	126.5	6.61	2774	752.26	39	41	0	450.5	366.5	544.4	413.2	312.9	405.9	332.7	339.8	404.4	457.6	449.4	514.6	450.5	366.5	422.8	350.7	541.8	653	544.4	413.2	473.9	393.2	312.9	371	292.5	405.9	424.9	363.4	312.7	393.2	332.7
High	P12956	X-ray repair cross-complementing protein 6	XRCC6	0	279.004	60	34	635	34	1	609	69.8	6.64	4706	1250.54	34	33	0	23857.9	17718.6	28310	20214	22610.8	20258.2	27497.6	18097.6	23852.9	22590	23714.2	24907	23857.9	17486.6	17788.1	17718.6	27302.8	29385.4	28310	19481.6	20555.4	20214	21447.7	23219.3	22610.8	19996.8	20638.4	20258.2	26248.6	27776.4	27497.6
High	Q15582	Transforming growth factor-beta-induced protein ig-h3	TGFBI	0	278.199	56	31	712	31	1	683	74.6	7.71	4393	1224.14	31	31	0	23249.8	16698.4	26769.9	17832.4	19927.8	18480.6	18124	17473.9	18734.3	18517.6	24003.7	23249.8	20734.4	18821.3	16698.4	13997	28801.9	26769.9	23884	19325.8	17832.4	15177.2	21349.3	19927.8	17793.4	20198	18480.6	15596.9	20266.8	18124	16366.7
High	P24043	Laminin subunit alpha-2	LAMA2	0	277.266	22	63	344	62	1	3122	343.7	6.4	1878	599.53	58	63	1	12312.1	20560.2	13945.4	21587.1	15633.9	23323.6	14977.4	17584.2	17283.4	17336.5	12312.1	10682.2	15104.3	20560.2	18992.1	24009.2	13945.4	11804.6	15796.5	21587.1	19217.3	25555.1	15633.9	13998.8	18676.8	23323.6	21573.9	27296.9	14977.4	13399.9	18279.2
High	Q13576	Ras GTPase-activating-like protein IQGAP2	IQGAP2	0	276.424	38	57	384	53	1	1575	180.5	5.64	2162	697.17	54	57	0	15564.2	13456.9	10670.1	12470.1	13139.3	10950.1	10365.8	13030.3	15143.9	15386.6	13775	16180.3	15564.2	11700.2	13456.9	13525.1	9785.9	11534.5	10670.1	10953.5	12520.8	12470.1	12016.7	14008.7	13139.3	9666.3	11290.1	10950.1	9216.8	10712.1	10365.8
High	Q9NR99	Matrix-remodeling-associated protein 5	MXRA5	0	276.338	23	58	369	58	1	2828	312	8.32	2169	696.54	53	58	0	13900.4	9519.3	20278	10483.1	22617.6	10365	29607.6	10426.9	16909.4	15780.4	13798.9	13900.4	14479.8	10243.4	9519.3	8840.2	20979	19136.5	20278	11013.1	10483.1	9903.4	24307.2	22617.6	22450	11053.7	10365	9612.8	31370.6	29607.6	29605.2
High	P60842	Eukaryotic initiation factor 4A-I	EIF4A1	0	276.313	62	26	1063	11	1	406	46.1	5.48	6065	1834.26	26	26	18	43969.8	31682	43566.7	35033.3	41562.4	33373.2	38750.1	31869.3	37595.5	36570.2	37469	43969.8	46966.9	26837.5	31682	32769.3	38440.2	43566.7	46200.8	30369.2	35033.3	36715.7	36339.4	41562.4	44060.2	28551	33373.2	34472.6	34529.8	38750.1	41736.3
High	Q16555	Dihydropyrimidinase-related protein 2	DPYSL2	0	275.817	67	27	610	22	1	572	62.3	6.38	6031	1294.85	26	27	1	9545.2	14114.5	11675.5	13961.6	15055.5	13330.5	15322.9	14663	13906.6	14156.2	8130.6	9545.2	10277.1	11486.4	14114.5	15451.3	10422.3	11675.5	12988.2	11901.7	13961.6	15634.5	12375.3	15055.5	16373.5	10974.4	13330.5	15080.1	12576.3	15322.9	16536.9
High	Q9Y2A7-2	Isoform 2 of Nck-associated protein 1	NCKAP1	0	275.696	37	40	404	39	1	1134	129.4	6.68	2731	705.51	40	40	1	14097.8	13098	12203.8	12098	12225.9	12838.9	14163.7	13059.6	12431.4	12380.9	14070.7	15497.5	14097.8	13098	14242.9	12655.1	12203.8	13455.6	11794.6	12098	13338.8	11572.9	12225.9	13165.2	11644.2	12838.9	14290.1	12265.4	14163.7	15133.8	13331.1
High	P43243	Matrin-3	MATR3	0	275.42	52	44	395	44	1	847	94.6	6.25	2655	774.56	40	44	0	12902.4	9972.2	14246.3	11168.4	14194	11339	12964.4	9761.7	13174.4	12647.6	12012.3	12902.4	14188.2	9096.5	9972.2	11033.2	13310.4	14246.3	15778.5	10273.3	11168.4	12380.1	13236.7	14194	15747.8	10297.2	11339	12500.6	12289.6	12964.4	14602.1
High	P05164	Myeloperoxidase	MPO	0	275.262	48	35	621	31	1	745	83.8	8.97	4318	1093.17	35	35	5	49019.4	9742.9	19942.2	11101.2	17529	10269.4	11442.5	10404.2	14673.6	14889.8	49019.4	44835.2	49156.1	12420.1	9742.9	9491.7	21223.3	19207.3	19942.2	12893.7	11019.8	11101.2	18944.2	17529	17147.6	12455.9	10269.4	9995.3	12542.6	11442.5	11122.1
High	Q27J81	Inverted formin-2	INF2	0	275.224	40	34	296	33	1	1249	135.5	5.38	2619	623.74	33	34	1	8171.2	6263.6	9024.6	7170.1	8866.5	6981.8	10197.8	6821.8	8503.1	8176.6	8969.4	8171.2	7649.7	7095.5	6263.6	5749	9716.3	9024.6	8535.5	8005.6	7170.1	6341.8	9696.3	8866.5	8520.2	7581.7	6981.8	6497.5	10816	10197.8	9762.6
High	P50570	Dynamin-2	DNM2	0	275.175	53	44	422	2	1	870	98	7.44	2438	794.89	43	44	49	15274.8	14485.5	16139.8	15001.1	16167.3	14626	15820.7	14783	16591.9	16768.9	12929.1	16725.3	15274.8	11560.6	14485.5	14706.6	12679	17452.9	16139.8	11431.7	15001.1	15270.2	12746.1	17607.9	16167.3	11071	14690.5	14626	12521.4	17168.6	15820.7
High	P27824-2	Isoform 2 of Calnexin	CANX	0	274.82	41	36	589	36	1	627	71.5	4.7	3303	1198.77	32	36	0	31801.5	22018.5	30481.8	22348	29975.4	21926.5	21847.8	22032.4	25707.2	25210.8	32149.5	31801.5	30891	21773.2	22018.5	22054.7	30481.8	30803.7	30244.5	22348	22043.9	22554.1	29975.4	29836.1	29982.4	22028	21769	21926.5	21942.1	21509.5	21847.8
High	O15231	Zinc finger protein 185	ZNF185	0	274.65	69	41	338	2	1	689	73.5	7.01	2276	724.05	37	40	39	6607.7	21759.9	11479	19784.8	11049	22366.2	7768.1	21279.7	13622.6	14242.2	5391.2	6607.7	6754.8	19785.8	21759.9	23426.8	11086	11479	12408.2	18529.1	19784.8	21907.8	9970.2	11049	11331.7	20413.5	22366.2	24513.6	6839.5	7974.1	7768.1
High	Q5T5P2	Sickle tail protein homolog	KIAA1217	0	274.636	36	58	323	58	1	1943	214	7.06	2133	614.92	54	58	0	10008.7	12072.1	12002.7	12303.3	12173.6	12953.9	10755.3	11592.7	11638.2	11730.6	12129.1	9269.9	10008.7	13920.8	11283.9	12072.1	14471.7	11741.6	12002.7	14905.1	11747.1	12303.3	14342.3	11946.8	12173.6	15733.1	12422.8	12953.9	13594	10755.3	10750.8
High	O14617-5	Isoform 5 of AP-3 complex subunit delta-1	AP3D1	0	274.439	40	40	359	40	1	1215	136.6	7.64	1991	671.1	36	40	0	15564.8	12161.6	16153.9	12334.3	16276.8	13238	17148.9	12490.9	14378.6	13895.6	15564.8	15786.9	11797.5	12161.6	12292.3	9450.5	16153.9	16516	11929	12334.3	13079.6	9526.8	16276.8	16688.8	11976.9	13238	13577	10272.3	17148.9	17813.9	13014.9
High	O60610	Protein diaphanous homolog 1	DIAPH1	0	274.347	38	45	432	45	1	1272	141.3	5.41	2129	794.19	42	45	0	17961.8	16055.2	18686.4	17236.6	18278.2	16308.1	17177.4	15676.3	18055	18274.6	16727.7	17961.8	18136.1	15738.6	16055.2	16643.4	17647.4	18686.4	18925.1	16741.8	17236.6	17280.1	17283.1	18278.2	18346.2	16044.9	16308.1	16756.5	16516.6	17177.4	17306.8
High	Q15029	116 kDa U5 small nuclear ribonucleoprotein component	EFTUD2	0	274.273	52	41	406	40	1	972	109.4	5	2830	763.7	38	41	0	15067.8	10495.8	14747.8	11709.1	14911.9	11261.9	15826.5	10772.6	14441.7	13951.7	15067.8	13949.1	16653.5	10664.5	8561.5	10495.8	14747.8	13015.9	16360.9	11709.1	9418.2	11847.5	14911.9	12958.9	15832.2	11323	9193.3	11261.9	15826.5	13179	16319.4
High	P25705-2	Isoform 2 of ATP synthase subunit alpha, mitochondrial	ATP5A1	0	274.196	62	32	785	1	1	503	54.5	8.24	5604	1555.72	32	31	0	135.9	106.3	122.2	142.3	140.5	140	162.8	116.3	124.2	120.2	137.8	134.1		98.3	114.8		118.8	125.7		138.3	146.5		134.5	146.9		131.3	149.1		160.6	165
High	P30838	Aldehyde dehydrogenase, dimeric NADP-preferring	ALDH3A1	0	274.039	57	25	1044	24	1	453	50.4	6.54	7164	1984.48	24	25	1	88252.7	30169.8	21098.3	23050.2	18632.5	31068.4	54176.9	22435.5	33079.9	31041.7	88252.7	86135.2	95044.4	30169.8	28214.5	32962.4	21098.3	18846.2	22456.1	23050.2	21182	26066.6	18632.5	16321	20173.2	31068.4	29512.9	34280	54176.9	51419.9	59914.6
High	Q9Y5B9	FACT complex subunit SPT16	SUPT16H	0	272.982	40	43	385	43	1	1047	119.8	5.66	2286	715.82	42	42	0	25016.6	11046.7	22448.6	12684	19105.1	11904.3	19472.3	11319.5	17521	16983.6	25016.6	25443.9	21318.2	11169.9	11046.7	8956.7	22448.6	23079	20018.2	12716.1	12684	10741	19105.1	19770.4	16606	11904.3	12235.3	10199	19472.3	19960.1	16980.7
High	P07237	Protein disulfide-isomerase	P4HB	0	272.916	65	34	1228	34	1	508	57.1	4.87	7279	2140.94	34	34	0	72491.9	47073.4	62689.8	42461.1	66268.2	44080.7	55950.1	45927.3	53609.3	51451.9	72491.9	70244.9	75192.4	47073.4	45298.4	48662.5	62689.8	60983.8	65427.6	42461.1	41925.3	44195	66268.2	63596.7	69152.5	44080.7	41615	46098.6	55950.1	52930.2	57326
High	O95678	Keratin, type II cytoskeletal 75	KRT75	0	272.626	61	44	2283	24	1	551	59.5	7.74	12895	3578.43	43	44	1	5288.5	4059.5	12983.8	4583.1	7008.9	4559.6	9614.7	4527.7	21174.7	20127.6	5288.5	5040.4	5621.5	3962.8	4059.5	4304.9	12983.8	12854.9	13970.5	4247.8	4583.1	4720.7	7008.9	6808.5	7271.7	3926.1	4559.6	4669.9	9614.7	9156.2	10154.5
High	P31939	Bifunctional purine biosynthesis protein PURH	ATIC	0	272.596	65	33	405	33	1	592	64.6	6.71	3264	794.17	33	32	0	10892.2	11824.3	13042.1	10775.8	10075.6	10297.6	10947.9	10752.4	10940.6	10990.5	11908.9	10892.2	10590	12994.6	11824.3	11164.4	14431.3	12963.7	13042.1	11520.2	10775.8	9931.8	11169.1	10075.6	9707.2	11502.3	10297.6	9752	12036.2	10947.9	10720.4
High	O60271-2	Isoform 2 of C-Jun-amino-terminal kinase-interacting protein 4	SPAG9	0	272.371	43	49	340	1	1	1311	145	5.19	2243	664.57	47	49	47	16020.1	13088.8	18615.1	14324.2	18368	13886.5	17830.1	13755.1	16558.8	16086.2	14377.7	16020.1	16461.5	12755.9	13827.6	13088.8	17005.3	18615.1	18757.1	13679.5	14861.5	14324.2	16917	18368	18930.9	12759.9	14260.5	13886.5	17143.6	17830.1	18403.7
High	P11498	Pyruvate carboxylase, mitochondrial	PC	0	272.315	45	42	401	42	1	1178	129.6	6.84	2538	770.77	40	42	0	22972.2	7702	13581.4	9248.1	12008.8	8892.6	14225.8	7742.4	11050.6	10600.5	21287.5	22972.2	23094.2	7599.7	7727.9	7702	13457.3	13581.4	14644.4	9069.4	9248.1	9792.9	11796.9	12008.8	12809.1	8698.7	8892.6	9045.1	13625.4	14225.8	14244
High	Q9Y4K1	Absent in melanoma 1 protein	AIM1	0	272.023	33	44	280	44	1	1723	188.6	5.86	2171	544.86	41	44	0	7270.2	15100.3	8771.9	13322.7	9117.5	13618.8	6529.4	13143.6	10452	10602.4	8186.6	6568.2	7270.2	17169.6	13088.8	15100.3	9290	7795.2	8771.9	14889.7	11630.2	13322.7	9452.2	7879.7	9117.5	14700.2	11865.9	13618.8	7479.7	5591	6529.4
High	P67936-2	Isoform 2 of Tropomyosin alpha-4 chain	TPM4	0	271.79	72	36	1780	5	1	284	32.7	4.73	5339	2652.55	34	36	15	24674.6	33785.6	28731.7	34290.2	33385.1	34073.3	35900.6	36362.6	30287.6	31553.1	24674.6	29007.1	21097.7	33785.6	38981.7	30843.2	28731.7	34010.3	25322.4	34290.2	39504.2	30374.2	33385.1	39276.4	30399.5	34073.3	39696.8	31482	35900.6	43025.9	33192.5
High	P61978-3	Isoform 3 of Heterogeneous nuclear ribonucleoprotein K	HNRNPK	0	271.237	69	30	1025	1	1	440	48.5	5.54	7181	1791.18	30	29	38	41989.4	26217.4	39961.9	29904.7	38147	29828.5	37840.5	27192.5	35517.3	34358.4	39599.7	42570.2	41989.4	25001	27157.2	26217.4	37555.3	40234.2	39961.9	27807.5	31306.9	29904.7	36262.8	39137.6	38147	28175.9	31023.1	29828.5	35611	37840.5	38019.6
High	P33991	DNA replication licensing factor MCM4	MCM4	0	271.068	54	37	322	36	1	863	96.5	6.74	1941	629.74	37	37	1	14250.2	6894.5	14961.1	8825.4	10599.4	7581	13904.7	6886.7	10805.8	10257	14250.2	15368.5	13290.4	6894.5	7712.1	6041.2	14961.1	16349.1	14442.5	8825.4	9823.3	8101.6	10599.4	11612.4	9548.7	7581	8612	6577.9	13904.7	14996.4	12546.3
High	Q15643	Thyroid receptor-interacting protein 11	TRIP11	0	270.657	37	67	286	66	1	1979	227.4	5.26	1181	506.05	62	67	1	16156.6	12280.8	15889.9	12788.6	14585.5	12511.9	13122.6	11977.1	13720.1	13834.8	12671.4	16156.6	17208.8	9369.2	12280.8	12677.8	12134.1	15889.9	16832.1	9493.3	12788.6	13024.9	11642	14585.5	15986.6	9520.4	12511.9	12933.1	10043.7	13122.6	13569.7
High	P55265-4	Isoform 4 of Double-stranded RNA-specific adenosine deaminase	ADAR	0	269.966	44	48	330	48	1	1269	140.7	8.56	2079	601.85	45	47	0	16591.9	9273.4	16538.1	9796	14069.1	9701.2	15341.7	9315.6	13653.9	13326.1	16392.4	17420.9	16591.9	9273.4	9448.2	8767.1	16209	16994.6	16538.1	9796	10394.3	9549.6	14069.1	14710.1	13967.8	9639.5	10244.8	9701.2	15192.9	15999.6	15341.7
High	Q9H3U1-2	Isoform 2 of Protein unc-45 homolog A	UNC45A	0	268.571	53	44	350	44	1	929	101.6	6.06	2388	641.82	44	42	0	14311.8	13810.8	15686.8	14451.3	12846.2	14667.4	13754.9	13694.8	14373.7	13878.9	14311.8	15518	13401.4	13650.3	15900.7	13810.8	15686.8	16784.8	14740.1	13981.6	16384	14451.3	12846.2	14490.9	12336.5	14667.4	16826.5	14378.2	13754.9	15110.3	13587.1
High	Q99996	A-kinase anchor protein 9	AKAP9	0	268.557	20	76	314	75	1	3911	453.4	4.98	1370	509.44	72	76	1	12954.9	10485.6	13741.7	10652.5	13913.3	10687.8	13365.9	10216	12622.5	12343.3	15449.3	12249.3	12954.9	12154	9682.2	10485.6	16804.4	13595.6	13741.7	12702.5	10069	10652.5	16384.4	13295.8	13913.3	13126.5	10309	10687.8	15900.2	12821.5	13365.9
High	Q14643	Inositol 1,4,5-trisphosphate receptor type 1	ITPR1	0	267.977	25	66	356	52	1	2758	313.7	6.04	1312	604.09	64	66	6	8883.5	17239	7743.4	17347.8	9530.6	17161.3	10084.2	18331.7	12015.4	12502.2	8883.5	8241.1	9090.2	17401.4	16938.6	17239	7744	7267.4	7743.4	17347.8	16817.1	17698.4	9648.2	9104	9530.6	17441.8	16636.6	17161.3	10084.2	9656.6	10435.7
High	P52789	Hexokinase-2	HK2	0	267.921	48	40	396	35	1	917	102.3	6.05	2448	739.59	39	40	1	15792.2	7682.2	12023.2	9226.5	11650.9	8827.2	15546.7	7635.5	11525.4	10648.8	18710.6	15480.8	15792.2	10045.3	7306	7682.2	14522	11888.9	12023.2	12308.7	8988	9226.5	14158.3	11650.9	11629.1	11616.1	8269.3	8827.2	19025.8	15546.7	15438.1
High	P31150	Rab GDP dissociation inhibitor alpha	GDI1	0	267.763	67	27	400	19	1	447	50.6	5.14	3013	806.63	26	27	0	6888.7	7993.6	9156.5	7619.9	8647.8	7293.6	9265.5	8172.8	8678.1	8405.1	7370.5	6479.8	6888.7	8385	7564.3	7993.6	9602	8951.3	9156.5	8080.3	7293.7	7619.9	9167	8349.4	8647.8	7836.4	6979	7293.6	9512.1	8656	9265.5
High	Q9NR30	Nucleolar RNA helicase 2	DDX21	0	267.671	53	41	354	38	1	783	87.3	9.28	2079	709.46	40	41	3	14516.7	8808.9	15705.7	11588.9	13880.9	9988.2	11376.2	9269.9	12428.5	12486.7	13921.1	19946.4	14516.7	8808.9	10125.2	8156.4	15490.1	20432.4	15705.7	11588.9	13725	11128.8	13781.1	17996.1	13880.9	9988.2	11466.7	9178.1	11376.2	14632.3	11326.8
High	Q16666	Gamma-interferon-inducible protein 16	IFI16	0	267.02	55	38	414	38	1	785	88.2	9.28	2953	798.75	38	38	0	22216.7	11668.3	22445.4	13127.2	18854.9	13387.1	20983.3	11426.2	17118.1	16309.7	22216.7	22241.5	21283.3	11484.7	11892	11668.3	22604.1	22445.4	21777.1	13127.2	13626	12985.6	18854.9	18933	17959.2	13387.1	13875	12977.7	20983.3	21452.1	20052.1
High	O60271	C-Jun-amino-terminal kinase-interacting protein 4	SPAG9	0	266.916	43	49	336	1	1	1321	146.1	5.15	2176	653.8	47	49	0
High	P20020	Plasma membrane calcium-transporting ATPase 1	ATP2B1	0	266.066	33	36	312	22	1	1258	138.7	6.04	2460	655.59	36	36	0	8861.4	4641.3	5554.4	5047.5	6398.1	4738.7	8597.2	4902	6826.1	6553.5	9770.2	8861.4	8350.8	5311.6	4641.3	3973.9	5806.5	5554.4	5148.8	5363.9	5047.5	4525.3	6810.2	6398.1	5929.8	5414.4	4738.7	4420.2	9132.9	8597.2	7965.7
High	Q15124	Phosphoglucomutase-like protein 5	PGM5	0	265.862	66	35	692	35	1	567	62.2	7.21	3961	1256.07	34	34	0	13107	38093.6	12308.2	38169.8	14470.4	39649.5	17080.8	42113.4	23764.2	25180.7	15363.6	13107	10878.7	41454	38093.6	37269.1	14139.9	12308.2	10082.4	41273.2	38169.8	35636.2	16429.9	14470.4	12648.9	43512.8	39649.5	38269.5	19467.3	17080.8	15221.9
High	P33527-9	Isoform 9 of Multidrug resistance-associated protein 1	ABCC1	0	265.814	34	47	336	44	1	1541	172.5	6.81	2448	639.44	44	45	3	17381.1	7208.4	9927.1	8819.7	10658.9	8390.3	17183.7	8153	11950	11736.9	16133.2	17381.1	17680.3	6525	8056.5	7208.4	9124.9	9927.1	10818.5	7902.7	9165.7	8819.7	9899.2	10658.9	11466.9	7718.6	9102.2	8390.3	16524.7	17183.7	19283.1
High	P52209	6-phosphogluconate dehydrogenase, decarboxylating	PGD	0	265.761	53	25	634	25	1	483	53.1	7.23	4575	1211.62	25	25	0	25596.3	24797.7	13894.9	23805.1	19937.9	24381	24000.7	23523.5	22204.4	22567.9	29125.8	24522	25596.3	24918.3	22418.7	24797.7	16188.7	13433.6	13894.9	25200.8	22204.6	23805.1	22434.2	18982.9	19937.9	25304.3	22505.6	24381	27053.2	22818.6	24000.7
High	Q8N1N4	Keratin, type II cytoskeletal 78	KRT78	0	265.561	59	33	878	30	1	520	56.8	6.02	4388	1497.5	33	33	0	7076.3	45146.4	6057	19114.5	7176.9	13339.6	7091.4	32557.4	14770	16152.6	7076.3	6772.4	8704.4	45146.4	41041.7	49476.3	6017.5	6057	7633.4	19114.5	17398.5	21545.6	7176.9	7022.5	8884.4	13339.6	12620.2	15294.3	7091.4	6704.1	8930
High	P00352	Retinal dehydrogenase 1	ALDH1A1	0	265.079	60	28	528	24	1	501	54.8	6.73	3957	1137.97	28	27	3	16007.5	22101.4	8953.7	14005.6	11110.4	12567	23747.9	18018	25069.6	24813.6	16403.7	16007.5	15619.1	22101.4	22578.6	21887.4	8197.7	9549.3	8953.7	12944	14531.8	14005.6	10782.2	11761.5	11110.4	11531.5	13221.9	12567	23747.9	24067.7	22828.6
High	A6NHR9	Structural maintenance of chromosomes flexible hinge domain-containing protein 1	SMCHD1	0	264.997	33	56	297	56	1	2005	226.2	7.3	1739	511.15	52	55	0	16074.8	9400.7	12951.7	10177.7	14237.1	9281.5	14280	9631	12718.4	12288.3	13435.2	16074.8	17635.9	8574.4	9400.7	10323.4	10895.9	12951.7	14298.8	9274.3	10177.7	11298.2	12245.9	14237.1	15763.1	8556.2	9281.5	10323.8	12549.2	14280	16186.1
High	Q06210	Glutamine--fructose-6-phosphate aminotransferase [isomerizing] 1	GFPT1	0	264.966	59	37	444	32	1	699	78.8	7.11	2963	826.82	37	37	6	16989.1	15650	15557.6	12554.2	16264.4	11478.5	18672.2	16296.4	17063.6	16573.8	16968.5	17729.5	16989.1	15650	16115.3	14854.7	15557.6	16282.1	15040.6	12554.2	12987.6	11781.4	16264.4	16840.9	15994	11478.5	11572.5	10582.8	18672.2	19465.3	18301.8
High	P04083	Annexin A1	ANXA1	0	264.852	70	28	2209	28	1	346	38.7	7.02	21163	3869.12	26	27	0	48216	164471	49747	120515	65988.4	118491	57134	132694	79741.6	84365.2	48216	48211.4	48900.7	155074	164471	165264	49414.5	49747	51073	113409	120515	122830	65499.2	65988.4	66920.6	117140	119117	118491	57030.9	57134	58265.2
High	P13611	Versican core protein	VCAN	0	264.666	12	42	393	2	1	3396	372.6	4.51	2118	752.41	40	42	42	10794.6	9378.3	21039.6	10616.3	28761.2	9851.6	32016.6	11042.9	17499.7	15888.8	10907.7	10794.6	10481.5	8813.9	9378.3	9422.8	21039.6	21334.2	19800.8	9621.8	10616.3	10935.1	28761.2	30082.4	27109.7	9259.3	9851.6	9900.1	32016.6	33399.1	29827.7
High	Q92597	Protein NDRG1	NDRG1	0	264.429	50	11	673	11	1	394	42.8	5.82	4924	1522.33	11	11	0	17291.8	11511.8	26327.6	12524.1	17142.6	13134.4	11987	11915.6	16011.9	16142	14366.5	17291.8	18909.7	9240.1	11511.8	12047.9	22596.2	26327.6	29745.6	10021.6	12524.1	13605.4	14210.7	17142.6	18936.5	10639.4	13134.4	13705.8	9419.3	11987	12407
High	Q14690	Protein RRP5 homolog	PDCD11	0	264.105	34	57	333	57	1	1871	208.6	8.87	1816	607.25	56	56	0	16883.9	10973.7	16373.1	13459.9	15763	13142.3	16945.5	11008.4	15064	14696.9	17676.6	16109.2	16883.9	11210.3	10618.9	10973.7	16373.1	16061.9	17127.5	13467.5	13241.9	13459.9	15763	15308.9	16306.4	12910.1	13142.3	13479.1	18641	16149.1	16945.5
High	Q9Y446-2	Isoform PKP3b of Plakophilin-3	PKP3	0	263.971	54	40	359	40	1	812	88.6	9.42	2728	722.9	38	40	0	8716.7	13811.8	10547.1	17172.7	9227.9	18519.6	7433.8	12972.3	10934.9	11453.5	10039.4	8712.5	8716.7	14829.4	13661.2	13811.8	11702.1	10547.1	10253.3	18566.6	17172.7	16795.4	9867.2	9227.9	8908.3	19576.1	18519.6	17634.8	8020.3	7433.8	6997.2
High	O00429-2	Isoform 4 of Dynamin-1-like protein	DNM1L	0	263.782	71	40	344	1	1	725	80.5	6.71	2803	664.68	38	39	0	121.2	118.5	147.8	143.1	154.1	139.2	128.5	132.2	139.5	133.6	149.8	94.1	121.2	128.8	118.5	118.5	147.8	155.3	138.9	143.1	150.8	131	136.6	167.6	154.1	129.4	164	139.2	128.5	118.8	133.4
High	Q7Z2W4	Zinc finger CCCH-type antiviral protein 1	ZC3HAV1	0	263.474	56	44	310	17	1	902	101.4	8.4	2049	606.28	43	43	27	13319.9	8909.7	12792.2	9963	12234.9	9707.6	13345.5	9199	11191.3	10902.2	12542.9	14166.3	13319.9	8395.5	9117	8909.7	11612.3	12792.2	13054.9	9289.9	9978	9963	11503.1	12411.1	12234.9	9334.9	9904.8	9707.6	12671.2	14315.4	13345.5
High	P55060	Exportin-2	CSE1L	0	263.253	40	40	486	40	1	971	110.3	5.77	3295	855.54	39	39	0	22486.3	13678.3	22037.8	15533.3	20220.1	15823.5	16484.1	13872.3	19083.1	18807	21398	22486.3	23368.6	13410	13678.3	15164.3	20864.3	22037.8	22658.9	14882.6	15533.3	17536.4	19256.5	20220.1	21295.6	15429.9	15823.5	17091.9	15729.1	16484.1	17338.3
High	P50570-2	Isoform 2 of Dynamin-2	DNM2	0	263.088	53	43	410	1	1	866	97.6	7.64	2286	767.26	42	43	0	291.2	161.6	129.4	212.2	135.4	143.9	127.8	149.1	145.2	141.2	292.4	291.2	230.7	199.4	124.1	161.6	186.8	114.8	129.4	281.1	134.7	212.2	196	109.9	135.4	201.4	125.2	143.9	172.5	98.6	127.8
High	O60506	Heterogeneous nuclear ribonucleoprotein Q	SYNCRIP	0	262.501	53	27	523	2	1	623	69.6	8.59	4790	1062.12	26	27	18	12254	7305.3	11621.9	8923.1	11261.9	8508.9	9939.7	7595.1	9597.5	9467.2	10602.8	12254	15847.5	6600.5	7305.3	9459.4	10478.4	11621.9	14362.6	8263	8923.1	11261.7	10187	11261.9	14447.5	7982.1	8508.9	10840.5	8862.2	9939.7	12567.1
High	P13611-2	Isoform V1 of Versican core protein	VCAN	0	261.313	17	41	389	1	1	2409	264.9	4.54	2143	746.98	39	41	0	352.8	289.1	957.7	252.8	1552.1	288.9	1464.4	358.4	669.5	573.6	352.8	229.7	371.7	289.1	182.8	300.3	957.7	696.4	1099.3	286.1	193.5	252.8	1552.1	1210.4	1726.5	324.8	207.9	288.9	1464.4	1169.7	1673.5
High	Q9BZ29-4	Isoform 4 of Dedicator of cytokinesis protein 9	DOCK9	0	260.693	28	51	293	49	1	2093	238.7	7.62	1783	545.49	49	51	2	10693.2	14224.9	10282.3	12311.2	10760.4	12373.8	13235	13148.8	10899.9	10871	11331.5	7858.6	10693.2	14675.6	11815.4	14224.9	11582.3	7876.6	10282.3	12695	9968.6	12311.2	11994	8288.1	10760.4	12892.5	10375.6	12373.8	14508	10449.8	13235
High	Q01518	Adenylyl cyclase-associated protein 1	CAP1	0	259.732	59	28	948	27	1	475	51.9	8.06	5634	1620.81	28	27	1	26181.6	24869.9	30883.4	26129.9	32482.7	25768	27654.6	24924.4	28356.2	28016.8	26181.6	25262.3	27442.4	24869.9	23741.7	24923.9	30883.4	29799.7	32384.8	26129.9	25503.4	26327.9	32482.7	31002.6	33077.5	25768	25057.9	25985.9	27654.6	26117.8	28097.8
High	P51911	Calponin-1	CNN1	0	259.388	68	19	1149	17	1	297	33.2	9.07	7288	2025.11	19	19	2	20359.3	48882.2	18374.1	64615.9	21494.8	69746.5	27569.6	77616.9	38648.5	41363.8	18564.9	20359.3	21456.4	46062.3	48882.2	50012	16697.7	18374.1	19495.1	60551.5	64615.9	66324.5	19613.1	21494.8	22681.9	66897.2	69746.5	72038.6	25788.4	27569.6	28245.6
High	P42224-2	Isoform Beta of Signal transducer and activator of transcription 1-alpha/beta	STAT1	0	259.242	48	31	412	1	1	712	83	6.42	3018	751.52	31	30	0	228.3	188.9	182.4	192.4	188.2	199	164.6	207.8	196.7	190.1	228.3	230.8	178.8	188.9	192.6	134.7	182.4	197.4	134	199.7	192.4	134.4	188.2	200.1	125.4	199	215.5	148.8	164.6	167.6	113.3
High	P46013	Antigen KI-67	MKI67	0	257.674	24	57	240	57	1	3256	358.5	9.45	1262	437.96	49	57	0	10920	7041.7	14127.7	9501.7	15256.1	7754.1	9935.7	7162.8	12121.7	11976.5	10594.6	11460.6	10920	7041.7	6620.5	8039.6	13759.3	15022.2	14127.7	9501.7	8997.3	9853.8	15096.3	15718.7	15256.1	7754.1	7673.6	8642.9	9654.3	10294.4	9935.7
High	P43490	Nicotinamide phosphoribosyltransferase	NAMPT	0	257.394	67	28	702	28	1	491	55.5	7.15	5842	1325.63	28	27	0	31809.4	16719.4	17197.3	17275.8	19385.9	15585.9	75123.9	17459.8	33855.1	30455	32348	31809.4	29927.1	16719.4	17383.5	16146	17197.3	19353.3	16918	17275.8	18404.6	16965.7	19385.9	20535.4	18785.9	15585.9	16590.7	15297.2	77540.1	73728.3	75123.9
High	Q9H4M9	EH domain-containing protein 1	EHD1	0	257.031	70	32	446	23	1	534	60.6	6.83	3287	885.51	31	32	10	10918.8	13599.2	11435	13084.4	11354.5	12502.4	10643.9	14506.5	11605.7	11968.2	10918.8	9718.3	13558.9	13599.2	12150	16329.3	11435	10322.6	14518.4	13084.4	11778.8	16454	11354.5	10299	14226.1	12502.4	10997.9	14940.5	10643.9	9380.2	13606.4
High	Q15233	Non-POU domain-containing octamer-binding protein	NONO	0	256.954	54	22	804	20	1	471	54.2	8.95	4422	1346.29	21	22	1	22827.6	15374.4	24113.4	17189.9	21794.5	15618.3	19276.8	14803.1	19692.2	19424.6	20192.1	24359.9	22827.6	12850.9	16533	15374.4	21011.1	25918.4	24113.4	14332.1	18469	17189.9	18891.3	23416.7	21794.5	13674.7	17660	15618.3	16718.4	21057.3	19276.8
High	P56192	Methionine--tRNA ligase, cytoplasmic	MARS	0	256.854	47	34	313	34	1	900	101.1	6.16	2470	672.42	34	34	0	9427.8	7548.7	9474.9	8890.9	10748.3	8494.9	9959.3	8070.6	9156.4	8915.5	9427.8	9983.2	8159.9	7548.7	8424.1	6619.8	9474.9	10226.8	8440.1	8890.9	9757.1	7818.7	10748.3	11466.7	9353.4	8494.9	9124.2	7574.7	9959.3	10926.6	9029.1
High	O95171-3	Isoform 3 of Sciellin	SCEL	0	256.568	61	38	327	5	1	646	72.8	9.26	2247	637.82	38	38	34	6546.1	31904.4	5809.3	19968.3	9103.3	22428.9	7453.7	29531.2	14100.5	15200.2	6748.4	6437.7	6546.1	37044.9	30691.9	31904.4	5991.3	5605.5	5809.3	22173.9	19049.5	19968.3	10203.7	8573.2	9103.3	23298.9	20155	22428.9	7648	6904.9	7453.7
High	Q8N163	Cell cycle and apoptosis regulator protein 2	CCAR2	0	256.281	49	39	320	39	1	923	102.8	5.22	2225	625.61	35	39	0	10942	9767.3	9669	10556.9	12348.8	10191.8	13030.1	9150.6	12396.4	11881.9	13950.4	10942	10873.2	12091.9	9341.8	9767.3	12782.1	9669	9425.1	13372.4	10012.9	10556.9	16360.7	12348.8	12280.3	13197	9838.5	10191.8	16763.1	12749	13030.1
High	Q14974	Importin subunit beta-1	KPNB1	0	256.183	40	28	524	28	1	876	97.1	4.78	5197	1071.91	28	28	0	19718.2	14717	18992.2	15802.6	18625.5	15466	16578.9	14884.7	16839.6	16658.2	20741.1	19718.2	18369.5	15084.5	14717	13937.9	19751.8	18992.2	17933.1	16132	15802.6	14870.9	19081.6	18625.5	17707.1	15556	15466	14884.7	16760	16578.9	15665.8
High	P17655	Calpain-2 catalytic subunit	CAPN2	0	256.146	54	29	494	29	1	700	79.9	4.98	4315	1047.39	29	29	0	10556	16990.1	13952.1	15853.6	15191.8	18050.9	14788.5	17470.5	15413	15584.7	9714.2	10556	11714.2	15636.4	16990.1	19228.1	12753.5	13952.1	15633	14257.4	15853.6	18020.6	13944	15191.8	16761.7	16631.7	18050.9	20214.9	13308.3	14788.5	16640.7
High	Q9Y520-7	Isoform 7 of Protein PRRC2C	PRRC2C	0	255.927	23	57	285	54	1	2898	316.9	9.13	1571	550.33	50	57	3	10566.8	9546.2	13504.5	10896.1	12146.2	11206.4	11967.7	9765.7	11414.8	11381.6	11676.9	10427.3	10566.8	9546.2	8825.9	9702.8	14841.9	13322	13504.5	11286.4	10123.5	10896.1	12886.2	11554.9	12146.2	11274.1	9936.8	11206.4	12345.7	11249.1	11967.7
High	O00429	Dynamin-1-like protein	DNM1L	0	255.808	70	40	342	1	1	736	81.8	6.81	2634	654.79	38	39	44	13644.2	10133.4	14104.1	10705.9	13084.5	11009.4	12129.7	10853.6	12199.5	11755.6	17184.3	13644.2	13325.4	14105.4	10133.4	9634.9	18149.1	14104.1	13892.8	14178.6	10705.9	10127.8	16671.9	13084.5	12859.5	14561.5	11009.4	10513.4	15414.3	12129.7	11796.1
High	O15231-7	Isoform 7 of Zinc finger protein 185	ZNF185	0	255.669	69	39	319	1	1	660	70.3	7.01	2214	688.94	35	38	0	66.9	103.3	70.5	93.9	70.6	87.7	67.4	108.3	82.4	82.3	66.9	69.6	57.3	103.3	119.2	89.8	70.5	71.8	61.9	93.9	115.4	90.2	70.6	77.4	65.8	87.7	88.5	81.4	67.4	72.8	66.6
High	Q9ULT8	E3 ubiquitin-protein ligase HECTD1	HECTD1	0	255.627	26	58	289	58	1	2610	289.2	5.35	1219	521.99	56	58	0	11203	10926.1	14516.1	12098.6	12992.5	11681.8	10620.4	11567.1	11655.2	11508.3	11203	12211.7	9782.5	10926.1	11848.2	9585.1	14516.1	15879.1	13009.7	12098.6	13336.6	10621.1	12992.5	14469.2	11529.6	11681.8	12815.5	10358.6	10620.4	11869.4	9145.6
High	Q01995	Transgelin	TAGLN	0	255.523	91	21	3405	20	1	201	22.6	8.84	20894	5116.94	20	21	2	50827.3	152014	43957.8	160417	63103.5	159256	94769.9	198519	102411	109311	51171.5	49878	50827.3	152014	151450	164082	43957.8	43322.1	44269.1	160417	157265	168818	63103.5	62161	64357.9	159114	159256	170902	94769.9	93755.6	99052.9
High	O43390	Heterogeneous nuclear ribonucleoprotein R	HNRNPR	0	255.343	51	29	466	20	1	633	70.9	8.13	3520	920.04	28	29	10	21573.8	13449.5	21624.7	14794.4	20450.5	14733.6	19091.3	13827.6	18576.1	17973.9	22430.5	21573.8	21019.7	13986.5	13449.5	12520.5	21871.2	21624.7	20611.1	15335.2	14794.4	13459.7	20625.2	20450.5	19371.5	14733.6	14746.7	13513.8	19502.6	19091.3	17665.7
High	P55196-2	Isoform 1 of Afadin	MLLT4	0	255.34	33	44	278	1	1	1612	181.9	6.52	1764	538.18	43	44	0	242.6	309.7	225.2	339.1	325.5	298.1	242.2	238.1	297.9	327.9	307.9	242.6	184.1	358.7	309.7	223.3	288.7	225.2	181.6	378.6	339.1	245.8	325.5	349	270.4	347.6	298.1	222.8	298.1	242.2	193
High	P06753-2	Isoform 2 of Tropomyosin alpha-3 chain	TPM3	0	254.904	81	37	1588	8	1	248	29	4.78	5412	2224.06	36	36	19	23500.3	20651.4	27818.8	22633.8	28545.9	21307.2	27480.2	21035.3	24683.3	24405.7	24307.5	23500.3	22198.2	20651.4	21201	18185.2	28426.1	27818.8	26374.1	22797.6	22633.8	19494.9	29248.3	28545.9	27470.4	21307.2	21705.9	19802.7	27859.6	27480.2	26647.6
High	P02786	Transferrin receptor protein 1	TFRC	0	254.633	51	34	427	34	1	760	84.8	6.61	3098	776.95	34	34	0	35776.9	8641.5	17117.9	8973.6	22126.6	9494.6	23697.2	9348.5	15727	14447.4	35673.2	39953.9	35776.9	8641.5	10764.3	8048.3	16900.9	19135.2	17117.9	8973.6	10911.4	8375.9	22126.6	25011.4	22089.8	9494.6	11940.3	9433.2	23697.2	26101.4	22909.2
High	Q8N1F7	Nuclear pore complex protein Nup93	NUP93	0	254.287	58	49	358	49	1	819	93.4	5.72	2346	629.32	46	49	0	19326	12988.1	18900.1	14267.8	19621.4	14005.7	17728.5	12649.5	16683	16096.1	21648.6	17673.9	19326	13832.7	12050.3	12988.1	21886.4	17941.7	18900.1	15396.9	13057.2	14267.8	22183.1	18325.8	19621.4	15182.9	13076.6	14005.7	19874.5	16351.1	17728.5
High	P18583-5	Isoform D of Protein SON	SON	0	254.015	24	44	269	44	1	2459	266.9	5.73	1707	488.37	43	43	0	11397.4	8745.5	11385.8	9167.1	10532.9	8669.4	10743.4	8483.1	10731.5	10400.9	11397.4	11245.4	11845.2	8745.5	7990.1	9125.3	11385.8	10407.4	11437.6	9167.1	8454.1	9481.2	10658.3	9621.8	10532.9	8669.4	8045.4	9216.1	10743.4	9835.7	11036.7
High	Q8N3C0	Activating signal cointegrator 1 complex subunit 3	ASCC3	0	253.952	29	56	256	56	1	2202	251.3	7.09	1167	451.38	53	56	0	11976.9	8841.6	13025.8	10592.4	12224.1	10771.1	11462.6	9358.5	11015.1	10944.5	12022	10278.4	11976.9	8841.6	7607	9887.9	13025.8	11550.1	13624	10592.4	9693.1	11919.1	12224.1	10486.3	12640.4	10771.1	9702.6	12018.5	11462.6	9945.7	12311.7
High	O95171-2	Isoform 2 of Sciellin	SCEL	0	253.392	57	37	341	4	1	668	75.3	9.35	2493	655.5	37	37	0	1017.2	9555.4	1097.2	4723.2	1540.5	3587.6	1236.4	6273.8	3299.7	3323.8	907.1	1017.2	1358.4	7614.3	9777.8	9555.4	1053.7	1097.2	1272.6	4018	4783.7	4723.2	1419.5	1540.5	1671.2	3022.2	3587.6	3739	1141.1	1236.4	1351.1
High	P29144	Tripeptidyl-peptidase 2	TPP2	0	253.208	42	47	308	47	1	1249	138.3	6.32	1928	580.43	44	46	0	10300.5	10660.2	8920.1	10426	10612.8	10745.6	13371.5	10049.1	10692.8	10409.9	12074.4	10211.8	10300.5	12036.6	10660.2	9671	10531	8807.2	8920.1	12289	10426	9624	12524.6	10528	10612.8	12474.8	10745.6	9905.1	15559.2	12920.6	13371.5
High	P30153	Serine/threonine-protein phosphatase 2A 65 kDa regulatory subunit A alpha isoform	PPP2R1A	0	252.299	54	28	586	22	1	589	65.3	5.11	5173	1089.5	28	27	6	16881	17316.2	17068.1	15825.4	15927.6	16899	17129.1	16641.5	16237.3	16388.4	16194.9	18961.3	16881	16760.5	19445.1	17316.2	16079.8	18152.9	17068.1	15610.4	17777.2	15825.4	15551.3	17366.5	15927.6	16899	18974.2	16816.3	16243.5	18683.6	17129.1
High	Q14134	Tripartite motif-containing protein 29	TRIM29	0	251.859	64	36	449	36	1	588	65.8	7.15	2692	825.78	34	35	0	13806.6	21312.9	15290.3	21571.6	13951	25112.7	11025.7	18725.6	16012.7	15679	12338.7	13806.6	14896.3	21312.9	20332.8	21453.8	13600.5	15290.3	16262.3	21571.6	21310.7	23057.6	12705.7	13951	15287.9	25112.7	24475.2	25462	9749.4	11025.7	12218
High	P21399	Cytoplasmic aconitate hydratase	ACO1	0	251.539	53	44	395	44	1	889	98.3	6.68	2255	696.34	42	42	0	15005.8	13954.8	13374.7	12493.5	15263.1	12678.8	13883.3	12377.8	13416	13066.8	15816.9	15005.8	14333.9	14251	13516.4	13954.8	14494.3	13171.2	13374.7	13048.9	12187.9	12493.5	16151.7	14914.7	15263.1	13171.7	12275.7	12678.8	14527.2	13521.2	13883.3
High	P20591	Interferon-induced GTP-binding protein Mx1	MX1	0	251.155	57	34	365	31	1	662	75.5	5.83	3135	744.92	33	33	3	21339.6	7357.8	18826.4	10422.4	15654.4	9925.4	8124.7	9710.7	13121.2	13362.6	19042.8	21873.9	21339.6	6544.8	8016.4	7357.8	16781.3	19078.4	18826.4	9020.6	10892.3	10422.4	14060.8	16140.4	15654.4	9245.6	10936.2	9925.4	7296	8124.7	8711.2
High	P00734	Prothrombin	F2	0	251.018	57	27	359	27	1	622	70	5.9	2640	843.79	25	27	0	25114.8	11958	9765.3	9696.9	8496.1	8250.5	10146.9	11721.4	10677.4	10499.3	26755.2	25114.8	23346.6	12266.9	11428.3	11958	9931.4	9765.3	9420.9	9696.9	9360.4	9865.7	8670.7	8172	8496.1	8250.5	8162.4	8531.7	10730.3	10140.3	10146.9
High	Q92945	Far upstream element-binding protein 2	KHSRP	0	250.647	58	34	412	31	1	711	73.1	7.3	3316	802.65	32	33	3	14544.6	10365.7	15357.3	12204	14987.6	11739.2	14437.1	10637.5	13750.1	13594.3	14567.6	13906.9	14544.6	10646.3	10365.7	9893.4	15682.6	15357.3	15005.6	12743	12204	11564.9	15572.2	14987.6	14861.2	11739.2	11955.7	10780.7	14447.5	14437.1	14038.5
High	Q29RF7	Sister chromatid cohesion protein PDS5 homolog A	PDS5A	0	249.943	41	50	309	44	1	1337	150.7	7.91	1804	588.63	46	50	7	14269.9	10029.3	11646.9	11278.4	13292.2	11049.9	12417.4	10446	12568.8	12183.9	14269.9	14273.9	13932.7	9769.7	10396.1	10029.3	11547	12107	11646.9	10743.4	11740.1	11278.4	13027.6	13811.6	13292.2	10653	11174.9	11049.9	12055.4	12952.3	12417.4
High	P35241-5	Isoform 5 of Radixin	RDX	0	249.93	53	37	651	24	1	604	71	6.71	3370	1205.91	32	37	1	5902	6422.4	6935.1	6846.5	6904.3	6580.5	7078.9	6339.8	6795.4	6619.7	6224.7	5902	5621.9	7085	5682.2	6422.4	7184.1	6935.1	6879.1	7540.9	6401	6846.5	6989.2	6566.8	6904.3	7245.7	6028.5	6580.5	7078.9	6686.9	7144.6
High	Q9UHD8	Septin-9	SEPT9	0	249.875	55	38	416	2	1	586	65.4	8.97	2734	754.94	37	38	39	15262.9	15982.5	16845.8	16767.1	17891.6	15998.6	16945.4	17247	17359.4	17164.6	17219.9	15262.9	14249.8	17777.5	15982.5	14142.7	18117.6	16845.8	15329.9	19405.3	16767.1	14779.6	19041	17891.6	16246.2	16972.3	15998.6	14172.7	18139.2	16945.4	15042.6
High	P27816-5	Isoform 5 of Microtubule-associated protein 4	MAP4	0	249.768	56	33	457	2	1	809	85.2	7.71	2162	788.55	32	32	0	222	194.3	283.5	237.1	220.7	238.6	200.7	251.6	263.7	257.4	125.9	391.3		101.6	371.4		172.5	466		143.1	392.9		107.4	453.7		146.6	388.6		87.4	460.9
High	O94979	Protein transport protein Sec31A	SEC31A	0	249.639	38	42	354	42	1	1220	132.9	6.89	2299	676.66	38	42	0	12936.6	12359.7	17365	11960.7	17827.6	11905	14615.4	12790.7	14468.6	13891.1	13532.3	12936.6	12311.7	13391	12359.7	12285.8	18266.1	17365	16765	13000.6	11865.2	11960.7	18751.6	17827.6	17361	13170.2	11905	11842.6	15469.4	14615.4	14543.6
High	P08729	Keratin, type II cytoskeletal 7	KRT7	0	249.512	63	32	1091	24	1	469	51.4	5.48	4472	1641.01	31	31	1	5397.7	42116.9	5053.2	17638.6	5662	8548	6550.3	23337.8	13819.3	14731.6	5635.1	5397.7	4943.9	44458.1	42116.9	41850.6	5124.3	4884	5053.2	18957.4	16863	17638.6	6158.8	5662	5232.8	10335.2	8548	8418.3	7501.5	6550.3	6414.6
High	Q5JRA6	Melanoma inhibitory activity protein 3	MIA3	0	249.189	31	56	300	56	1	1907	213.6	4.84	1886	539.91	49	56	0	12166.1	12438.9	12112.6	10551.3	13497.4	11118.4	13599.1	11794.1	12929.9	12692.5	13941.9	11986.2	12166.1	12746.7	11279.3	12438.9	13834.4	12011.6	12112.6	11724.3	10082.9	10551.3	15042.6	13123.4	13497.4	11767.5	10270.8	11118.4	15478.5	13270.7	13599.1
High	P13489	Ribonuclease inhibitor	RNH1	0	248.731	76	24	353	24	1	461	49.9	4.82	3906	783.65	24	23	0	7392.7	12100.2	7622.9	10942.2	9173.3	12638.7	8533.8	12007.8	9572.9	9698.8	8737.9	7033.8	7392.7	15926.2	11534.3	12100.2	8757.6	7608.4	7622.9	13925.5	10401.9	10942.2	10980.9	8851.7	9173.3	16556.1	12115.1	12638.7	10035.8	8059	8533.8
High	Q9UHD8-5	Isoform 5 of Septin-9	SEPT9	0	248.438	58	37	412	1	1	579	64.6	7.58	2887	733.21	36	36	0	152.2	508.6	178	593.8	305.3	553.7	381.9	774.3	453.7	505.7	126	239.7	152.2	377.6	707	508.6	150.4	266.6	178	456.7	904.9	593.8	240.1	453.7	305.3	435.3	839	553.7	311	580.3	381.9
High	P51610	Host cell factor 1	HCFC1	0	248.373	25	37	314	36	1	2035	208.6	7.46	1991	658.4	37	36	1	11188	8695.2	13425.3	9411.1	12430.6	9461.8	12642.5	9192.5	11817.6	11378.9	10525	11209.5	11188	8611.1	10040.1	8695.2	13290.2	13763.3	13425.3	9411.1	10409.3	9290.7	11818.3	12912.8	12430.6	9077.5	10569.3	9461.8	12283.6	13131.6	12642.5
High	O00571	ATP-dependent RNA helicase DDX3X	DDX3X	0	247.634	60	36	434	10	1	662	73.2	7.18	2964	732.35	35	35	28	14884.3	13415.7	15845.5	15754.1	16142.8	14623.5	13836.6	14174	15389.9	15282.3	14884.3	16113.2	12224.6	13415.7	15079.2	11424.5	15845.5	17907.8	13485.4	15754.1	17408.5	12758.5	16142.8	17655.9	13316	14623.5	16259.1	12048.2	13836.6	14894.8	10890.4
High	Q00839	Heterogeneous nuclear ribonucleoprotein U	HNRNPU	0	247.365	38	27	791	2	1	825	90.5	6	3575	1327.8	27	26	32	38224.8	20561.3	35955.4	22475.1	32933.4	22644.8	31948.5	21137.5	29350.4	28605.6	38224.8	39117.6	33906.5	20561.3	20618	18585.4	35955.4	36353.4	31701.2	22697.1	22475.1	20024	32933.4	32941.3	28845.9	22644.8	22649.9	20260	31948.5	32736	28118.9
High	Q9NZB2-6	Isoform F of Constitutive coactivator of PPAR-gamma-like protein 1	FAM120A	0	247.336	43	40	284	38	1	1146	125.2	9	1711	588.87	39	39	1	10723.2	8526.4	10300.4	8811.7	10479.9	8899.4	11974.1	8771.9	10038.9	9919.5	10723.2	13040.5	10230.3	8526.4	9350.3	8257.5	10300.4	11947.4	9417.5	8811.7	9857.7	8546.8	10479.9	12184.8	10022.5	8899.4	9716.4	8674.2	11974.1	13750.4	11051.8
High	P00533	Epidermal growth factor receptor	EGFR	0	247.306	42	41	359	39	1	1210	134.2	6.68	1961	708.9	41	41	2	13897.5	11601.9	21883.4	11782.9	11273.5	12118.7	11033.4	11301.4	14712.5	14765.8	13897.5	13634.5	16251.2	11601.9	11170.5	12765.8	21883.4	20567.7	24395	11782.9	11053.4	12860	11273.5	10821.7	12686.1	12118.7	11376.1	13263.2	11033.4	10496.7	12191
High	Q02413	Desmoglein-1	DSG1	0	247.24	38	28	370	28	1	1049	113.7	5.03	3135	807.92	27	28	0	7007.1	12362.2	26884	16448.1	9348.9	16335.6	9338.6	10189.4	10993.8	11212.9	7899.1	6826.8	7007.1	13448.2	12206.2	12362.2	26884	24957.7	27334.6	17010.7	15528	16448.1	9940	8862.8	9348.9	17136.9	15360.3	16335.6	9982.2	8999.3	9338.6
High	P43304	Glycerol-3-phosphate dehydrogenase, mitochondrial	GPD2	0	247.164	59	40	352	40	1	727	80.8	7.69	2446	645.96	37	40	0	16896.9	10855.3	10500.8	11376	10892.1	11220.4	15004.3	9121.9	11583.4	11519.6	18613.7	16446	16896.9	11839.4	10562.5	10855.3	10784.4	9630	10500.8	12169.9	10820.1	11376	11692	10268.8	10892.1	12657.3	10717.2	11220.4	16478.6	14511.4	15004.3
High	O43143	Putative pre-mRNA-splicing factor ATP-dependent RNA helicase DHX15	DHX15	0	246.598	45	36	394	35	1	795	90.9	7.46	2334	719.41	36	36	2	15002.4	8950.3	14672.8	10077.2	12109.7	9377.6	12454.1	9090.9	11772.2	11906.5	13010.9	15233.3	15002.4	8354.8	9400.2	8950.3	13335.7	15214.9	14672.8	9664.8	10438.7	10077.2	11243.4	13002.4	12109.7	9178	10210.4	9377.6	11515.8	13237.3	12454.1
High	Q8IUD2	ELKS/Rab6-interacting/CAST family member 1	ERC1	0	246.314	42	44	275	44	1	1116	128	5.97	1661	504.69	44	44	0	11437.9	10977.8	15910.3	12381.7	13432.8	11894.8	13359.1	11502.3	12414.7	12430	8615.6	11437.9	11767.6	9310.5	10977.8	11600.8	12459.3	15910.3	16020.9	11124.5	12381.7	12660.6	10380.1	13432.8	13584.5	9443	11894.8	12049.8	10557.8	13506.2	13359.1
High	P23142	Fibulin-1	FBLN1	0	245.931	44	26	459	9	1	703	77.2	5.22	4214	1039.8	25	26	19	12353.1	10599.5	13087.2	10089.1	13752.6	10440.4	24937.4	12090.2	13862.8	13197.9	10682.9	12353.1	12983.7	10244	10599.5	11042.7	10626.3	13087.2	13968.7	9252.3	10089.1	11059.8	11956.4	13752.6	14310.4	9674.5	10440.4	11044.4	22105.9	25140.1	24937.4
High	P05091	Aldehyde dehydrogenase, mitochondrial	ALDH2	0	245.744	55	24	534	19	1	517	56.3	7.05	4495	1192.26	24	24	1	12099.3	18877	9379.3	16346	11079.2	18077.4	9996.5	18000.3	14316.6	14582	13462.5	9672.4	12099.3	21055.5	15867.7	18877	10474.4	8122.6	9379.3	18530.8	13942.2	16346	12592	9567.4	11079.2	20025.9	15042.6	18077.4	11256	8502.1	9996.5
High	P07951-3	Isoform 3 of Tropomyosin beta chain	TPM2	0	245.439	73	32	2075	11	1	248	28.7	4.63	9080	3025.97	31	32	0	10598.1	50548.1	10020.9	46248.6	14151.5	50160.8	21334.2	57981.4	27583.7	30084.1	10598.1	9923.3	11271.4	50548.1	47624.9	51567.8	10020.9	9333.3	10384.1	46248.6	44046.8	48253	14151.5	13187.3	14265.8	50160.8	46636.3	50503.1	21334.2	19959	21990.4
High	Q92841	Probable ATP-dependent RNA helicase DDX17	DDX17	0	245.367	47	32	433	24	1	729	80.2	8.27	2599	789.28	32	32	0	11660.4	8801.6	11409.6	9657.8	11447.2	10700.5	12648.1	9267.9	11639.6	11391.7	9535	11660.4	13254.6	6397.5	8801.6	8858.1	9452.7	11409.6	13205.2	7031.8	10075.3	9657.8	9047.8	11447.2	13388.5	7132.2	10700.5	11119.4	10070.3	12648.1	14494.2
High	P36776	Lon protease homolog, mitochondrial	LONP1	0	244.95	38	31	307	31	1	959	106.4	6.39	2299	653.67	31	31	0	12074.6	9466.3	10499.6	8582	10353.3	9476.9	11904	9741.8	10920.6	10528.1	12074.6	15596.8	11780.1	9466.3	11200.6	8167.3	10499.6	13091.9	10028.8	8582	10175.9	7667.4	10353.3	12548.7	9474.8	9476.9	11158.4	8166.7	11904	14823.4	11111.1
High	Q02487	Desmocollin-2	DSC2	0	244.944	43	30	397	26	1	901	99.9	5.34	4494	933.87	29	29	0	6701	13035.9	9664.9	14291.1	8503.2	15235.3	8022.3	11664	9794.3	10193.9	7431.8	5920.3	6701	14091.2	12687.1	13035.9	10556.9	8688.6	9664.9	14856.4	14291.1	13381.8	8872.8	7491.2	8503.2	16301.3	14231.3	15235.3	8388.3	7254.3	8022.3
High	P56199	Integrin alpha-1	ITGA1	0	244.674	34	37	358	37	1	1179	130.8	6.29	2045	645.95	37	37	0	11007.5	21344.3	11973.4	20688	13823.5	16862.3	16063.3	20280.2	15896.1	15794.5	11007.5	10542	11502.1	21344.3	20330.3	23077	11973.4	11596.7	13214	20688	19092.5	22888.1	13823.5	12847.6	14709.2	16862.3	15548.6	18697	16063.3	15241.6	17468.3
High	P49419-2	Isoform 2 of Alpha-aminoadipic semialdehyde dehydrogenase	ALDH7A1	0	244.471	59	29	309	29	1	511	55.3	6.86	2228	611.68	27	28	0	5416.8	18416.4	6230.2	13461.6	10974.8	17030.6	7227	12052.4	11330.6	11482	5948.3	5364.3	5416.8	19410.9	18416.4	17955.8	6790.9	6230.2	5960.7	14346.1	13461.6	13253.6	11663.3	10974.8	10816	18013.8	17030.6	16289.1	7556	7227	6980.6
High	P09960	Leukotriene A-4 hydrolase	LTA4H	0	244.336	53	32	526	32	1	611	69.2	6.18	2840	922.64	31	31	0	16041.8	20207	15094.2	18017.2	15942.8	18795.3	13461.6	18906.8	17604.3	17746.5	18015.8	16019.7	16041.8	22401	20207	20201	16494.4	15094.2	14435.1	20863.9	18017.2	17871.7	17750.1	15942.8	15325.2	20896.7	18795.3	18678.2	14761	13461.6	12525.4
High	P05556	Integrin beta-1	ITGB1	0	244.253	34	28	479	28	1	798	88.4	5.39	3503	964.91	27	27	0	18953.4	25484.7	16051.4	24099.7	18131.3	24457.8	19898.7	27653	19713.9	20212.5	17143.7	18953.4	19190.4	22574.5	25484.7	25771.2	14095.8	16051.4	16342.1	21666.4	24491.7	24099.7	16442.2	18131.3	18438.2	21559.4	24457.8	24642.9	17765.4	19931.6	19898.7
High	Q13428-3	Isoform 3 of Treacle protein	TCOF1	0	244.179	29	44	339	44	1	1489	152.1	9.04	1867	591.39	44	44	0	13068	11445.9	19771.2	13015.6	18117.2	13029.5	14413.8	11545.2	15782.1	15580.9	13068	16902.3	11994.4	11445.9	13998.8	10642.7	19771.2	24004.4	17646.5	13015.6	16209.6	12296.3	18117.2	21849.6	16130.6	13029.5	15557.6	11616.5	14413.8	18043.9	13513.5
High	Q9BZQ8	Protein Niban	FAM129A	0	244.03	44	35	401	35	1	928	103.1	4.78	2151	767.77	33	35	0	9360.4	20003.2	9523.3	17179.6	8923.3	17200.8	11955.8	20034.6	12303.2	12647.5	9206	9640.3	9360.4	20003.2	21371.3	19865.7	9523.3	10099.2	8955.9	17179.6	18407.2	16821.6	8923.3	9718.9	8406.4	17200.8	18814	16821.6	11955.8	12733.6	11679.6
High	Q7L014	Probable ATP-dependent RNA helicase DDX46	DDX46	0	244.001	46	44	302	43	1	1031	117.3	9.29	1789	593.66	44	44	1	13555.8	9518	13742	10488.3	13218.5	10557.9	12444.7	9479.1	12734.2	12528.2	13184.2	13555.8	13672.1	8769.1	10068	9518	13551.3	13849	13742	10089.9	11104.4	10488.3	12348.6	13298.6	13218.5	9565.8	10888.6	10557.9	12220.3	13021.4	12444.7
High	P23246	Splicing factor, proline- and glutamine-rich	SFPQ	0	243.926	41	29	528	28	1	707	76.1	9.44	2489	805.59	29	29	1	19783.8	14172.5	20902.4	16177.4	19532.9	15502.1	19925.4	13785	18720.8	18523.1	17881.3	21754.1	19783.8	12727.2	14696.7	14172.5	18481.2	22633.8	20902.4	14417.8	17345.3	16177.4	17442	21479.4	19532.9	13345.6	16446.7	15502.1	17517.2	21293.7	19925.4
High	O15031	Plexin-B2	PLXNB2	0	243.692	28	44	283	43	1	1838	205	6.24	1636	573.97	41	44	1	7935.4	9511.1	8861.1	10106.9	9445.7	9285.8	9203.1	9004	9075.4	9067.4	7935.4	7830.7	8806.3	8771.1	9511.1	10307.9	8816	8861.1	9761.4	8988	10106.9	10865.9	9445.7	9119.2	10009.6	9285.8	9248.1	10291.7	9203.1	8551.5	9485.3
High	P49411	Elongation factor Tu, mitochondrial	TUFM	0	243.611	60	25	421	25	1	452	49.5	7.61	3358	870.01	25	25	0	14528.2	12235.6	13384.9	11924.6	12042.5	12586.7	14442.3	11582.9	13254	12872.8	14528.2	15541.6	12842.7	12235.6	13811.9	11504.4	13384.9	14508.2	12468.3	11924.6	13104	11148.6	12042.5	13401.1	11193.2	12586.7	13994.9	11633.8	14442.3	16393.7	14008.5
High	Q13459	Unconventional myosin-IXb	MYO9B	0	243.586	29	56	289	55	1	2157	243.2	8.75	1654	530.99	53	54	1	9829.1	7220.5	11009.9	8560.8	12299.4	8051.8	10423.1	7845.4	9799.3	9585.3	10715	9488.5	9829.1	8551.3	7220.5	7112.3	12460.4	10450.4	11009.9	10030.5	8560.8	8489.6	14203.9	12299.4	12150.8	9349.2	7807.9	8051.8	11793.2	10423.1	10410.7
High	O60264	SWI/SNF-related matrix-associated actin-dependent regulator of chromatin subfamily A member 5	SMARCA5	0	243.481	44	48	349	35	1	1052	121.8	8.09	1840	652.97	45	48	15	20049.9	10739.4	23052.9	11882.3	17264.2	11327.6	19468.2	10780.8	15602.8	15519	19904.5	20049.9	25506.3	10739.4	10302.8	13686.3	23052.9	21804.6	27311.8	11882.3	11266	14794.6	17264.2	17149.9	20819.9	11327.6	10687.9	14057.2	19468.2	19389.8	23625.1
High	P51659	Peroxisomal multifunctional enzyme type 2	HSD17B4	0	243.167	51	31	353	31	1	736	79.6	8.84	2893	722.03	31	31	0	12142	12725.8	11413.3	11773.5	11301.6	12457.9	9787	11621.9	12619.2	12373.6	12142	14169.3	12056	13570.8	12725.8	11429	11413.3	11445.5	9949.6	12910.9	11773.5	10655.5	12082	11301.6	10657.1	13706	12457.9	11226.8	10542.2	9787	9612
High	Q02790	Peptidyl-prolyl cis-trans isomerase FKBP4	FKBP4	0	242.723	68	29	414	29	1	459	51.8	5.43	3172	769.1	27	29	0	19776.5	15292	19920.8	16669.5	16789.3	15641	22511	15390.5	17639.5	17150.7	17560.4	19776.5	20480.5	13884.2	15871.9	15292	17933.5	19920.8	20427.3	15004.3	17114.5	16669.5	14901	16789.3	16808.5	14272.3	16559.2	15641	19564.8	22511	22672.3
High	P06756	Integrin alpha-V	ITGAV	0	242.2	46	43	338	43	1	1048	116	5.68	2130	655.96	41	42	0	18485	10858.7	18592.6	11839.1	20646.9	12308.9	16784	11589.9	14627.8	14354.8	15259.6	18485	19167.5	9044.6	10858.7	10898	14631.7	18592.6	18848.2	9526.7	11913.1	11839.1	16342.7	20646.9	21342.7	10259.1	12728	12308.9	13181.3	16784	16852.3
High	P33992	DNA replication licensing factor MCM5	MCM5	0	241.852	61	40	359	40	1	734	82.2	8.37	1971	647.83	39	39	0	18464.3	8458.4	18176.9	11053.8	12289.2	9556.4	17171.4	8504.2	13331.9	12632.2	19089.8	15731.1	18464.3	9588.2	8282.1	8458.4	18878.4	15463.3	18176.9	12047.8	10572	11053.8	12796.8	10861.6	12289.2	10608	8853.1	9556.4	17971.9	14590.4	17171.4
High	Q14CN2	Calcium-activated chloride channel regulator 4	CLCA4	0	241.651	42	28	323	28	1	919	101.2	5.47	2209	668.27	27	28	0	3906.7	23897.4	3759.4	9110.3	4943.4	10004.7	3846.7	22599.8	9016.2	10141.2	3297.7	4661.4	3906.7	20093.5	27262.4	23897.4	3081.8	4447.5	3759.4	7934.9	10744.3	9110.3	4318	6004.3	4943.4	8671	11534.1	10004.7	3383.4	4798.6	3846.7
High	Q14C86-6	Isoform 6 of GTPase-activating protein and VPS9 domain-containing protein 1	GAPVD1	0	240.343	34	44	261	44	1	1487	166.1	5.21	1687	527.07	40	44	0	11952.8	8877.1	14759.4	9578.9	10693.8	8949.3	11118	9251.4	10551.6	10289	10840.2	11952.8	12253	8218.3	9453.2	8877.1	13770.5	14759.4	15065.7	8538.9	9967.9	9578.9	9857	10951.6	10693.8	8352.2	9561.2	8949.3	10495.8	11391.6	11118
High	P49321	Nuclear autoantigenic sperm protein	NASP	0	240.22	48	33	241	33	1	788	85.2	4.3	1958	487.4	32	32	0	9713.8	6471.6	17585.2	8429.9	11612	7612.5	7883.3	6481.8	11175.8	10762.8	9713.8	8441.2	9850.6	6471.6	6006.3	6743.2	18048.7	15577.9	17585.2	9147.3	7702.2	8429.9	11654.1	10167.3	11612	7612.5	6849.1	7674.3	7883.3	7043.1	8179.8
High	Q9Y5S2	Serine/threonine-protein kinase MRCK beta	CDC42BPB	0	240.129	32	53	311	46	1	1711	194.2	6.37	1315	545.24	47	53	6	13533	13206	15815.2	13236.1	15505.9	13766.6	14283.3	13232.4	14155.6	14223.5	11099.7	13533	14407.1	10650.1	13555.6	13206	12637.8	15815.2	16374.6	10497.3	13424.9	13236.1	12512.1	15505.9	16010.2	11115.5	13993.8	13766.6	11642.1	14283.3	14620.4
High	Q14247	Src substrate cortactin	CTTN	0	239.796	57	32	391	32	1	550	61.5	5.4	2885	746.6	29	32	0	8831.9	11848.8	28003.2	12373.9	14580.5	12298.1	13806.3	11811.3	15514.1	15368.7	9446.5	8534.3	8831.9	11144.6	12148.8	11848.8	28618.8	27578.8	28003.2	12047.8	12373.9	12595.9	14791.9	14235.7	14580.5	11792.1	12349.8	12298.1	14228.1	13442.3	13806.3
High	O75874	Isocitrate dehydrogenase [NADP] cytoplasmic	IDH1	0	239.689	63	23	441	22	1	414	46.6	7.01	3658	804.04	22	23	0	14424.6	14829.4	14551.7	13774.3	16722.8	14364.5	26823.5	13827.3	16901.9	15916.7	14879.8	14424.6	14056.1	15718.7	14829.4	14168.5	14337.9	14551.7	14707.7	14833.2	13774.3	13391.4	16912.5	16722.8	16642.2	14814	14364.5	13963.4	27408.4	26531.6	26823.5
High	P19971	Thymidine phosphorylase	TYMP	0	238.788	70	27	324	27	1	482	49.9	5.53	3152	640.62	26	26	0	11937.6	5197.5	12329.4	6999.4	9834.8	5671.7	8185.8	5629.4	9750.4	9645.3	12341.2	11901.4	11937.6	5735.6	5197.5	5136	12720.9	12329.4	12037	7593.4	6999.4	6994.5	10047.4	9834.8	9667	6023.1	5487.8	5671.7	8525.6	8185.8	7774.5
High	P36952	Serpin B5	SERPINB5	0	238.552	69	22	800	22	1	375	42.1	6.05	7553	1696.31	22	21	0	25697.3	22393.7	39989.4	21414	18938.4	24308.7	28254.3	19145.5	22862.8	22267.3	25697.3	28213.1	23259.5	22393.7	24724.3	20248.8	39989.4	44818.7	36588.7	21414	23800.6	19795.8	18938.4	20834.6	17756.9	24308.7	26662	21915.3	28254.3	31082.8	24539.9
High	Q00839-2	Isoform Short of Heterogeneous nuclear ribonucleoprotein U	HNRNPU	0	238.498	38	26	768	1	1	806	88.9	5.78	3707	1275.61	26	25	0	413.5	162.2	699.5	295.6	445.5	294	409.5	197.8	395.9	383.1	413.5	473.9	265.6	162.2	240.6	128.4	699.5	810.3	438.2	295.6	351.9	190.5	445.5	508.5	288.3	294	339.3	181	409.5	475	260
High	O95202	LETM1 and EF-hand domain-containing protein 1, mitochondrial	LETM1	0	237.687	46	33	333	32	1	739	83.3	6.7	2151	688.45	32	33	1	10402.5	10362.8	9414.4	10687	10667.2	10825	11197.1	10217.5	11297	11274.4	9776.3	10402.5	12436.6	9825.6	10362.8	12286.8	9079.7	9414.4	11524.6	10045.2	10687	12661.3	10551.8	10667.2	13042.6	10111.7	10825	13015.3	10926	11197.1	13677.7
High	P04843	Dolichyl-diphosphooligosaccharide--protein glycosyltransferase subunit 1	RPN1	0	237.624	62	37	464	37	1	607	68.5	6.38	2713	872.56	36	37	0	21608.8	14527.2	22188.3	14391.7	20488.9	13786.5	22081.6	14438.4	18331.5	18053.2	22237.5	21608.8	21060.8	15286.8	14527.2	14167.2	22793	22188.3	22029.6	15098.2	14391.7	14014.4	21110.7	20488.9	19863.8	14136.5	13786.5	12797.3	22591.9	22020.3	22081.6
High	P26639	Threonine--tRNA ligase, cytoplasmic	TARS	0	237.456	56	35	456	33	1	723	83.4	6.67	2734	852.81	34	35	0	17032.1	14717.5	20621.6	14886.3	19214.6	15913.6	17815.9	14862.7	16461.6	16218.2	17032.1	18992.8	16409.4	13801.3	15868.9	14717.5	20621.6	23804.5	20490.8	14000.1	16390.3	14886.3	19214.6	21194.8	18846.4	15054.9	16996.9	15913.6	17808.8	19980.8	17815.9
High	P06744	Glucose-6-phosphate isomerase	GPI	0	237.41	45	24	952	24	1	558	63.1	8.32	5086	1717.94	24	23	0	65145.7	29365.2	32273.6	30775.5	42828.5	30661.3	37399.2	29192.2	34584	34195.3	61887.1	65145.7	68379.1	28692.9	29365.2	30850.7	30741.4	32273.6	35072.3	30266.6	30775.5	32672.5	41098.1	42828.5	45873.8	30296.4	30661.3	32776.8	35703.3	37399.2	39675.8
High	Q9Y230	RuvB-like 2	RUVBL2	0	237.332	66	28	327	28	1	463	51.1	5.64	2479	674.7	27	28	0	14535.2	8957.5	13905.3	10181.5	10973.4	9850	12550.8	9435.5	12071.6	11710.2	12719.7	14535.2	15509.6	7776.6	9285.3	8957.5	12919.4	13905.3	14635.3	9140.4	10291.3	10181.5	10100	10973.4	11905.7	8989.3	9850	9891.9	11415.6	12550.8	13218.1
High	P11940	Polyadenylate-binding protein 1	PABPC1	0	237.196	54	29	488	8	1	636	70.6	9.5	3531	882.5	27	29	25	19817.7	13602.6	23250.8	15909.7	20798.6	14998.7	18122.8	13906.2	18057.7	17568.8	16430.6	19817.7	21816.6	11474.9	13602.6	15159.7	20254.9	23250.8	25895.6	13461.9	15909.7	17421.8	17718.2	20798.6	22577.5	12502.3	14998.7	16510	15614.6	18122.8	20086.2
High	Q5JPE7	Nodal modulator 2	NOMO2	0	237.095	38	36	274	1	1	1267	139.4	5.76	1954	556.75	34	36	36	8710.4	6392.9	9338.1	6941.9	8790	6527.8	9758.1	6795.3	8229.5	8072.9	8557.3	8943.4	8710.4	5804.2	7031.1	6392.9	9316.8	9732.9	9338.1	6413	7218	6941.9	8553.7	9136.5	8790	6244.6	7160.3	6527.8	9411.5	9982.7	9758.1
High	Q9H583	HEAT repeat-containing protein 1	HEATR1	0	237.032	26	49	288	49	1	2144	242.2	6.54	1747	508.31	47	49	0	19958.6	10189.2	15461.4	11506.5	14843.7	10705.4	14579.1	10338.4	13416.5	13236	20616.9	19652.2	19958.6	9458.1	10870.9	10189.2	15481.6	15461.4	15446.7	10670.2	11691.7	11506.5	14438.1	14846.7	14843.7	10088.5	10991.1	10705.4	14605.4	14544.7	14579.1
High	Q96TA1	Niban-like protein 1	FAM129B	0	236.195	48	29	423	29	1	746	84.1	6.19	3834	908.98	29	29	0	10960.1	17913.2	15208.1	14775.8	12339.7	16079.4	13562.1	17020.1	13545.2	13773.1	10499.7	10960.1	12163.1	17913.2	17588.3	19903.7	15208.1	15053.5	17355	14775.8	14228.5	16484.1	12174.3	12339.7	13869.5	16079.4	15930.6	18076.3	13361.5	13562.1	15496.6
High	Q13308-6	Isoform 6 of Inactive tyrosine-protein kinase 7	PTK7	0	235.831	46	42	274	42	1	1078	119.1	6.96	1534	555.37	37	42	0	10369.3	7484.1	14052.7	7928.7	13840.4	8440.7	10289.3	7736.2	9434.3	9261.2	9555.5	10369.3	10595.5	7048.8	7484.1	7839.8	13191.7	14052.7	14792.3	7529.6	7928.7	8355.7	13097.4	13840.4	14986.5	7860.6	8440.7	8533.9	9786.7	10289.3	10909.7
High	Q15459	Splicing factor 3A subunit 1	SF3A1	0	235.82	43	31	292	31	1	793	88.8	5.22	1889	581.17	31	30	0	14602.1	11004.2	14984.5	11613.1	14976	12013	13657.2	11871.6	13268.3	13795.8	14898.5	14602.1	13112.2	11651.6	11004.2	9098.2	15662.7	14984.5	13533.8	12630.5	11613.1	10002.6	15910	14976	13289.3	12801.7	12013	10036.6	14494.8	13657.2	12303.6
High	Q12789	General transcription factor 3C polypeptide 1	GTF3C1	0	235.59	31	59	298	59	1	2109	238.7	7.3	1215	490.95	55	59	0	11417.6	8062.8	10947.7	8848.8	10289.6	8831.5	14413.2	8212.2	10991.4	10524.6	11417.6	10640	14316.8	8062.8	7310.2	9692.7	10947.7	9991.2	12116.7	8848.8	7916.8	10072.4	10289.6	8889.1	11406.8	8831.5	7753.3	10053.2	14413.2	13491.2	17001
High	P12277	Creatine kinase B-type	CKB	0	235.568	65	18	980	17	1	381	42.6	5.59	7716	2051.18	18	17	1	15540.3	35557.2	13430.3	36937	15373.8	37323.8	15700.7	40529.3	24279.2	25639.5	15540.3	15870.7	15403.6	35557.2	35742.1	34583.7	13254.8	14614.2	13430.3	37265.4	36937	35632.3	15084.7	16470.5	15373.8	37323.8	38476.2	36348.3	15700.7	16659.5	15521
High	Q9NZN4	EH domain-containing protein 2	EHD2	0	235.207	63	29	665	26	1	543	61.1	6.46	3757	1300.84	29	29	3	11366.4	26156.3	10533.5	26330.5	14032.6	28414.6	15194.2	32174.2	18907.3	19524.5	10630.2	11366.4	12281.6	26156.3	26139.8	29072.5	9951.5	10533.5	11347	25003.1	26330.5	27907.2	13498.2	14032.6	14784.6	27974.2	28414.6	31401.2	14526.1	15194.2	16186.3
High	P06753-5	Isoform 5 of Tropomyosin alpha-3 chain	TPM3	0	235.149	81	33	1593	0	1	248	28.9	4.75	5833	2293.87	33	32	2	1113.5	3441.2	1052.3	3078.1	1272.4	3878.5	1493.5	4401.3	1871.4	2119.1	925.9	1113.5	1919.9	2137.4	3441.2	4265.4	655.8	1052.3	1853.3	1859.5	3078.1	3959.8	889.7	1272.4	2703.9	2252.5	3878.5	4567.4	961.6	1493.5	2503.4
High	Q9UKV3-5	Isoform 4 of Apoptotic chromatin condensation inducer in the nucleus	ACIN1	0	234.99	34	41	359	2	1	1328	150.5	6.43	2594	712.04	37	40	39	14681	11223.8	17158.7	12839.8	16124.1	12545.9	15914.8	11223.6	15036.8	14702.9	14681	16903.9	14459.3	11223.8	12613.8	11196.1	16352.2	19276.9	17158.7	12244.3	14607	12839.8	16124.1	18703.5	15973	12530.5	14706.4	12545.9	15640	18202.9	15914.8
High	Q99613	Eukaryotic translation initiation factor 3 subunit C	EIF3C	0	234.934	41	38	397	38	1	913	105.3	5.68	3016	784.27	36	38	0	12384.8	12915.7	15203.6	14528.9	14295.8	13324.8	13260	12856.8	13546.4	13754.9	12334.9	12384.8	12883.6	12915.7	12433.6	13532.5	15203.6	15098.7	16002.9	14528.9	14304.2	14987.3	14145.8	14295.8	15125.3	13324.8	13225.6	14503.8	13260	13076.9	14129.4
High	Q9BQG0-2	Isoform 2 of Myb-binding protein 1A	MYBBP1A	0	234.728	35	40	311	40	1	1332	149.3	9.28	2268	574.86	40	39	0	12277.6	7975.2	11493.6	9301.4	13702.4	8759.8	12211.5	8275	10481.9	10268.1	13415.5	12277.6	9502	9350	7975.2	6920.8	12273.2	11493.6	9080.2	10743.4	9301.4	8148.2	15392.2	13702.4	11636.2	10260.3	8759.8	7958.6	13624.1	12211.5	9955.3
High	P69849	Nodal modulator 3	NOMO3	0	234.348	38	36	272	1	1	1222	134	5.67	1951	549.05	34	36	0	503.3	309.3	496.7	360	722	473.6	185.1	173	505.3	524.1		519.6	487.4		294.5	324.8		486.7	506.9		359.2	360.9		683.2	763.1		443.2	506.1		182.4	187.9
High	O94832	Unconventional myosin-Id	MYO1D	0	234.048	51	49	307	46	1	1006	116.1	9.39	1460	561.71	46	47	2	10165.5	10225.7	11019.4	9326.3	11849.4	10441.2	14430.4	10645.3	10975.2	10476.2	10165.5	11248.1	9112.4	10225.7	12062.1	10090.2	11019.4	12034	9935.8	9326.3	10999.1	9313.9	11849.4	13452.6	11308.3	10441.2	12182.9	10018.9	14430.4	16268.1	13659.5
High	P24844	Myosin regulatory light polypeptide 9	MYL9	0	233.474	66	16	1964	1	1	172	19.8	4.92	11575	3518.7	16	16	27	38882.5	100226	39072.1	98229.5	46075.3	95344.2	53419.5	105162	65443.3	69654.7	39359.5	37980.9	38882.5	100362	99635.4	100226	40617.3	39072.1	39050.7	99310	96933.8	98229.5	48040.7	45781.2	46075.3	95344.2	94005.8	95758.8	53917.4	52498.3	53419.5
High	Q9Y6D6	Brefeldin A-inhibited guanine nucleotide-exchange protein 1	ARFGEF1	0	233.153	28	47	268	33	1	1849	208.6	5.85	1512	477.84	42	47	12	11005.4	9200.2	13477.5	10201.1	11881.8	9991.2	11496.3	9749.7	11536.5	11501.8	11005.4	12486.4	10370.3	9200.2	11370.3	8922.6	13477.5	15011	12376.3	10201.1	12220	9348.3	11881.8	13267.2	10747	9991.2	12692.6	9475.3	11496.3	13183.8	10732
High	Q9UKV3	Apoptotic chromatin condensation inducer in the nucleus	ACIN1	0	232.781	33	40	360	1	1	1341	151.8	6.43	2650	717.21	37	39	0	781.1	665.8	823.9	762.7	767.7	787.3	813.1	586.7	768.4	764.4	1172.9	635.1	781.1	857.1	536.6	665.8	1408	669.7	823.9	1037.4	610.8	762.7	1232.8	612.8	767.7	985.8	606.8	787.3	1280	650.2	813.1
High	P11388-4	Isoform 4 of DNA topoisomerase 2-alpha	TOP2A	0	232.229	32	51	291	36	1	1612	182.6	8.63	1755	516.14	47	50	0	14217.6	4511.8	11535.3	5647.2	12383.3	5287.8	8814.5	4824.3	9555.9	9216.5	12883.4	14217.6	15807.6	3479.6	4774.5	4511.8	10451.4	11535.3	12741.7	4416.8	5977	5647.2	11007.9	12383.3	13468.3	4163	5631.6	5287.8	7042.6	8994.4	8814.5
High	P14868	Aspartate--tRNA ligase, cytoplasmic	DARS	0	232.205	72	35	445	35	1	501	57.1	6.55	3032	828.8	33	35	0	23440.4	13884.2	20762	14655.4	18173.6	14885.7	16591.9	13615.3	16392.3	16092.7	23440.4	21767	24280.4	13884.2	13516.1	14552.2	20762	19272.7	21751.3	14655.4	13806.9	15885.1	18173.6	16725.9	18696.2	14885.7	14354.4	15368.2	16591.9	15528.4	17328.2
High	A2RRP1	Neuroblastoma-amplified sequence	NBAS	0	232.012	24	50	270	50	1	2371	268.4	5.96	1607	520	48	50	0	11170	10305.5	11313.1	10265.9	11361.7	10263.7	12702.2	10175.7	11299	10951.8	12682.8	11170	8399.6	11652.9	10305.5	8456.5	12340.4	11313.1	8597.4	10970.3	10265.9	8134.4	13140.6	11361.7	9444.2	12026.7	10263.7	9017.3	14214.1	12702.2	10151.1
High	P78344	Eukaryotic translation initiation factor 4 gamma 2	EIF4G2	0	231.821	45	38	377	38	1	907	102.3	7.14	2204	659	37	37	0	16010.3	11782.4	18648.4	13521.3	15605.3	12677.7	13985.6	12840.6	13747.6	13767	16010.3	15626.4	18678.9	11782.4	11314.3	13770.4	18648.4	17293.6	20498.6	13521.3	12743.6	15831	15605.3	15014.3	17995.3	12677.7	12169.7	14695.4	13985.6	13309.7	15643.7
High	O60506-3	Isoform 3 of Heterogeneous nuclear ribonucleoprotein Q	SYNCRIP	0	231.791	50	24	491	1	1	562	62.6	7.56	4510	990.16	23	24	0	211.7	190.5	235	252.9	212.3	264.9	198.5	248	207.6	214.7	211.7	191.7	326.9	190.5	166.2	292.2	235	214	326.4	252.9	235	347.2	212.3	202.2	296.7	261.6	264.9	333.7	198.5	171.9	262.4
High	Q9Y263	Phospholipase A-2-activating protein	PLAA	0	231.786	50	34	236	34	1	795	87.1	6.37	1573	481.73	33	34	0	5872.3	6153.2	6556.1	6114	6258.3	6122.6	7760.2	6012.2	6378.1	6210	5719.9	5872.3	6871	6153.2	5981.2	6346.1	6445.7	6556.1	7451.7	6114	5897.4	6245.2	6162.5	6258.3	6964.3	6122.6	5949.8	6532.3	7760.2	7842	7658.5
High	Q460N5	Poly [ADP-ribose] polymerase 14	PARP14	0	231.746	32	52	239	52	1	1801	202.7	7.18	1206	413.87	50	52	0	14780.3	7863.4	14467.2	9942	13675.4	9161.7	12242	8283.8	12830.9	12413.7	14796.6	14780.3	13612.2	7863.4	8555.5	7201.3	14467.2	15092.2	13281.7	9942	10510.7	8975	13675.4	14572.6	12566.1	9161.7	9725.2	8569	12242	13006.4	11100
High	P17844	Probable ATP-dependent RNA helicase DDX5	DDX5	0	231.63	53	35	424	27	1	614	69.1	8.92	2659	761.9	34	35	8	21107.3	10254.4	21579.6	11754.7	18327.7	11048.9	17365.1	10872.2	15447.1	14735.5	20367.4	21107.3	21752.6	9805.1	10254.4	11110.6	21149.5	21579.6	22988.1	11509.3	11754.7	12830.4	18234.1	18327.7	19681.8	10781.4	11048.9	11907.9	17145.1	17365.1	18678.4
High	Q15424-3	Isoform 3 of Scaffold attachment factor B1	SAFB	0	231.629	45	38	300	27	1	917	102.8	5.49	2188	575.31	36	35	11	10811.9	8069.3	13704.8	9759.8	12125.7	9058.8	12374.9	7775.6	11251.7	10727.7	10811.9	12103.3	9517.6	8069.3	9024.3	7101.6	13704.8	14220.1	10931.5	9759.8	10561.7	7714.1	12125.7	13232.2	10172.9	9058.8	9685.1	7329.8	12374.9	12875.6	10210
High	P42166	Lamina-associated polypeptide 2, isoform alpha	TMPO	0	231.433	58	30	257	20	1	694	75.4	7.66	2214	547.65	29	29	10	9389.6	5835	9482.1	6202.5	9845.4	6724.6	7898.2	6129.7	8379	8149.7	11317.7	8746.9	9389.6	7936	5835	5698.4	11578.7	8806.8	9482.1	8118.6	6202.5	6091	12541.7	9125.9	9845.4	8738.5	6138.1	6724.6	9872.9	7371.3	7898.2
High	Q15155	Nodal modulator 1	NOMO1	0	231.231	36	34	264	1	1	1222	134.2	5.81	1839	532.67	32	34	0	182.4	141	415.3	173.4	222.5	153	492.1	173	214.1	212.3	182.4	341.3	179.5	141	449.9	87.8	240.7	415.3	457.1	141.3	369.1	173.4	180.4	382.5	222.5	153	453.9	93.8	270	499.7	492.1
High	P52948	Nuclear pore complex protein Nup98-Nup96	NUP98	0	231.149	32	49	290	49	1	1817	197.5	6.4	1593	499.89	44	49	0	12198.2	9982.7	12033.5	10485.7	12035.7	10796.7	12525	9731.3	11818.9	11517.1	13141.7	11367.6	12198.2	10647.1	9443.3	9982.7	13004.1	11621.5	12033.5	11848.9	10466.7	10485.7	13238.7	11772.4	12035.7	11919.5	10431.1	10796.7	13884.3	12210.6	12525
High	P16435	NADPH--cytochrome P450 reductase	POR	0	231.132	51	35	278	35	1	677	76.6	5.58	1500	540.75	35	35	0	14146.7	9113.1	12024.5	9184	13396	8950.5	11684.5	8832	10584.2	10283.3	14742.1	12768.2	14146.7	9113.1	8382	10304.6	12208.4	10569.9	12024.5	9184	8442.9	10049.2	13538.7	11721.9	13396	8950.5	8386.2	9834.5	11684.5	10324.2	12097.8
High	Q9UDY2-3	Isoform C1 of Tight junction protein ZO-2	TJP2	0	230.921	49	49	302	48	1	1167	131.3	7.06	1344	507.18	45	48	0	8313.3	14071.2	10699.1	13424.8	9307.3	13651.2	10678.3	14507.4	11871.4	12613.9	7139.3	8319.6	8313.3	12595.4	14071.2	15474.3	9375.9	10699.1	11218.5	12465.9	13424.8	14504.7	8386.3	9307.3	9945.9	13112.5	13651.2	15320.6	9217.5	10678.3	10733.5
High	P47897	Glutamine--tRNA ligase	QARS	0	230.908	60	41	310	40	1	775	87.7	7.15	2058	554.02	38	40	0	11863.1	11240.5	13012.5	12451.3	11669.9	12337.7	11122.6	10497.4	12095.1	12026.8	10700.7	11863.1	12507.2	10136.6	11240.5	11345.7	11991.2	13183.8	13012.5	10985.3	12451.3	12717.9	10599.2	11791	11669.9	11088.9	12337.7	12445.6	10213.6	11255.9	11122.6
High	Q8NE71	ATP-binding cassette sub-family F member 1	ABCF1	0	230.502	46	32	246	30	1	845	95.9	6.8	1864	496.64	30	32	2	11899.8	8341.7	12113.6	9910.6	11938.8	9352.5	11013.8	7970.5	10150.3	9828.6	11515.3	11927.7	11899.8	8127.5	8793.7	8341.7	11344.5	12265	12113.6	9464	10246.3	9910.6	11938.8	13195.4	11872.4	9018.1	10009.2	9352.5	11001.3	12115.5	11013.8
High	Q14566	DNA replication licensing factor MCM6	MCM6	0	230.379	44	37	292	37	1	821	92.8	5.41	1654	529.99	35	36	0	16712.1	6487.7	17812.2	8841.2	10292.1	7305	15758.2	6540.4	11885.1	11187.6	16712.1	15211.8	17643.4	6487.7	5883.2	7293.5	17812.2	15920.7	18840.5	8841.2	8215.8	9795.5	10292.1	9303.2	11515.6	7305	6887.3	8543.3	15758.2	13943.3	16939.9
High	P04003	C4b-binding protein alpha chain	C4BPA	0	230.217	57	27	465	27	1	597	67	7.3	2335	944.64	27	27	0	34962.6	14732.8	13892.6	12559.6	12039	11378.2	13604.4	16457.1	13734.8	13983	33016.9	38135.8	34962.6	14598.5	16679.9	14732.8	13892.6	14939.9	13855.7	12464.7	13756.1	12559.6	12039	12908.7	11942.6	10947.1	12058.7	11378.2	13317.6	14541.3	13604.4
High	P60174	Triosephosphate isomerase	TPI1	0	229.834	77	19	887	19	1	286	30.8	5.92	7705	1986.37	19	19	0	34869.5	26387.9	32854.3	26554.6	35310.2	27430.1	36847.5	26311.5	32785.8	32002.9	37344.6	34290.9	34869.5	29912.5	26062.4	26387.9	35090.5	31917.3	32854.3	29160.6	26017.1	26554.6	38433.9	34854.3	35310.2	29972.3	27411.3	27430.1	40306.8	35660.6	36847.5
High	Q92538	Golgi-specific brefeldin A-resistance guanine nucleotide exchange factor 1	GBF1	0	229.541	28	38	203	38	1	1859	206.3	5.73	1348	421.51	37	38	0	6722.8	5792.6	7765.1	6267.4	6941.7	5886.5	6371	6101.9	6838.3	6618.6	6722.8	7066.6	5503.7	5792.6	6660.2	5124.9	7765.1	8827.7	6899.3	6267.4	7167.7	5664.2	6941.7	7963.8	6204.8	5886.5	6970.4	5336.2	6371	6844.6	5420
High	P17858	ATP-dependent 6-phosphofructokinase, liver type	PFKL	0	229.225	42	28	409	23	1	780	85	7.5	2869	757.55	28	28	0	9473.7	7878.3	8706.4	8267.6	9171.2	8620.3	7424.8	7897.5	8972.6	9087.4	8825.9	9473.7	9961.7	7551.1	7878.3	9193.1	7755.4	8706.4	9467.2	7695.2	8267.6	9304.8	8290.8	9171.2	10011.5	8400.3	8620.3	9515	7395.9	7424.8	8180.8
High	P38606	V-type proton ATPase catalytic subunit A	ATP6V1A	0	228.727	54	30	328	30	1	617	68.3	5.52	2320	647.51	29	30	0	11128.1	9994.4	10953.2	10526.7	11149.2	10668.1	10561.6	9757.6	11296.8	10778.3	12761.8	9922.7	11128.1	11323.3	9185.3	9994.4	12220.5	9802	10953.2	11855.4	9627.7	10526.7	12354.6	9949.8	11149.2	11899.3	9841.9	10668.1	11841.2	9513.9	10561.6
High	P19338	Nucleolin	NCL	0	228.692	49	37	856	37	1	710	76.6	4.7	5344	1338.75	35	37	0	41161.8	29843.4	60626.4	36083.9	50557.1	33627.5	41855.2	29286.6	44708.7	42110.3	41012.1	41593.2	41161.8	29843.4	30500.9	29159.2	60626.4	59404.5	60708.8	36086.5	36083.9	35356.5	50398.1	50557.1	50868.5	33627.5	34729.3	32843.5	41855.2	41989.4	41749.4
High	Q9UHB6	LIM domain and actin-binding protein 1	LIMA1	0	228.578	56	38	317	1	1	759	85.2	6.84	2267	617.09	36	37	36	11060.9	9632.1	20724	10096.5	16514	10095.5	14885.8	9605.3	13555.4	13408.6	10487	13561.9	11060.9	6767.4	10145.5	9632.1	19692.7	24810.9	20724	8223.7	10930.5	10096.5	15563.8	19951.6	16514	7716.6	11021.8	10095.5	14039.7	17549.1	14885.8
High	Q6NZI2	Polymerase I and transcript release factor	PTRF	0	228.515	59	20	507	20	1	390	43.5	5.6	4932	1056.29	20	19	0	8121.2	16667.6	9032.1	19122.8	11178.6	20265.4	11355.1	21759	13053.2	14009.5	8121.2	7894.7	9011.8	16667.6	16551.6	19965.2	8620.4	9032.1	10301.2	19096.4	19122.8	22775.3	10790.3	11178.6	12868.4	20265.4	20066	24073	11070.1	11355.1	13435
High	O95347	Structural maintenance of chromosomes protein 2	SMC2	0	228.498	42	49	287	49	1	1197	135.6	8.43	1804	533.63	47	49	0	16151	8615.3	19826.9	11041.4	16641.3	10312.4	15781.9	8514	13887.7	13427.1	17497.2	16151	14530.2	9001.8	8615.3	7384.2	22173	19826.9	17985.2	11832.4	11041.4	9710.3	18400.4	16641.3	14779.7	10822.3	10312.4	8758.3	17635.8	15781.9	14033.2
High	Q08379	Golgin subfamily A member 2	GOLGA2	0	228.322	47	38	229	38	1	1002	113	5.02	1750	467.63	36	38	0	7010.7	7388.8	9349.1	7529	8557.7	7526.6	7713.9	7332.5	7967.3	7811.4	7010.7	7145.4	6469.7	7617.9	7388.8	6689.3	9349.1	9822.6	9075	7604.6	7529	6576.7	8623.9	8557.7	7815.1	7860.7	7526.6	6722.6	7765.9	7713.9	7225.9
High	P17980	26S protease regulatory subunit 6A	PSMC3	0	227.76	66	25	387	25	1	439	49.2	5.24	2396	714.94	25	24	0	14107.2	12032	15914.8	12065.6	14129.4	12061.9	14585.7	11871.5	13670.1	13330.5	14107.2	14314	14044.3	12032	12785.5	11694.6	15405.1	15986.5	15914.8	12065.6	12668.8	11771.7	13925.1	14391	14129.4	11941.2	12671.5	12061.9	14240.7	14749	14585.7
High	O75592-2	Isoform 2 of E3 ubiquitin-protein ligase MYCBP2	MYCBP2	0	227.718	15	64	263	64	1	4637	509.4	7.03	1086	430.23	59	63	0	11724	11251.7	9332.6	11142.2	11800.1	11977.8	12144.9	10504.1	11238.3	11012.8	12431.9	10616.9	11724	13061.3	10250	11251.7	9537.8	7957.6	9332.6	12528.4	10158.9	11142.2	12102.2	10395.9	11800.1	13796.6	11198.8	11977.8	12647.7	10844.8	12144.9
High	O75534-4	Isoform 4 of Cold shock domain-containing protein E1	CSDE1	0	227.639	45	38	338	38	1	844	93.7	6.52	2862	617.8	37	38	0	13242.4	12834.3	14530.2	15904.2	15185.3	14777.7	13069.5	13634.4	13961.4	14158.2	12330.1	13242.4	14456	12467.6	12834.3	13800.7	14518.4	14530.2	15685.3	15208.2	15904.2	16552.3	14702.2	15185.3	16038.5	14348.9	14777.7	15708.5	12872.5	13069.5	14076.2
High	P14314	Glucosidase 2 subunit beta	PRKCSH	0	227.559	43	22	497	22	1	528	59.4	4.41	4024	1062.84	19	22	0	19972.2	13615.7	22633.5	14422.1	20356.8	13828.8	19337.2	13654	18504.8	17855.6	21372.2	19972.2	16513.6	15055.7	13615.7	11861.8	24235	22633.5	18798.2	15425.3	14422.1	12350	21510.2	20356.8	16749.2	14719.6	13828.8	11815.9	20666.5	19337.2	16016.8
High	O14841	5-oxoprolinase	OPLAH	0	227.54	39	42	236	42	1	1288	137.4	6.58	1404	478.83	41	42	0	6381.5	11133.8	8162.7	9950.3	8276.1	10688.6	6339.8	9673.2	9909.7	10248.4	6381.5	6356.2	6911.7	11133.8	11073.7	11411.2	8057.1	8162.7	9037.6	9950.3	9633	10020.2	8276.1	8109.3	8857.7	10688.6	10684.3	11296.5	6339.8	5951.3	6823.1
High	Q6YHK3	CD109 antigen	CD109	0	227.525	29	34	242	34	1	1445	161.6	5.85	2001	469.37	29	34	0	8951.7	9666.8	8207.1	10826.7	11915.1	11997.2	11029.6	9005.1	9507.3	9426.1	8951.7	8855.3	9282.2	9162.1	9666.8	9800.8	7938.3	8207.1	8646.2	10372.7	10826.7	11114.3	11915.1	11861.8	12801.7	11817.9	11997.2	12410.4	10960.3	11029.6	12106.1
High	Q8TAQ2	SWI/SNF complex subunit SMARCC2	SMARCC2	0	227.305	40	44	298	1	1	1214	132.8	5.69	1573	550.6	42	44	45	11256.5	7930.7	10707.2	9074.3	10865.3	8528.6	11234.6	7868	10211.4	10230.6	11256.5	10562.4	13083.5	7930.7	7314.3	9078.9	10707.2	10535.1	13125.8	9074.3	8428.5	10226.6	10865.3	10602.9	13079.5	8528.6	8054.1	9835.7	11234.6	10616.4	13502.1
High	P07954-2	Isoform Cytoplasmic of Fumarate hydratase, mitochondrial	FH	0	227.21	61	21	334	21	1	467	50.2	7.4	2339	651	21	19	0	7818.4	9978.5	8481.6	9634	9416.7	10501.3	8772.5	10119.7	9949	9799.9	9303.8	7818.4	7137.6	13059.2	9978.5	9663.3	10496.2	8481.6	8271.1	12545.7	9634	9368.2	11402.1	9416.7	9071	13440.7	10501.3	10150.9	10882.2	8772.5	8395.6
High	P42858	Huntingtin	HTT	0	226.88	21	51	217	51	1	3142	347.4	6.2	900	400.32	44	51	0	8686	8260	8508.1	8527.6	9815.1	9065.5	9147.7	8184.1	9203.1	9291.9	8421.9	8686	8789.8	8260	8213.3	8990.6	8508.1	8478.1	9103.8	8316.9	8527.6	9484	9690.2	9815.1	10511.6	8957.8	9065.5	10152.2	8744.9	9147.7	9533.4
High	O00267	Transcription elongation factor SPT5	SUPT5H	0	226.823	44	39	263	39	1	1087	120.9	5.06	1823	517.89	37	39	0	12371.9	8184.2	11669.2	8517.1	11148.6	8558	11303.2	8281	10299.4	10221	9540.8	12371.9	13713.1	5976.7	8184.2	9031.6	8879.4	11669.2	12507.9	6543.1	8517.1	9356.2	8823.6	11148.6	12239.5	6438.4	8558	9228.2	8962	11303.2	12353.4
High	P63104	14-3-3 protein zeta/delta	YWHAZ	0	226.648	66	19	1600	14	1	245	27.7	4.79	13336	2794.51	18	19	0	21785.5	28585.9	38972	27019.6	28776.8	30748.1	26029.8	27489.1	28950.6	28845.8	20448.9	21785.5	22099	25692.2	29044.7	28585.9	37308.7	38972	39671.5	25529.1	27019.6	27196.9	27618.1	28776.8	29767.2	28838.2	31549	30748.1	24563.9	26029.8	26837.8
High	Q9UHB6-4	Isoform 4 of LIM domain and actin-binding protein 1	LIMA1	0	226.626	56	38	319	1	1	760	85.2	6.76	2424	622.4	36	37	0	362	255.3	516	275.5	426.7	313.3	342.7	270.4	345.8	344.7	362	440.3	326.9	267.5	193.7	255.3	530.4	516	502.1	310.5	225.2	275.5	449	426.7	425.9	318.1	254.8	313.3	388.7	338.6	342.7
High	Q14157-5	Isoform 5 of Ubiquitin-associated protein 2-like	UBAP2L	0	226.612	38	26	205	26	1	1104	116.6	7.02	2120	472.37	26	26	0	4664.9	4045.2	7566.4	5487.5	6910	4862	6379.9	4440.9	6073.6	5469.5	6466.8	4664.9	4604.3	5493.9	3818.2	4045.2	9220.5	7566.4	7178.5	7026.6	5487.5	5264.8	8776.9	6910	6554.8	6741.5	4862	4855.8	8253.8	6379.9	6213.9
High	P22897	Macrophage mannose receptor 1	MRC1	0	226.483	34	44	256	44	1	1456	165.9	6.54	1198	476.64	39	43	0	8270.7	10093	8495.2	9884.7	16741.6	9327.3	8442	8735.4	9557.2	9621.3	8172.9	8417.2	8270.7	9991.9	10180.1	10093	8495.2	8751.4	8343.7	9840.3	9977	9884.7	16741.6	16693.7	16763.5	9327.3	9601	9127.7	8442	8673.3	8417.6
High	Q5K651	Sterile alpha motif domain-containing protein 9	SAMD9	0	226.431	35	44	296	43	1	1589	184.2	7.83	1594	549.87	42	44	1	10678.6	9214.4	19096.8	8741.1	9475.2	8815	7714.7	9831.2	9577.3	9614.6	10497.7	14947.3	10678.6	9214.4	12066	8386.8	19096.8	24382.4	18640.2	8741.1	11383.2	8211.5	9475.2	12464.1	8850.1	8815	10894.6	7987.1	7714.7	10357.3	7225.4
High	P09972	Fructose-bisphosphate aldolase C	ALDOC	0	226.343	73	26	518	20	1	364	39.4	6.87	6601	1258.42	25	25	0	10102.4	6649	6559.9	6963.7	7611.7	7057.4	8716.5	7080.3	7880.3	7751	10109.6	10102.4	6945.9	6649	7322.1	5447.7	6559.9	7273	4692.1	6963.7	7461.3	5450.8	7611.7	7921.3	5367.7	7057.4	7433.5	5358.7	8716.5	8829.4	6202.1
High	P50454	Serpin H1	SERPINH1	0	226.34	57	22	562	22	1	418	46.4	8.69	3690	1084.17	22	22	0	15609.7	7510.4	24439.4	8439.2	23024.6	8387.5	17813.5	8022.9	13184.9	12678.5	17306.5	15609.7	15427.1	7510.4	6624.5	7884.2	29025.2	24439.4	24362.6	9067.6	7806.9	8439.2	26434.6	23024.6	22536.9	8491.6	7730.1	8387.5	20075.6	17813.5	17546.8
High	O00567	Nucleolar protein 56	NOP56	0	226.14	55	29	280	29	1	594	66	9.19	2551	587.25	29	29	0	8364	6449.7	9285.2	7472.8	9368	7288.3	9874.3	6541.2	8731.7	8492.5	9620.3	8364	7283	7482.4	6449.7	5202.4	10930.4	9285.2	8090.8	8628.5	7472.8	5919.1	10899.6	9368	8249.3	8580.9	7288.3	5836.8	11653.6	9874.3	8659.9
High	P10643	Complement component C7	C7	0	225.95	49	31	247	30	1	843	93.5	6.48	2530	517.3	29	31	0	12235.7	7820.7	6005.3	7422.2	5667.9	6203.5	6544.4	8215	6798.2	6822.2	12995.3	12072.7	12235.7	7820.7	7501.7	7890.1	5974.4	6005.3	6335.5	7422.2	7401.7	7815.5	5787	5421	5667.9	6203.5	5952.9	6325.5	6573	6433.3	6544.4
High	P42345	Serine/threonine-protein kinase mTOR	MTOR	0	225.547	25	53	269	53	1	2549	288.7	7.17	968	469.72	52	53	0	9922.4	8180.5	10630	8975.4	9417.4	8683.4	8672.3	8485.1	9401.6	9373.7	9922.4	8809.3	12494.2	8180.5	7624.1	10769.4	10630	8843.7	13285.8	8975.4	8368.4	11614.1	9417.4	8194.5	11783.4	8683.4	8251.9	11166.8	8672.3	7961.7	10756.5
High	P54136	Arginine--tRNA ligase, cytoplasmic	RARS	0	225.16	56	34	333	6	1	660	75.3	6.68	2160	644.08	34	33	29	12208.6	11661.4	13163.3	11524.1	12776.3	12361.1	11464.2	11444.6	12523.8	12251.7	11938.9	13624.8	12208.6	10616.6	12839.4	11661.4	12919.6	15085.6	13163.3	10687.6	13053.3	11524.1	12776.3	14766.5	12774.1	11442	13925.5	12361.1	11397.6	12782.2	11464.2
High	Q8TAQ2-3	Isoform 3 of SWI/SNF complex subunit SMARCC2	SMARCC2	0	224.812	41	44	294	1	1	1152	126.8	5.55	1498	538.31	42	44	0	180.2	196.8	215.5	194.9	192	187.2	240.3	182.6	228.4	206.2		180.2			196.8			215.5			194.9			192			187.2			240.3
High	Q14624	Inter-alpha-trypsin inhibitor heavy chain H4	ITIH4	0	224.621	36	27	418	27	1	930	103.3	6.98	2540	802.54	27	27	0	19490.3	14558.6	10063.4	12372.9	9961.7	10010.4	12516.7	15892.8	12386.5	12258.8	19490.3	18785.6	20727.5	15498.9	14558.6	14496.1	10063.4	9397.8	10181.7	13272.4	11880	12372.9	10079.4	9623.5	9961.7	10637.5	10010.4	9832.1	12816.6	12104.4	12516.7
High	Q96G03	Phosphoglucomutase-2	PGM2	0	223.87	44	31	354	30	1	612	68.2	6.73	1786	627.98	30	29	1	14993.5	17624.4	12309	15364.7	15811.9	17397.9	15161.1	16549.2	16621.3	17172.6	14993.5	15148.8	14724.9	17624.4	18061.8	16417.1	12544.2	12309	11744.5	15364.7	15396.1	14374.7	16159.5	15811.9	14744.8	17397.9	17963.9	16180.6	15219.6	15161.1	14244
High	P48147	Prolyl endopeptidase	PREP	0	223.838	60	34	299	34	1	710	80.6	5.86	2131	563.47	33	33	0	9211.2	7590.4	9159.8	7613.3	8561.9	7465.8	8526.2	6987.8	8069.4	7925.1	10003.9	9211.2	8855.2	8205.1	7590.4	7427.3	10094.8	9159.8	8839	7706.5	7613.3	7122.7	9292.2	8561.9	8112.3	8230.3	7465.8	7101.2	9234.4	8526.2	8131.5
High	Q9NQW7-3	Isoform 3 of Xaa-Pro aminopeptidase 1	XPNPEP1	0	223.733	61	30	255	30	1	666	74.8	5.88	2133	505.69	29	30	0	9620.7	8964.4	9581.3	9384.5	10255.9	9007.4	9188.5	8499.3	10198.9	10159.2	7017.3	9620.7	10083.3	6935	8964.4	9785.2	6951.2	9581.3	10174.3	7073.7	9384.5	10185.7	7433.8	10255.9	10925.5	6808.5	9007.4	9829.3	6783.6	9188.5	10002.6
High	Q7Z460-4	Isoform 4 of CLIP-associating protein 1	CLASP1	0	223.406	37	46	233	39	1	1477	163	8.53	1378	439.61	43	46	7	9703.9	6805.5	13006.6	7581.5	10874.4	7904.8	11120.3	7457.2	9615.8	8894.5	10037.6	9142.8	9703.9	7535.4	6366.5	6805.5	13006.6	11937.5	13027.1	8211.8	6954.1	7581.5	10874.4	9645.3	10919	7904.8	6869.3	7917.1	11744	10387.9	11120.3
High	P14866	Heterogeneous nuclear ribonucleoprotein L	HNRNPL	0	223.142	51	19	473	18	1	589	64.1	8.22	3528	954.93	19	19	0	14120.9	7879.1	14062.1	8669.5	13436.9	8643.8	12786.3	8236.3	11354	10732.6	15827.4	14120.9	13343.2	9393.7	7879.1	7701.4	15449.6	14062.1	13465.7	10185.5	8669.5	8664.2	14899	13436.9	12946.7	10148.5	8573.5	8643.8	14140.7	12786.3	12237.9
High	P67936	Tropomyosin alpha-4 chain	TPM4	0	223.123	83	32	1653	6	1	248	28.5	4.69	5286	2348.38	31	31	0	3172.7	2313.4	4472	2549.5	4981.1	2625.6	4911.9	2556.2	3611.2	3431.9	3927.9	2962.1	3172.7	2679.8	1915.3	2313.4	5568.2	4107.7	4472	2934.3	2322.2	2549.5	6268.3	4487.3	4981.1	2879.7	2501.2	2625.6	6102.3	4288.4	4911.9
High	Q9Y4I1	Unconventional myosin-Va	MYO5A	0	222.823	31	55	251	45	1	1855	215.3	8.48	1138	441.52	54	54	9	11120.3	8021.2	14840.3	9167.6	11392.3	8877.6	14551.4	7618.8	10829.4	10361.6	13840.3	11120.3	10826.3	8661.9	7220.5	8021.2	18393.6	14840.3	14039.8	11377.2	9122.6	9167.6	14576	11392.3	11098.1	10350	8381.4	8877.6	17379	14551.4	13931.4
High	P23142-4	Isoform C of Fibulin-1	FBLN1	0	222.671	43	23	425	6	1	683	74.4	5.24	3971	926.66	23	23	0	2854.3	3031.8	2438.9	2672.4	2908.5	2523.2	3726	3158.7	2965.4	2946.3	3674.1	2854.3	2487.9	3031.8	3060.2	2352.9	2947.4	2438.9	2266.6	2772	2672.4	2144.4	3397.1	2908.5	2489.7	2604.3	2523.2	1974.7	4034.4	3726	3155.2
High	P04844	Dolichyl-diphosphooligosaccharide--protein glycosyltransferase subunit 2	RPN2	0	222.067	46	20	379	1	1	631	69.2	5.69	3527	853.5	20	20	0	191.7	159.9	186.6	137.8	187.8	130.2	157.4	138	140.4	138.8	173.7		211.5	164.2		155.8	162.5		214.4	138.3		137.2	166.5		211.7	141.1		120.1	146.4		169.2
High	P22626	Heterogeneous nuclear ribonucleoproteins A2/B1	HNRNPA2B1	0	221.597	72	24	838	22	1	353	37.4	8.95	5222	1516.66	24	24	2	32574	21542.8	35505.7	24385.7	31227.3	24573.6	30237.7	22944.9	30782.9	30059	31904.3	32574	32813.8	21591.6	21542.8	21322.7	35505.7	34911	36393.7	24762.9	24027.5	24385.7	31227.3	30881.3	31909	24573.6	24510.7	24618.8	30237.7	29654.4	30677.7
High	P55884-2	Isoform 2 of Eukaryotic translation initiation factor 3 subunit B	EIF3B	0	221.515	42	30	385	30	1	873	99	5.08	2242	768.57	30	29	0	11685.3	10401.7	14624.7	11029.4	11952.8	12202	11026.4	10154.9	11260.1	11257.2	11685.3	12800.9	10719.4	9917.4	11140.6	10401.7	14624.7	15578.3	13378.2	11029.4	11903.5	10803.2	11952.8	13010.8	11006	12202	12722.3	11783.8	11026.4	12106.5	10197.5
High	P22735	Protein-glutamine gamma-glutamyltransferase K	TGM1	0	221.324	49	36	422	36	1	817	89.7	6.04	3048	773.03	34	36	0	9678.7	27323.6	13563.2	21855.9	12209.2	22134.5	8228.6	21160.7	14298.4	14704.3	9678.7	9111.4	10728.4	27323.6	26736.8	31721.9	13563.2	13396.3	15761.4	21855.9	21846.6	25760.6	12209.2	11985.3	13952.7	22134.5	21752.8	25626.7	8222.3	8228.6	9493.3
High	P24928	DNA-directed RNA polymerase II subunit RPB1	POLR2A	0	221.297	31	57	293	57	1	1970	217	7.37	1153	516.24	54	57	0	12619.8	9264.6	12089.7	10644.4	12509.8	9540.7	12976.4	9110.6	11503.1	11269	12357.6	12619.8	14272.9	9264.6	9180.8	9900.7	11635.5	12089.7	13251.4	10048.6	10644.4	10708.1	11739.2	12509.8	13511.4	9540.7	9488.3	10083.3	12338.7	12976.4	13695.5
High	P11413-2	Isoform Long of Glucose-6-phosphate 1-dehydrogenase	G6PD	0	221.25	61	33	401	33	1	561	63.8	6.89	2946	772.58	32	32	0	18101.5	10694	10570.2	12146	17520.6	11995	18954.1	12300.2	15484.9	15106.3	17245.4	19589.1	18101.5	10694	10774.5	9888.2	10491.2	10845.6	10570.2	12146	12358.6	10785.8	16646.6	18140.3	17520.6	11995	12378.5	11315.3	17756.9	19531.9	18954.1
High	P00367	Glutamate dehydrogenase 1, mitochondrial	GLUD1	0	220.865	49	25	406	25	1	558	61.4	7.8	2277	717.46	25	25	0	13315.1	15396.7	12313.5	13409.4	14665	15260.7	14721.8	15075.7	13668.8	13612	14473.4	13257.3	13315.1	18012.3	15396.7	15373.7	13477.3	12008.8	12313.5	15547	13230.4	13409.4	16402.6	14358.9	14665	17652.2	15201.2	15260.7	16442.3	14062.6	14721.8
High	Q13136	Liprin-alpha-1	PPFIA1	0	220.849	42	45	238	40	1	1202	135.7	6.29	1600	485.99	43	45	6	6413.7	4936.9	14943.4	5202.7	6732	5210.6	6480.4	5112.5	7250.7	7134.6	6413.7	5113.3	6755.2	6759.2	4435.2	4936.9	15865.8	13675	14943.4	7836.1	4954.4	5202.7	7314.3	6252.6	6732	6013.5	4867.5	5210.6	6910.6	6042.6	6480.4
High	P50993	Sodium/potassium-transporting ATPase subunit alpha-2	ATP1A2	0	220.782	33	29	298	14	1	1020	112.2	5.66	2430	575.2	29	29	1	1779.4	7082.2	1704.1	6142.1	1998	6530.4	2201.8	6983.8	3503.6	3804.9	1779.4	1857	1778.5	7082.2	6391.5	7721	1704.1	1717.8	1663.6	6142.1	5650.8	6748.5	1998	2016.9	1954.2	6530.4	6113.7	7049.8	2156	2283.1	2201.8
High	O00151	PDZ and LIM domain protein 1	PDLIM1	0	220.231	83	19	343	19	1	329	36	7.02	3694	749.13	18	18	0	9346.3	8225.4	11367.1	9878.6	12684.7	9408.6	10700.3	8302.1	11048.6	10881.7	10025.4	7513.1	9346.3	9300.5	6648.9	8225.4	12645.9	9383.6	11367.1	10839.7	7820.9	9878.6	13892.5	10223.5	12684.7	11222.3	7894.9	9408.6	11515.5	8442.8	10700.3
High	P49915	GMP synthase [glutamine-hydrolyzing]	GMPS	0	219.292	55	32	285	32	1	693	76.7	6.87	1753	551.33	32	32	0	10375.8	5841.2	11532.2	6686.8	10161.8	6399.6	9062	5902.7	8875.7	8482.4	11722.4	10375.8	9210.9	6080.9	5841.2	4875.1	12982.1	11532.2	10706.1	6999.9	6686.8	5794.6	11224.6	10161.8	9249.2	6693.7	6399.6	5409.3	10239.2	9062	8350
High	Q9H0D6	5'-3' exoribonuclease 2	XRN2	0	219.136	39	35	292	35	1	950	108.5	7.47	1943	587.15	34	34	0	10218.8	6510.5	14325.4	7813.8	10919	7271.8	11978.5	6625.5	9678.4	9268.3	10218.8	10247.7	9235.6	6633.5	6510.5	6286	14325.4	14734.3	12760.8	7783.5	7928.5	7813.8	10919	11117.3	10035.7	7319	7271.8	7091	11978.5	12378	10961.3
High	Q14BN4	Sarcolemmal membrane-associated protein	SLMAP	0	219.084	39	40	310	17	1	828	95.1	5.47	1734	565.02	38	40	24	7813.2	21718.1	7357.4	21141.3	8176	21814.3	9750.1	22726.8	13108.7	13730.9	7813.2	8141.9	6931.4	21546.1	21986.6	21718.1	7357.4	7424.6	6472.9	21141.3	21119.8	21648	8176	8360.5	7571.2	22237.2	21814.3	21410.1	9761.4	9750.1	8858.2
High	Q8N3D4	EH domain-binding protein 1-like protein 1	EHBP1L1	0	218.863	35	39	196	37	1	1523	161.8	4.83	1248	383	36	39	2	6893.4	7515.3	8083.8	8198.7	7089.6	8920.5	6455.4	8081.9	7381.5	7811.1	6911.5	6871.4	6893.4	7183.5	7515.3	7861.3	8066.6	8897.8	8083.8	7988.2	8198.7	8611.6	7055.3	7751	7089.6	8420.8	8920.5	9182	6455.4	6653.7	6170.6
High	O60701	UDP-glucose 6-dehydrogenase	UGDH	0	218.802	58	21	341	21	1	494	55	7.12	3106	701.02	21	21	0	15222.2	9344.1	8024.4	7606.8	10705.6	7980	12745.9	8954.2	11637.3	11430.3	17519.2	15222.2	12922.3	10950.7	9344.1	8265.4	8668.5	8024.4	6822.6	8304.6	7606.8	6788.4	12038.7	10705.6	9420.9	8938.2	7980	6720	14470.8	12745.9	11447.2
High	Q9BXJ9	N-alpha-acetyltransferase 15, NatA auxiliary subunit	NAA15	0	218.73	45	41	306	32	1	866	101.2	7.42	1811	557.47	38	41	11	15103.5	13403.9	19769.7	15400.4	14993.3	15470.8	13280.7	13677.3	14814.1	14801.8	12349.5	15103.5	15395.8	10579.4	14510.7	13403.9	16318.8	19891.4	19769.7	12277.7	16106.4	15400.4	12053.8	15041.2	14993.3	12324.9	16197.1	15470.8	10755.1	13280.7	13497.7
High	Q86W92-2	Isoform 2 of Liprin-beta-1	PPFIBP1	0	218.579	52	42	215	3	1	1005	113.1	5.67	1514	449.37	39	42	38	5470.5	4674.7	11607.3	5649.6	8182	5214.5	6692.6	4995.4	6102	6072	6452	5470.5	5419.9	6114.9	4529.7	4674.7	11922.7	11607.3	11075.2	6754.8	5344.3	5649.6	9126.8	8182	7962.9	6847.5	5027.7	5214.5	7556.3	6692.6	6574.8
High	Q8WUM0	Nuclear pore complex protein Nup133	NUP133	0	218.41	42	36	250	36	1	1156	128.9	5.1	1740	509.08	32	36	0	10008.1	7642.7	9431.7	8059.7	9603	8071.6	10084.5	7619.1	9087.4	8949.1	9978.4	11784.6	10008.1	7642.7	9049.5	7115.6	8962.1	10165.3	9431.7	8059.7	9236.9	7713.1	9349.5	10797.9	9603	8071.6	9700.9	7848.8	10084.5	11428.6	10010.1
High	O94973	AP-2 complex subunit alpha-2	AP2A2	0	218.336	42	34	304	20	1	939	103.9	6.96	1967	582.89	32	34	0	4711.7	5059.5	4703	5424.2	5952.3	5063.2	5349.3	4853.8	5141.2	5065.4	4711.7	5845.9	3789	5059.5	6150.2	3864.1	4703	5682.9	3606	5424.2	7024.2	4315.2	5952.3	7393.5	4665.8	5063.2	6629.6	4255.4	5349.3	6629.6	4070.2
High	Q04828	Aldo-keto reductase family 1 member C1	AKR1C1	0	218.295	71	21	690	2	1	323	36.8	7.88	4049	1445.04	20	21	23	55694.3	10669.7	13950.3	11102.9	14468.4	10780.2	28951.3	11168.8	19696.5	18403.5	59183.3	46081.2	55694.3	14487.3	9842.9	10669.7	15843.6	12639.3	13950.3	14286.4	10220.1	11102.9	16964.5	13199.2	14468.4	14278.6	10001.5	10780.2	32430.9	24675.8	28951.3
High	P29508	Serpin B3	SERPINB3	0	217.852	58	20	630	10	1	390	44.5	6.81	5179	1164.83	20	19	14	15242.6	34453.9	12325	32152.9	21226.4	39411.6	11885.7	26905.2	21738.2	22569.3	15888.8	14575.2	15242.6	34453.9	33688.9	34636.8	12325	12124.7	12599.8	32152.9	31790.8	33732.5	21226.4	20621	21570.2	39411.6	38786.8	41404.1	12062.8	11885.7	11591.5
High	Q15365	Poly(rC)-binding protein 1	PCBP1	0	217.683	75	17	652	12	1	356	37.5	7.09	5513	1233.76	17	16	8	22510	18134.1	21603.3	20047.5	24357.3	18793.3	22809.7	17611.9	21250.7	21208.8	21419.5	23743.3	22510	15920.4	18338	18134.1	19968.6	21667.9	21603.3	17346	20047.5	20553.9	23373.9	25165.7	24357.3	17026.3	19241.3	18793.3	21857.9	23824.6	22809.7
High	Q93084-2	Isoform SERCA3A of Sarcoplasmic/endoplasmic reticulum calcium ATPase 3	ATP2A3	0	217.427	33	29	258	21	1	999	109.2	5.52	2399	559.82	27	28	0	6902.8	6976.1	5069.5	5225.5	6729	4124.9	4812.4	6399.8	6314.5	6581.8	6902.8	6482.4	8059.9	7283.5	6406.9	6976.1	5069.5	4698.3	5242.9	5522.6	4873.6	5225.5	6757.7	6144	6729	4233.4	3830.8	4124.9	4812.4	4437.5	5195.1
High	Q9UBC2-2	Isoform 2 of Epidermal growth factor receptor substrate 15-like 1	EPS15L1	0	217.027	48	34	246	34	1	910	99.5	5.08	1490	512.26	30	34	0	6656	7692.8	7719.3	7974.3	8640.2	8038.8	8004.5	8090.1	7780.4	7737.3	6522	6656	7298.1	7692.8	7502.4	8775	8128.8	7311.8	7719.3	7974.3	7774.6	8995.1	10468.1	8147	8640.2	8038.8	7746.7	8984.7	8004.5	7614.7	8218.5
High	O75955	Flotillin-1	FLOT1	0	216.622	69	27	254	27	1	427	47.3	7.49	2370	526.47	25	27	0	11983.9	7866.8	7568	8541.6	8786.8	7959.2	8613.4	7738.7	8395.3	8378.4	11299.4	12333.3	11983.9	7494.1	7866.8	8429	7282.8	7634.6	7568	8227.3	8541.6	9130.7	8344.8	8786.8	8917	7680.5	7959.2	8658.4	8074.4	8613.4	8933.6
High	O75694	Nuclear pore complex protein Nup155	NUP155	0	216.119	34	36	259	36	1	1391	155.1	6.16	1647	502.68	36	36	0	10558.5	7428.4	11030.1	8005.6	9984	7818.1	9416.1	7119.7	9021.6	8741	11721.4	10558.5	9435.8	7873.6	7428.4	6613.4	12310.7	11030.1	9983.9	8284.3	8005.6	7150.7	10813	9984	8754.4	8188.1	7818.1	6771.6	10715.8	9416.1	8411.7
High	Q6P996	Pyridoxal-dependent decarboxylase domain-containing protein 1	PDXDC1	0	216.043	48	29	238	29	1	788	86.7	5.38	1832	509.36	27	28	0	6277.9	8107.7	6375.6	5871.1	6560.7	4900.1	6554.4	7891.4	8567.8	8682.4	4876.5	6489.6	6277.9	6553.5	8430.8	8107.7	5078.9	6375.6	6542.1	4725.4	5896.5	5871.1	5326.7	6560.7	6788.7	4151.2	5107.1	4900.1	5239.1	6554.4	6625
High	P98088	Mucin-5AC (Fragments)	MUC5AC	0	215.587	18	47	277	43	1	5030	526.3	6.9	1337	516.95	43	47	0	5933.8	6389.2	5238	6217.3	18343.6	11398.1	8495.5	6933.2	15351.7	15062.9	6214.2	5933.8	5840.1	6535.6	6389.2	5852.4	5254.7	5218.7	5238	6217.3	6729.8	6142.3	18217.8	18739.2	18343.6	11398.1	11980.5	11262.8	8611.3	8495.5	8030.2
High	P16157-14	Isoform Er13 of Ankyrin-1	ANK1	0	215.272	28	46	250	43	1	1983	217.3	6.3	1772	455.95	45	46	3	5756.7	5949.2	7340.8	8503.6	8362.1	5497.3	8483	10418	9397.1	9448.5	5756.7	7193	5027.3	5949.2	7969.8	5456.8	7340.8	8369.1	6560	8503.6	10042.7	7447.6	8362.1	9768.8	7459.7	5497.3	7329.5	5124.8	8483	9733.1	7442.5
High	P00488	Coagulation factor XIII A chain	F13A1	0	215.058	38	27	457	26	1	732	83.2	6.09	3599	889.07	25	27	1	13698.7	15952.4	10359.8	18664.7	24485.5	15979.7	16068.2	14484.5	15112.4	15300.8	13698.7	12725.3	14090.5	15952.4	15127.2	16854.9	10359.8	9793.6	10978.8	18664.7	17239.3	19069.5	24485.5	22647.3	25742.2	15979.7	14821.6	16309.3	16068.2	15236.5	17382.5
High	Q99459	Cell division cycle 5-like protein	CDC5L	0	214.763	57	38	228	38	1	802	92.2	8.18	1463	481.17	35	38	0	7923.5	5763.9	8451.8	6291.1	8400.1	6342.5	7609.4	5827.9	7408	7246.8	7923.5	8226.5	6396.5	5763.9	5956	4780.5	8451.8	8586.9	6815.9	6291.1	6627.3	5221.9	8400.1	8510.2	6857	6342.5	6444.9	5221.2	7609.4	7783.1	6361.4
High	Q96HC4	PDZ and LIM domain protein 5	PDLIM5	0	214.681	55	27	326	27	1	596	63.9	8.21	2303	645.42	27	26	0	8781.6	10719.5	10775	10369.4	13052.9	10112.9	14212.9	10773	11754.4	11161.6	8113.7	8781.6	9001.9	10982	10719.5	10574.8	9710.9	10775	11025.4	10321.3	10515.2	10369.4	12171.7	13052.9	13446.6	9817.7	10425.1	10112.9	13142	14212.9	14294.7
High	Q9NSE4	Isoleucine--tRNA ligase, mitochondrial	IARS2	0	214.28	36	31	276	31	1	1012	113.7	7.2	1764	542.62	31	31	0	10490.7	9200.5	9495.2	8913.1	11312.8	9426.8	12572.8	9268	10732	10500.9	10281	10971.2	10490.7	9200.5	8987.8	9307.9	9398.6	9495.2	9770.7	8784.3	8913.1	9144.4	11312.8	11218.6	11639.4	9426.8	9131.6	9477	12572.8	12559.9	12777.8
High	Q86W92	Liprin-beta-1	PPFIBP1	0	214.245	51	41	211	2	1	1011	114	5.55	1474	444.84	38	41	0	254.1	306.5	807.5	341.1	521.1	327.9	366.4	323.8	404	361.6	401.7	254.1	227.5	643.6	280.7	306.5	960.8	807.5	500.8	689.5	341.1	335	705.5	521.1	357.4	702.1	327.9	325.8	558.3	366.4	316.8
High	Q9HC35	Echinoderm microtubule-associated protein-like 4	EML4	0	214.207	46	40	283	40	1	981	108.8	6.4	1734	559.6	36	40	0	11378.3	8457.7	9907.5	8600.6	14049.9	9235.9	12290.9	8173.8	10894.8	10861.9	11775.6	11378.3	10006	9270.3	8457.7	7953.5	10779.3	9907.5	9149.3	8961.1	8600.6	7788.2	15117.7	14049.9	12441.9	10241.1	9235.9	8656.3	13111.6	12290.9	10959
High	Q9H223	EH domain-containing protein 4	EHD4	0	214.135	68	29	320	23	1	541	61.1	6.76	1976	568.89	29	29	1	10860.3	9217.7	11387.3	9776	10770.4	8457.4	10861.3	8700.1	9976.3	9950.3	11452	10860.3	10620.9	9217.7	9217.7	8444	11405.4	11387.3	10591.1	9776	10464.1	9229.8	10894.9	10770.4	10135.7	8618.1	8457.4	7795.9	11256.8	10861.3	10524.5
High	P46459	Vesicle-fusing ATPase	NSF	0	213.777	53	39	379	38	1	744	82.5	6.95	2425	691.97	38	39	2	20178.6	16547	17396.8	16429.8	19285.8	15798.4	18239.4	16345.5	18342.1	18002.8	18327.5	21378.2	20178.6	14663.6	17616.3	16547	15681.2	17609.4	17396.8	14833.6	17496.2	16429.8	17223.5	19925.8	19285.8	14087.2	16684	15798.4	16131.5	19218.8	18239.4
High	Q12955-4	Isoform 2 of Ankyrin-3	ANK3	0	213.596	29	45	253	35	1	1868	204	6.93	1480	467.85	41	45	7	5194.9	8228.9	5701.2	7500	6059.9	8439.5	6483.4	7327.1	7559.2	7791.3	5194.9	5233.7	4754.4	8228.9	8779.4	8089.4	5913.8	5701.2	5482.4	7500	7951	7215.5	6379.2	6059.9	5674.7	8439.5	8870.8	8067.4	6549	6483.4	6106.8
High	A0FGR8-6	Isoform 6 of Extended synaptotagmin-2	ESYT2	0	213.497	46	32	295	1	1	942	104.6	9.33	1840	573.14	31	32	34	8297.6	10160	7874.8	9603.6	8967.2	9907.8	11218.8	10115.5	9219.4	9373.7	8230.9	8297.6	8608.7	10160	9071	11381.5	7874.8	7837.4	8479.3	9603.6	9342	11537.6	8952.7	8967.2	10259.6	9907.8	8963.4	10744.2	10914.2	11218.8	12319.6
High	P40227	T-complex protein 1 subunit zeta	CCT6A	0	213.408	54	27	437	27	1	531	58	6.68	3539	859.52	26	27	0	21556.9	16458.3	21457.7	17711.6	18534	17619.8	16439.6	16585.6	18060.1	17889.4	18284	21556.9	27214.6	13491.9	16458.3	20262	18120	21457.7	26106.2	14814.3	17711.6	21844.6	15806.4	18534	22554.6	14545.1	17619.8	21109.8	13991.1	16439.6	20100.2
High	Q6UWP8	Suprabasin	SBSN	0	213.354	74	26	353	16	1	590	60.5	7.01	2196	704.07	26	26	11	3732.7	8079.9	5878	11775.8	5901.6	10567.6	4300.2	7251.3	6990.8	7067.6	3155.9	3732.7	4262	7767.7	8079.9	8675.5	5068.4	5938.6	5878	10994.4	11775.8	12414.3	5444.3	5901.6	6642.6	9960.1	10567.6	11433	3845.5	4300.2	4812
High	P42356	Phosphatidylinositol 4-kinase alpha	PI4KA	0	213.201	27	51	267	51	1	2044	231.2	6.87	1451	474.34	49	51	0	10843	11291.5	10776.2	11155.8	11869.2	11392.8	14893.9	11087	11749.6	11440.2	11303.1	10689.5	10843	12241.1	11291.5	10824.5	11007.1	10466.3	10776.2	12393.5	11155.8	10789.5	12324.1	11476.7	11869.2	12429.3	11392.8	10962.6	15411.3	14459.7	14893.9
High	P49750-4	Isoform 4 of YLP motif-containing protein 1	YLPM1	0	212.862	29	54	263	53	1	2146	241.5	6.55	810	474.41	50	54	1	11529.9	8548.6	13236.1	9408	13076.7	9286.6	12889.9	9036	11801	11328.7	10242.6	11529.9	13939.5	7823.3	8548.6	10447.7	11883.9	13236.1	15489.3	8562.1	9408	11485.1	11644.6	13076.7	15183.3	8492.3	9286.6	11366.9	11392	12889.9	15740.2
High	O75153	Clustered mitochondria protein homolog	CLUH	0	212.844	42	44	262	44	1	1309	146.6	6.13	1452	492.94	40	43	0	9674.2	9561.8	9735.4	11864.9	10062.3	11772	8272.8	9356.2	9528.3	9566.4	9674.2	10776.7	9161.3	9561.8	10340.6	8623.5	9735.4	10611.7	8882.2	11864.9	12430.6	10320.3	10062.3	11512.4	9858.3	11772	13017.8	10748.4	8272.8	9114.2	7713
High	Q6PGP7	Tetratricopeptide repeat protein 37	TTC37	0	212.649	32	47	267	46	1	1564	175.4	7.53	1440	480.48	47	47	1	11700	11230.7	12343.9	10399.9	12406.4	10840.2	10967.8	10755.1	11213.5	10904.5	11700	12144.9	11489.5	11230.7	11525.9	10685.5	12175.9	12739.6	12343.9	10116.7	10844.5	10399.9	11800.2	13023.6	12406.4	10748	11245.3	10840.2	10638.8	11711.9	10967.8
High	P05107	Integrin beta-2	ITGB2	0	212.42	49	34	287	33	1	769	84.7	6.95	2121	589.56	33	34	1	24710.8	5981.1	11039.3	7058.9	14635.1	6112	9054.8	6196	9737.7	9629.5	24710.8	20613	25026.3	5981.1	5675.5	6001.9	11039.3	9966.9	11156.6	7206.7	7058.9	6992.8	14635.1	12920.7	15001	6236.1	5944.5	6112	9054.8	8279	9349.8
High	P39023	60S ribosomal protein L3	RPL3	0	212.386	51	22	696	22	1	403	46.1	10.18	5247	1176.7	21	22	0	21013.1	17314.9	21992	20483.7	20951.5	19572.5	19549.5	16285.2	20375	19975.7	18196.8	21013.1	21113.7	15950.5	17598.6	17314.9	19362.9	22058.5	21992	18804.2	21064.4	20483.7	18851.6	20951.5	21560.3	18082.4	20262.1	19572.5	17814	19549.5	19661.5
High	P06753-4	Isoform 4 of Tropomyosin alpha-3 chain	TPM3	0	212.341	73	31	1444	1	1	247	28.8	4.77	4791	2124.79	31	30	0	554.1	403.5	560.5	478.3	775.8	382.8	646.4	403.1	548.9	518.7	566.4	554.1	470.7	415	403.5	311.7	590.1	560.5	448.8	506.8	478.3	334.7	775.8	779	632.2	405.1	382.8	318.6	673.8	646.4	531.8
High	P35998	26S protease regulatory subunit 7	PSMC2	0	212.221	72	29	297	29	1	433	48.6	5.95	1828	581.25	27	27	0	11978.4	8911.6	11937.6	8851.8	11307.9	9285.2	11079.6	8800.5	9829.4	9772	10673.9	11978.4	13205.2	7046.5	8911.6	9089.8	10699.7	11937.6	13043.2	7334.4	8851.8	9393.7	10001.6	11307.9	12371	7393.7	9285.2	9399.2	10065	11079.6	12481.3
High	O60664	Perilipin-3	PLIN3	0	211.934	78	26	299	1	1	434	47	5.44	2706	608.98	26	25	0	199.1	275.2	299.8	300.9	287.6	257.9	252.6	205.3	285.6	259.8	199.1	299.7	97	275.2	462.5	147.6	299.8	498.5	164.6	300.9	471.6	159.4	287.6	473.8	168.2	257.9	478.6	152.7	252.6	397.1	126.4
High	P38919	Eukaryotic initiation factor 4A-III	EIF4A3	0	211.657	59	24	389	21	1	411	46.8	6.73	2831	713.27	22	23	0	12268	6867	10438.8	7389.9	9741.9	7248.5	9727.8	6728.2	9117.7	9131.5	10429.9	12268	14122.9	6508	6867	8468.3	9248.2	10438.8	12179.6	7188.4	7389.9	9275.8	8760.6	9741.9	11515.7	7047.4	7248.5	8790.8	8614.3	9727.8	11382.4
High	Q13618	Cullin-3	CUL3	0	211.289	50	36	260	35	1	768	88.9	8.48	1879	497.79	35	36	0	7550.8	8981.8	8381.1	8820.3	9078.6	9000.4	10576.7	9165.7	8601.3	8535.6	7445.3	7804	7550.8	8981.8	9502.3	8942.8	8235.8	8381.1	8427.3	8498.2	9014.9	8820.3	8795.9	9078.6	9528.1	9139.5	8886.3	9000.4	10528.4	10610.3	10576.7
High	P62195	26S protease regulatory subunit 8	PSMC5	0	211.154	68	25	314	23	1	406	45.6	7.55	2072	543.16	25	24	3	9754.9	8476.2	10473.3	9429	10304.4	9315.8	10665.3	9285.2	9720.8	9765.9	11209	9754.9	8794.4	9478.9	8476.2	7692.9	12012.1	10473.3	9378.3	10215.3	9429	8354.3	11607.8	10304.4	9467	9729.2	9315.8	8139.3	11772.9	10665.3	9683.8
High	Q9Y2W1	Thyroid hormone receptor-associated protein 3	THRAP3	0	211.136	39	37	347	36	1	955	108.6	10.15	1293	558.66	36	36	1	11980.5	8615.4	14909.6	10817.2	12977.1	9985.2	12068.4	8642.6	12860.7	12735.5	11980.5	11547.9	14002.5	8615.4	7787.1	9644.2	14909.6	13845.2	17059	10817.2	9086.2	11408.3	12977.1	12032.4	14897.5	9985.2	8918.4	11304.6	12068.4	10890.3	13793.4
High	P19827	Inter-alpha-trypsin inhibitor heavy chain H1	ITIH1	0	210.976	26	20	352	19	1	911	101.3	6.79	3157	742.04	19	19	0	9065.2	8913.6	7600.2	7038.1	6984	5283.9	8459.4	9498.3	8034.7	8169.7	9361.6	9065.2	8619.4	8997.8	8913.6	8376.4	7600.2	7735.1	7427.2	7193.1	6935.9	7038.1	7006	6918.4	6984	5283.9	5222.7	5318	8550.2	8459.4	8327.5
High	Q9Y4W6	AFG3-like protein 2	AFG3L2	0	210.749	48	36	312	35	1	797	88.5	8.66	2088	576.72	33	36	0	13141.2	10403.8	10223.7	9847.8	11802	10840.7	13516.7	9699.8	10453.7	10229.1	13141.2	13383	12028.7	10403.8	10847.5	9008.3	10599.6	10223.7	9085.6	9847.8	9946.1	8679.3	12079.4	11802	10757.1	10840.7	10842.5	9276.6	13573.8	13516.7	12250.1
High	Q96K76-4	Isoform 4 of Ubiquitin carboxyl-terminal hydrolase 47	USP47	0	210.273	36	42	216	42	1	1355	154.6	5.06	1352	414.81	38	42	0	7829.3	7873.3	8904.3	8507.9	9056.8	8305.9	7747.9	7663.3	7938.7	7992.2	7829.3	7823.6	8052.7	7873.3	7248.2	7975	8904.3	9081.9	8759.5	8615.3	8173.6	8507.9	9056.8	9070.1	8810.5	8558.9	7889.2	8305.9	7744.9	7747.9	7848.1
High	O60664-3	Isoform 3 of Perilipin-3	PLIN3	0	210.122	78	26	297	1	1	433	46.9	5.44	2706	600.77	26	25	25	5953.1	7059.3	9967.2	7429.1	9530	7770.2	7973.4	6930.6	8111.1	7626.1	5438.5	5953.1	6126.3	6443.4	7602.3	7059.3	9421.4	10544.5	9967.2	7409.2	8346.6	7429.1	8890.9	10049.7	9530	7557.2	8783	7770.2	7473.1	8750.9	7973.4
High	Q12931	Heat shock protein 75 kDa, mitochondrial	TRAP1	0	210.114	52	32	366	31	1	704	80.1	8.21	3353	731.26	30	32	0	10849.1	10364.2	14503.2	11130.6	11592.9	12160.2	11399.4	10199.6	12834.9	12747.6	10354.2	10849.1	11030.4	9696.3	10364.2	10409.1	13179.2	14503.2	14620	10447	11414.6	11130.6	10651.2	11940.8	11592.9	11307.6	12335	12160.2	10383.6	11868.9	11399.4
High	Q9NTJ3	Structural maintenance of chromosomes protein 4	SMC4	0	210.04	39	46	259	46	1	1288	147.1	6.79	1501	470.3	44	46	0	12337.2	7045.6	15289.6	9153.2	14093.2	8365.6	13158.4	7185.8	11473.2	11066.4	12337.2	11007.5	13479.3	8475.3	6419.1	7045.6	15289.6	13608.9	15715.2	10292.6	7926.4	9153.2	14093.2	12069.5	14107.6	9343	7221.5	8365.6	13314.9	11205	13158.4
High	P09493-5	Isoform 5 of Tropomyosin alpha-1 chain	TPM1	0	209.988	77	32	1769	7	1	245	28.4	4.77	5104	2476.63	30	31	0	986.1	854.1	1315.5	805.1	970.4	805	852.8	820.6	998.2	1018.4	811	1493.5	986.1	813.8	1403.1	854.1	1018.2	1892.6	1315.5	755.3	1332.4	805.1	830.7	1542.6	970.4	805	1272.5	772.1	801	1411.3	852.8
High	P31040	Succinate dehydrogenase [ubiquinone] flavoprotein subunit, mitochondrial	SDHA	0	209.666	56	25	256	25	1	664	72.6	7.39	2019	558.75	25	25	0	6048.1	7418.1	6689.9	6347.3	7647	6934.1	6537.4	6956.5	7306.4	7081.2	6958	5883.2	6048.1	8144.4	7418.1	7001.8	7554.1	6689.9	6681.6	6904.4	6347.3	6172.7	8564.5	7647	7411.7	7875.9	6934.1	6756.1	7077.2	6537.4	6386.1
High	P46063	ATP-dependent DNA helicase Q1	RECQL	0	209.502	55	30	303	29	1	649	73.4	7.88	1926	580.89	29	30	0	14920.2	8905.8	16360.5	9586	14086.1	9296.9	13377.4	8840.1	11835.9	11775.4	13523.5	14920.2	15808.5	7973.4	8905.8	8921.2	15004.7	16360.5	17582.7	8480.8	9586	9650.4	12677.2	14086.1	15042.2	8100.9	9385.8	9296.9	11987.7	13377.4	13994.5
High	A0FGR8-2	Isoform 2 of Extended synaptotagmin-2	ESYT2	0	209.423	48	32	293	1	1	893	98.8	8.68	1997	566.23	31	32	0	112.7	170.9	131	184.2	181	177.3	242.7	207	178.1	167.5	92.1	135.3	112.7	154.6	235.7	170.9	109.6	175.3	131	164.3	231.9	184.2	159.9	215.1	181	148.5	215.1	177.3	232.9	301.5	242.7
High	P35658-5	Isoform 5 of Nuclear pore complex protein Nup214	NUP214	0	209.393	26	41	227	41	1	2093	215.3	7.69	1304	408.47	34	41	0	9122.7	7165.2	9570.3	7521.2	9921.8	7656.8	9384.5	7813.7	7974.9	8077.2	9122.7	8213.2	9951.1	7165.2	6651.6	7663.7	9570.3	8385.6	10303.2	7521.2	6981.9	8157.9	9921.8	8870.5	10697.9	7656.8	6964.6	8673.4	9384.5	8007.8	9429.9
High	O15523	ATP-dependent RNA helicase DDX3Y	DDX3Y	0	209.356	51	34	395	8	1	660	73.1	7.55	2217	671.04	33	33	0	593.8	586.4	4098.8	1952.7	912.4	749.1	648	637.5	1405.7	1342	593.8	584.1	716.2	577.4	586.4	772.5	3705.1	4098.8	6221.4	1701.1	1952.7	2692.2	912.4	848.5	1199.7	704	749.1	986.2	648	603.1	807
High	Q9NTI5	Sister chromatid cohesion protein PDS5 homolog B	PDS5B	0	209.156	29	41	291	35	1	1447	164.6	8.47	1771	513.53	38	40	0	11402.6	9336.2	12630.6	9568.6	10514.7	8855.9	10991.1	8915.9	10653.6	10651.7	11402.6	12312.1	11248.2	9336.2	9495.1	8231.5	12630.6	14113.9	12528	9568.6	9795.6	7953.9	10514.7	12037.4	10200.4	8855.9	9209.5	8179.7	10991.1	12186.7	10465
High	Q9UQB8-5	Isoform 5 of Brain-specific angiogenesis inhibitor 1-associated protein 2	BAIAP2	0	209.11	68	35	282	35	1	520	57.4	8.79	2280	514.76	33	35	0	15841.9	12819.1	10691.4	12119.9	10114.1	13085.8	8868.2	12664.1	10794.2	10724.3	15014.3	16162.2	15841.9	11900.7	12819.1	13361.6	10430.3	10691.4	11541.1	10942.2	12119.9	12754.4	9804.3	10114.1	11140.2	12294.6	13085.8	13793	8676.6	8868.2	9924
High	Q9H4A4	Aminopeptidase B	RNPEP	0	208.875	55	30	335	30	1	650	72.5	5.74	1959	660.16	29	30	0	11013.9	10897.7	10031.1	11852.1	12119	12317.5	11345.8	10202.1	11258.8	11620.8	10900.3	11013.9	12238	10897.7	10371.9	11613.8	10031.1	9901.8	11561.3	11852.1	11149.6	13187.1	12119	11826.7	13382.3	12317.5	11753.1	12805.5	11345.8	11130.9	12139.8
High	P08237-3	Isoform 3 of ATP-dependent 6-phosphofructokinase, muscle type	PFKM	0	208.735	43	30	340	27	1	851	93.2	7.97	2203	677.12	30	29	1	8037.3	10459.2	7840.9	10301.4	7591.8	10275.3	8962.1	9600.3	9244.7	9061.6	7353.7	8037.3	8155.4	10231	10777.6	10459.2	7757.3	8143	7840.9	9831.7	10373.6	10301.4	7362.6	7717.6	7591.8	9879.6	10278.4	10275.3	8962.1	8843.3	9270.8
High	Q9BUJ2	Heterogeneous nuclear ribonucleoprotein U-like protein 1	HNRNPUL1	0	208.727	42	33	355	33	1	856	95.7	6.92	2288	650.36	33	33	0	13744.6	9062	13006.1	9434.7	13691.4	9662.5	12568	9178.6	11448.9	10994.6	13744.6	13259.5	13823.8	9342.3	8750	9062	13993.3	12656	13006.1	9434.7	9032	9559.7	14119.9	13511.3	13691.4	9662.5	9422.9	10046	12568	12028.1	12682.3
High	Q9H2U1	ATP-dependent RNA helicase DHX36	DHX36	0	208.7	42	35	243	33	1	1008	114.7	7.68	1586	454.78	34	34	2	7345.7	5420.8	8886.9	6282.5	8610.2	5977.2	11136.7	5791.7	8022.4	7601.1	6063.5	7345.7	7484.3	4455	5671.7	5420.8	7529.7	8886.9	9246	5207.8	6416.6	6282.5	6981.3	8610.2	8728.7	4842.8	6038.7	5977.2	9347.8	11136.7	11636.9
High	P62258	14-3-3 protein epsilon	YWHAE	0	208.59	74	20	1757	17	1	255	29.2	4.74	14412	3084.94	19	19	4	56510	58168.1	68801.3	57907.5	61016.9	58493	61213.2	58209.4	59416.2	60947.1	56510	55798.1	58347	58168.1	57708.7	60973.9	68801.3	68791.1	71456.7	57907.5	57222.5	59705.2	61016.9	60280.1	62957.3	58493	58178.3	61648.1	61213.2	61071.5	63609.8
High	Q9Y3I0	tRNA-splicing ligase RtcB homolog	RTCB	0	208.449	61	23	310	23	1	505	55.2	7.23	2683	595.42	23	23	0	11322.9	11154.6	13415.6	11459.3	14229.7	11538.5	13574.3	11344.9	12467.9	12669.6	11322.9	13042.2	10290.8	11154.6	11703.1	9461.3	13415.6	15747.8	12408.3	11459.3	12845.1	10096.1	14229.7	16150.9	12493.3	11538.5	12701.3	10114.9	13574.3	15637.2	12155
High	P23921	Ribonucleoside-diphosphate reductase large subunit	RRM1	0	208.378	44	28	250	28	1	792	90	7.15	1937	495.09	27	27	0	8454.2	6988	8126.3	8383.2	8013.1	7826	9222.3	6809.8	8003.6	7841.9	6859.6	8571.8	8454.2	5951.8	6988	7036	6363.5	8126.3	8146.8	7146	8646.2	8383.2	6662.6	8282.1	8013.1	6603.8	7846.5	7826	7461.1	9464.5	9222.3
High	Q9Y3Z3	Deoxynucleoside triphosphate triphosphohydrolase SAMHD1	SAMHD1	0	208.267	52	30	309	30	1	626	72.2	7.14	2245	607.77	28	30	0	9740	10209.8	7677.2	9527.8	14578.4	9427.2	9728.6	9770.1	10842.1	10928.8	9408	9740	10652.8	9255.2	10209.8	11124.4	7470.5	7677.2	8705.5	8815	9527.8	10343.1	13753.2	14578.4	15824.4	8804.8	9427.2	10150.1	9193.5	9728.6	10485.1
High	O95163	Elongator complex protein 1	IKBKAP	0	208.215	31	34	243	34	1	1332	150.2	5.94	1626	481.64	34	34	0	7808.4	5494.6	10983.3	6217.9	7245.3	5777.1	7708.7	5815.9	6754.6	6620.5	9440.2	7808.4	7397.7	7053.2	5144.7	5494.6	13331.9	10983.3	10512.1	7739.5	5616.9	6217.9	9037.7	7245.3	7146.3	7412.2	5277.4	5777.1	9606.8	7708.7	7362.2
High	P39880-3	Isoform 3 of Homeobox protein cut-like 1	CUX1	0	208.178	30	42	238	21	1	1516	165.6	5.86	1363	452.09	37	42	21	11910.4	7312.1	12840	7312.2	9417.5	6961.7	14453.3	7106.4	9547.1	9110.9	10926.8	11910.4	12388.7	7255.8	7312.1	7516.8	11836	12840	13255.1	7305	7312.2	7754	8947.7	9417.5	9792.1	6871.4	6961.7	7366.7	13592.8	14453.3	14770
High	A6NMZ7	Collagen alpha-6(VI) chain	COL6A6	0	208.109	20	39	221	36	1	2263	247	6.89	1549	402.99	35	39	0	3211	11512.7	3250.9	9661.3	4594.8	13315.6	3486.7	8038.7	6217	6533.6	3209.4	3463.1	3211	11461.6	12834.9	11512.7	3250.9	4295.1	2827.1	9661.3	11155.1	9597.2	4594.8	5299.8	4244.2	13315.6	14941.3	13058.7	3486.7	3829.7	3416.1
High	O00291	Huntingtin-interacting protein 1	HIP1	0	207.967	41	40	215	37	1	1037	116.1	5.3	1219	412.99	37	40	0	8530	5718.6	7676.4	6030	8443.8	5906.1	9485.8	6103.3	7180.7	7266.2	9895.6	7170	8530	6530	4947.2	5718.6	8271.5	6191.8	7676.4	6806.7	4937.5	6030	9966.7	7442.7	8443.8	6497.1	5127	5906.1	11172	8102.9	9485.8
High	Q08J23	tRNA (cytosine(34)-C(5))-methyltransferase	NSUN2	0	207.927	61	37	277	37	1	767	86.4	6.77	1752	521.09	35	37	0	10869.5	6722.8	13046.6	8168.7	11448	7715.8	12300.1	6943	10717.1	10771.8	10869.5	11301.7	9852.8	6722.8	7924	6613.4	13046.6	13343.3	11823	8168.7	9728.4	7864	11448	11953.8	10722.9	7698.1	9363.5	7715.8	12300.1	12886.8	11490
High	O14950	Myosin regulatory light chain 12B	MYL12B	0	207.558	66	15	1664	7	1	172	19.8	4.84	12662	3121.42	15	15	0	9655	8039.5	10548.4	7809.6	11072.4	8065.5	12265.7	8751	9225	9093.7	8934.7	9698.6	9655	7865.1	8039.5	8399	10123.5	10548.4	10744.4	7454	7809.6	8239.2	10775.3	11072.4	11353.6	7699.5	8065.5	8373.7	12149.4	12265.7	12951.4
High	Q92621	Nuclear pore complex protein Nup205	NUP205	0	207.553	24	44	260	44	1	2012	227.8	6.19	1563	470.13	43	43	0	8782.8	5819.3	7757.6	6048.3	8089	6046.4	8524	5715.6	7402.8	7209.4	8716.2	10645.3	8782.8	5819.3	6936.6	5463.3	7757.6	9291.4	7755	5916.7	7616.2	6048.3	7954.8	9785.3	8089	6046.4	7467.4	5935.3	8299.8	10197.2	8524
High	P04844-2	Isoform 2 of Dolichyl-diphosphooligosaccharide--protein glycosyltransferase subunit 2	RPN2	0	207.551	43	21	379	2	1	615	67.7	6.06	3391	838.71	21	21	23	12969.1	9216.4	13728.2	9204.1	13380.4	8985	11816.9	9379.5	10885.2	10839.7	15106.4	12969.1	11486.1	11624.6	9216.4	7961.1	16168.7	13728.2	11995.3	11154.4	9204.1	7966.5	15717.4	13380.4	11666.4	10566.2	8985	7685.4	14399.5	11816.9	10386.4
High	P55084	Trifunctional enzyme subunit beta, mitochondrial	HADHB	0	207.511	46	19	452	19	1	474	51.3	9.41	3522	740.36	19	19	0	14846.5	14813.6	13151.4	14060.2	13023.7	14372.3	14376.3	13920.7	14216.2	13887	12987.2	14846.5	16249.5	12604.5	14813.6	16307.8	11763.5	13151.4	14144.5	12071.8	14060.2	15372.8	11405.4	13023.7	14053.5	12219.1	14372.3	15596.5	12932.3	14376.3	16248.8
High	Q86V48	Leucine zipper protein 1	LUZP1	0	207.216	45	45	207	45	1	1076	120.2	8.5	1374	403.59	41	45	0	9347.7	6536.2	13376.4	7421	11415.2	6991.9	8524	6683.7	9018.9	8818.8	9530.8	9334.6	9347.7	6566.3	5744.4	6536.2	13505.7	12993	13376.4	7436.2	6623.1	7421	11751.4	11168	11415.2	6999.6	6254.2	6991.9	8806.2	8204.6	8524
High	Q9UPU5	Ubiquitin carboxyl-terminal hydrolase 24	USP24	0	207.141	22	53	212	53	1	2620	294.2	6.14	740	377.75	45	53	0	10066.9	8945.3	11890.1	9158.7	9956.7	9254.7	6625.6	8876.3	9516.5	9695.5	10015.3	12443.1	10066.9	8945.3	11187.3	7983.7	11890.1	14857.5	11775.5	9158.7	11606.7	9138.7	9956.7	12512.5	9855.9	9254.7	11528.1	9170.2	6625.6	8731.1	6554
High	P30740	Leukocyte elastase inhibitor	SERPINB1	0	206.767	58	21	658	20	1	379	42.7	6.28	4675	1115.19	21	20	1	28086.5	32151.2	14254.2	27560.9	20459.8	31151.6	15445.2	26282.7	21023.7	21543.5	28086.5	26705	28743.3	32151.2	30543.3	32652.6	15593	14254.2	13779.4	27749	25959.4	27560.9	21014.4	19889.3	20459.8	31151.6	29684.9	31457.4	16550.4	15445.2	14962.1
High	P09104	Gamma-enolase	ENO2	0	206.613	72	19	283	15	1	434	47.2	5.03	2950	672.11	17	19	1	4564.9	5233.3	3557.8	4858.1	4055.1	4166.7	4210.6	5171.7	4576.5	4648.6	4222	4564.9	5012.1	5593.8	4285.6	5233.3	3557.8	3309.4	3912.6	5635.9	4046.6	4858.1	4055.1	3664.6	4456	4166.7	3770.1	4802.4	4210.6	3706.9	4375.1
High	Q9Y265	RuvB-like 1	RUVBL1	0	206.387	56	21	285	21	1	456	50.2	6.42	2730	609.24	20	21	0	10303.7	6578.6	9481.7	7143.3	7437.6	7083.2	8660	6831.9	8264.3	8182	10303.7	11434.9	9450.1	6578.6	7445.8	6045.8	9481.7	10606.3	8774.4	7143.3	7862.2	6425.8	7437.6	8236.7	6743.1	7083.2	8050.6	6428.8	8660	9594.5	8001
High	Q9NY33	Dipeptidyl peptidase 3	DPP3	0	206.263	52	29	301	29	1	737	82.5	5.1	2679	576.1	29	28	0	10385.5	8491.4	10955.9	9096.5	10059.2	7960.2	10036	9164.8	9774.4	9756.2	10385.5	11566.3	10086.4	8491.4	9475.2	8118.6	10955.9	11929.1	10337.3	9096.5	10040.1	8817.7	10059.2	11446.6	9770.4	7960.2	9220.5	7958.9	10036	10887.8	9766.9
High	P07339	Cathepsin D	CTSD	0	205.8	51	17	441	17	1	412	44.5	6.54	3651	790.05	17	17	0	16075.6	10330.9	12411	11401.2	14922.8	10836.9	13859.5	11407	14562.4	14477.5	16075.6	15215.5	18542	10330.9	10202.3	13042	12411	12083.6	14987.8	11401.2	11182.7	14328.2	14922.8	14255.1	17847.7	10836.9	10592.1	13452.9	13859.5	13242.3	16478.3
High	P68871	Hemoglobin subunit beta	HBB	0	205.763	84	15	2978	9	1	147	16	7.28	32312	5788.71	14	13	8	55749.2	68326.9	86524.5	106936	106553	58374.5	97785	135928	109992	119493	56791.6	55749.2	53607.8	68628.4	68326.9	68083.3	86524.5	86211.8	87646.2	106936	105870	108675	106553	105648	107426	58374.5	58541.2	57550.3	97785	96443.3	98703.9
High	P31947	14-3-3 protein sigma	SFN	0	205.676	69	19	2103	15	1	248	27.8	4.74	14340	3483.89	19	18	0	38392.9	47819	56927.8	53638	43179.7	55780.8	38197.5	46900.5	47439.8	47969.5	38392.9	36489.5	43348.8	47819	45930.2	56663.4	56927.8	56011.4	67662.8	51162.1	53638	60473.9	43179.7	41337.5	49320.3	55780.8	54780	66179.9	38197.5	36259.3	43615.3
High	P20042	Eukaryotic translation initiation factor 2 subunit 2	EIF2S2	0	205.662	72	29	273	29	1	333	38.4	5.8	2368	571.43	23	28	0	11002.2	9780.4	12655.3	10220.6	12236.1	10398.2	9727.2	9693.7	11033.2	11030.1	12024.5	11002.2	9779.4	10245.1	9780.4	8218	12853.8	12655.3	11656.8	10550.8	10220.6	9048.3	12620.3	12236.1	11238.5	11356.6	10398.2	9174.6	10408.9	9727.2	8828.3
High	Q12965	Unconventional myosin-Ie	MYO1E	0	205.326	37	37	267	30	1	1108	127	8.92	1329	507.49	35	37	7	10501.8	8927.6	10616.3	8507.2	10180.5	8451.4	9788.9	9058.9	9458.8	9418.5	11936.5	10501.8	9633.6	9644.4	8927.6	7286	12872.3	10616.3	9684.8	9576.6	8507.2	7305.9	12051.9	10180.5	9262.2	9760.5	8451.4	7168.2	11497.6	9788.9	8844.2
High	Q9UBT2	SUMO-activating enzyme subunit 2	UBA2	0	205.306	57	27	268	27	1	640	71.2	5.29	2404	544.33	27	27	0	13240.8	5849.5	11839.6	6449.4	11624.7	6385.9	10008	6034	9147.4	9040.7	11961.7	13980.7	13240.8	5579	5849.5	6366	10905.6	12464.4	11839.6	6201	6449.4	6946.8	10604.6	12051.3	11624.7	6071.8	6385.9	6948.3	9150.7	10449	10008
High	Q9UJU6-2	Isoform 2 of Drebrin-like protein	DBNL	0	204.982	58	22	286	1	1	431	48.3	5.05	2125	562.02	22	22	0	84.2	98.5	101.7	113.4	112	143.6	91.2	119.4	109.9	119.7	131.8		53.7	135.1		71.7	117.4		88.1	152.2		84.5	145.1		86.4	200.2		103	123.5		67.3
High	Q14574	Desmocollin-3	DSC3	0	204.95	41	32	313	28	1	896	99.9	6.1	2436	618.52	31	32	4	9190.1	7099.9	9143.5	8788.7	6717.4	10229.3	10683.4	7041.9	8342.9	8086.4	9190.1	8581.8	9668.8	7099.9	7753	7023.8	9159.6	9143.5	8721.9	8669.1	9058.3	8788.7	6717.4	7254.6	6362.8	9419.9	10229.3	10373.4	10683.4	11205.9	10026
High	Q13409-2	Isoform 2B of Cytoplasmic dynein 1 intermediate chain 2	DYNC1I2	0	204.919	46	21	267	1	1	632	70.6	5.24	3272	696.52	19	21	23	6221.6	5953.7	8927.5	6399.4	7985.9	6271.3	9052.4	6188.5	7537.7	7054.9	6031.9	6221.6	6860.4	5776.9	5953.7	7466	8478.2	8927.5	9373	6189	6399.4	7827.4	7772.4	7985.9	8641	6176.2	6271.3	7843.7	9052.4	9036	10044.5
High	P01042-2	Isoform LMW of Kininogen-1	KNG1	0	204.818	66	25	389	3	1	427	47.9	6.65	2853	752.9	25	24	0	449.7	1383.6	304.2	740.8	472.3	861.7	673.9	1354.5	860.6	902.4	387.3	513.3	449.7	1250.6	1603.4	1383.6	237.3	328.7	304.2	644.2	864.1	740.8	350.3	523.5	472.3	718.1	1036.2	861.7	567.5	775.4	673.9
High	Q16610	Extracellular matrix protein 1	ECM1	0	204.78	79	30	330	8	1	540	60.6	6.71	1722	686.03	30	30	23	6963.5	16440.2	6803.7	11473.5	7240.1	10144.9	6197.6	10160.6	8295.9	8656.7	6963.5	6782.1	7785.9	16020.3	16440.2	17697.4	6803.7	6591.8	7559.4	11473.5	11052.9	12081.4	7240.1	6963.4	8125.7	10144.9	9671.4	10668.7	6197.6	5763.2	6845.5
High	Q8TEM1	Nuclear pore membrane glycoprotein 210	NUP210	0	204.667	24	37	251	37	1	1887	205	6.81	1409	455.85	37	37	0	12661.3	6527.6	7164.8	6969.8	9727.9	6559.7	12188.5	6381.4	9143.1	8751.4	12661.3	12758.4	12605.4	6527.6	6543	5360.9	7164.8	7469.3	6414.7	6969.8	7060.1	5830.9	9727.9	10188.5	9242.5	6559.7	6762.1	5981.6	12188.5	12680.8	11769.6
High	Q12882	Dihydropyrimidine dehydrogenase [NADP(+)]	DPYD	0	204.57	44	37	196	37	1	1025	111.3	7.05	1332	379.75	33	36	0	7454.5	7098.1	10386.2	7278.8	9822.1	6944	6293.8	6066.7	7057.9	7005	9413.7	6395.2	7454.5	10436	6590.4	7098.1	13087.4	9313	10386.2	9923.5	6676.2	7278.8	13095.4	8875.9	9822.1	9945.9	6484.8	6944	8165.4	5198.7	6293.8
High	Q5TZA2	Rootletin	CROCC	0	204.388	27	51	217	49	1	2017	228.4	5.5	1318	407.31	46	50	2	8054.8	9761.2	8412.7	9797.7	9445.9	10402	11776.4	9844.2	10786.4	10421.6	6490.2	8054.8	9113.2	7846.4	9761.2	10102.2	6705.3	8412.7	9454.3	8177.7	9797.7	10271.5	7351.4	9445.9	10438.6	8564.5	10402	10784.9	9053.8	11776.4	12667.2
High	O94826	Mitochondrial import receptor subunit TOM70	TOMM70A	0	204.304	59	30	288	30	1	608	67.4	7.12	1566	533.75	28	30	0	11532.7	11361.9	11474.8	11412.2	10413.3	11907.5	10847.1	11344.2	11796.6	11725.4	12301.5	11532.7	11420.2	12759.1	11361.9	10829.2	12716.9	11474.8	11453.3	13145.9	11412.2	11123.6	11026.8	10413.3	9766.7	13497.6	11907.5	11599.5	11460.5	10847.1	10590.4
High	P00390	Glutathione reductase, mitochondrial	GSR	0	204.132	60	22	352	22	1	522	56.2	8.5	3227	751.69	21	22	0	15115.8	8240.9	6004.3	8273.4	7440.2	7891.1	12263.8	7964.8	9722.7	9595.1	16970.8	13491.7	15115.8	9911.3	7345	8240.9	7302.3	5521	6004.3	9785.7	6961	8273.4	9058.1	6876.6	7440.2	9582.5	6955.9	7891.1	13812.1	10691	12263.8
High	P02647	Apolipoprotein A-I	APOA1	0	204.114	71	22	1137	22	1	267	30.8	5.76	8097	2174.48	22	22	0	36775.1	44777	25649.8	29807.8	30116.2	29180.2	41407	63330.6	38899.4	39653.8	36775.1	33266.2	37194.6	44795.3	42021.5	44777	27344.1	24023.6	25649.8	31569.9	29177.1	29807.8	31040.3	28408.7	30116.2	30251.7	28472.9	29180.2	41407	38305.9	41570.5
High	Q9HD20	Manganese-transporting ATPase 13A1	ATP13A1	0	203.629	36	37	242	37	1	1204	132.9	8.13	1527	477.95	35	37	0	7517.1	7556.6	9191.3	7885.1	9526.9	7546.2	11132.1	7553.2	8680.9	8360	8396.4	6686.6	7517.1	8873.3	6452	7556.6	10256.2	8245	9191.3	9202	6903.3	7885.1	10769.5	8531.9	9526.9	8806.6	6381.6	7546.2	12815.6	10442.5	11132.1
High	Q12905	Interleukin enhancer-binding factor 2	ILF2	0	203.621	62	19	304	19	1	390	43	5.26	2664	712.05	19	19	0	14149.5	9261.4	14004.5	10219.7	13401.9	9523.8	14481.2	8939.4	12617.2	12042.8	14149.5	12189.2	16942.7	9604.5	7970	9261.4	14004.5	11816.6	17142	10499.5	8844.4	10219.7	13401.9	11249.5	15693	9523.8	7901.1	9966.9	14481.2	11720.4	16680.1
High	P12268	Inosine-5'-monophosphate dehydrogenase 2	IMPDH2	0	203.524	51	24	261	21	1	514	55.8	6.9	1761	586.75	24	24	3	7348.6	8195	10983.1	11167.7	9196.8	9593.5	8173.7	10433.3	9615.6	9449.3	8569.9	7348.6	6551.8	9472	8195	7138.4	13366.4	10983.1	10094.3	13727.8	11167.7	10216.6	10884.9	9196.8	8426.4	11325.6	9593.5	8362	9482.8	8173.7	7248.3
High	Q14166	Tubulin--tyrosine ligase-like protein 12	TTLL12	0	203.458	50	27	297	27	1	644	74.4	5.53	1799	658.23	27	27	0	7991.3	8651.4	7554.3	8433.4	8283.6	9549.5	9336.2	7391.4	8462.3	8257.4	7991.3	7228.1	8183.6	8680.3	7957	8651.4	7554.3	7012.4	8042.7	8433.4	7814.3	8964.6	8334.3	7502.2	8283.6	9549.5	8751.7	9792.4	9770.7	8761.2	9336.2
High	P01857	Ig gamma-1 chain C region	IGHG1	0	203.41	60	19	1606	9	1	330	36.1	8.19	11544	3403.85	18	19	12	43953.7	60042.8	42234	67385.7	49121.7	47872.1	61158.9	81958.9	62443.4	63848.3	39615.1	43953.7	44672.3	55612.3	60640.8	60042.8	39051.8	43217.2	42234	61299.8	68595.8	67385.7	44467	51748.4	49121.7	44088.4	51101.4	47872.1	56018.9	62337.4	61158.9
High	P19823	Inter-alpha-trypsin inhibitor heavy chain H2	ITIH2	0	203.228	34	28	497	28	1	946	106.4	6.86	3000	913.72	28	28	0	25610.8	19682.8	16901.1	16689.4	17628.2	13841.5	18528.7	22217.5	17231.9	17743.4	25610.8	26628	23351.7	19682.8	20069	18253.9	16901.1	17636.6	15373.3	16689.4	17100.8	15117.7	17628.2	18372.1	16149.6	13841.5	14492.8	12946.7	18528.7	19348.5	17310.3
High	Q9NR09	Baculoviral IAP repeat-containing protein 6	BIRC6	0	203.093	13	51	221	50	1	4857	529.9	6.05	1091	382.23	45	51	1	10315.8	8258.4	9302.2	8587.4	10031.7	8334.1	9708.6	8088.8	9336.8	9254.4	10428.2	10315.8	9266	8258.4	8270.2	7721.9	9419.3	9302.2	8332.8	8640.3	8414.6	8587.4	10377.7	10031.7	9025.6	8940.2	8334.1	7937.3	9960.7	9708.6	8957.7
High	O94906	Pre-mRNA-processing factor 6	PRPF6	0	202.952	46	41	322	41	1	941	106.9	8.25	2085	556.82	41	41	0	14932.8	9902.7	15226.1	11037.1	13850.8	10906.7	14653.2	10360.6	14181.6	13870.9	15390.9	14932.8	12226	10666.3	9902.7	7278.5	15873.1	15226.1	12472.3	11669.9	11037.1	8380.7	14528.1	13850.8	10952.4	11171.5	10906.7	7920.3	15170.2	14653.2	11564.8
High	Q9UHX1-6	Isoform 6 of Poly(U)-binding-splicing factor PUF60	PUF60	0	202.908	59	21	264	21	1	513	55.4	5.34	2216	544.78	21	20	0	10824.6	7204.5	13419.5	7979.9	11181.9	7574.7	8703	7294.8	9761.8	9445.1	8904.7	10938.5	10824.6	5987.2	8382.7	7204.5	11120	13419.5	14040.2	6653.3	8955.7	7979.9	9147.8	11547.4	11181.9	6308.7	8689.3	7574.7	7301.9	9044.6	8703
High	P01876	Ig alpha-1 chain C region	IGHA1	0	202.77	73	17	915	8	1	353	37.6	6.51	9827	2195.71	16	17	11	15515.6	19441.9	15312.4	23687.3	22205.3	23078.4	24159.7	39919.6	28403.8	28728.1	15785.5	15515.6	13311.7	19812.9	19441.9	16411.8	15866.9	15312.4	13223.2	24068	23687.3	19960.3	22960.3	22205.3	19500.6	23179.8	23078.4	19653	25274	24159.7	21247.9
High	Q6XQN6	Nicotinate phosphoribosyltransferase	NAPRT	0	202.666	61	25	224	25	1	538	57.5	5.68	2147	499.74	24	24	0	11360.5	7583.3	5319	5243.7	5942.1	5954	5367.1	6521.5	7545.7	7076.7	11757.3	10965.6	11360.5	7949.8	7243.2	7583.3	5345.4	4854.9	5319	5502.3	4779	5243.7	6018	5578	5942.1	6279.8	5346.2	5954	5367.1	4982.1	5395.5
High	Q16881	Thioredoxin reductase 1, cytoplasmic	TXNRD1	0	202.283	51	22	261	21	1	649	70.9	7.39	2441	549.82	22	22	1	11792	5198.7	5799	5529.5	8863.6	5195.4	12637.5	5170.3	8342.4	7804.6	11792	12073.7	11619	5175.7	5577	5198.7	5799	5983.5	5356.9	5529.5	5973.4	5164.9	8863.6	8874.6	8673.2	5195.4	5542.7	5193.8	12843.3	12637.5	12333.5
High	Q9H2M9	Rab3 GTPase-activating protein non-catalytic subunit	RAB3GAP2	0	202.278	32	40	264	39	1	1393	155.9	5.62	1346	462.44	37	40	1	9907.3	9035.5	12312.3	9121.9	10679	9462.2	10640.6	8840.9	10528.1	10269	8391.9	9907.3	10778.8	7924.9	9035.5	10713.7	10286.4	12312.3	12889.3	8283.5	9121.9	10837.6	8890.8	10679	11315.1	8089.6	9462.2	11460.6	8856.3	10640.6	11477.5
High	Q9H0A0	N-acetyltransferase 10	NAT10	0	202.228	41	41	261	41	1	1025	115.7	8.27	1329	451.16	41	41	0	15006.1	8297.1	13698.8	9826.1	13224.5	9260	12891.8	8225.7	11070.9	10768.6	15901.8	15006.1	14914.1	8203.2	8297.1	8765.2	14409.6	13698.8	13629.4	9826.1	9391	9902.6	13952.1	13179.5	13224.5	9260	8991.9	9350.8	13832.3	12688.5	12891.8
High	Q8TD16-2	Isoform 2 of Protein bicaudal D homolog 2	BICD2	0	202.186	50	40	253	35	1	855	96.7	5.44	1812	483.2	37	39	5	7701.1	6133.5	11822.6	6856.8	9250.1	7497.5	9661.1	6097.3	8039.9	7901.8	7295.7	9833	7701.1	5933.9	8111.8	6133.5	11112.4	14750.9	11822.6	6673	8875.7	6856.8	8480.8	11378.5	9250.1	7082	10270.5	7497.5	9163.6	12380.9	9661.1
High	Q9Y4A5	Transformation/transcription domain-associated protein	TRRAP	0	202.175	15	55	236	55	1	3859	437.3	8.19	754	399.19	48	55	0	9509.6	6685.4	8747.9	6980.9	8702.2	6997.8	9128.7	7061.5	8421.6	8165	9813.7	7625.9	9509.6	6847.6	4845.1	6685.4	9003	7039.9	8747.9	7516.5	5262.3	6980.9	8976.1	6674.7	8702.2	7534.6	5150.4	6997.8	9327.4	6992.3	9128.7
High	Q9UHG3	Prenylcysteine oxidase 1	PCYOX1	0	202.172	50	20	279	20	1	505	56.6	6.18	1881	538.33	18	20	0	9374.6	10589.4	7433.5	9278.5	10353.6	9020.2	10847.3	10245.1	9034.9	9123.5	9395.2	9374.6	7979.5	10589.4	11938.4	9479.6	7433.5	7630.6	6183.7	9278.5	10284.1	8317.3	10353.6	10584.7	8713.3	9020.2	10400.6	8132.3	10847.3	11122.5	9149.6
High	P01042	Kininogen-1	KNG1	0	201.979	45	25	356	3	1	644	71.9	6.81	2581	696.49	25	24	23	14862.1	15433.9	7841.7	10993.9	9254.1	10552.7	13010.5	16911.7	11821.5	11984.8	14907.9	14862.1	13843.5	15005.5	15433.9	15588.5	8021.9	7841.7	7469.3	10617.2	10993.9	11601.2	9520	9254.1	9162.4	10548.3	10961.2	10552.7	13387.1	13010.5	12707.6
High	P49790-3	Isoform 3 of Nuclear pore complex protein Nup153	NUP153	0	201.957	33	36	177	36	1	1506	157.2	8.84	1314	359.84	33	35	0	10108.3	7454.5	10055	7754.7	10154.5	8216.8	9761.8	7155.2	8567.3	8517.3	10108.3	10172.1	7704.2	7454.5	7616.4	6215	10286.3	10055	7914.4	7754.7	8284.4	6333.3	10495.8	10154.5	7949.1	8216.8	8599.6	6909.2	9828.2	9761.8	7566.7
High	Q9UIG0	Tyrosine-protein kinase BAZ1B	BAZ1B	0	201.88	31	43	239	43	1	1483	170.8	8.48	1269	444.43	40	42	0	10223.9	7245.5	10754.9	7434.2	10666.6	7004.1	11403.8	6945.9	9731.5	9477	11243.6	10223.9	10115.3	7245.5	8211.1	5264.2	11588.1	10754.9	10492.9	7434.2	8026.8	6509.9	11628.8	10666.6	10198.4	7004.1	7402.9	5798.9	11844.6	11403.8	10821.1
High	Q3SY69	Mitochondrial 10-formyltetrahydrofolate dehydrogenase	ALDH1L2	0	201.508	45	38	250	34	1	923	101.7	6.52	1606	462.24	36	38	4	11876.5	12886.8	12406.4	9654.7	17529.8	8265.3	18349.6	12490.9	13254.8	12666.7	11884.8	11876.5	9759.4	12886.8	13833.8	10458.7	12406.4	12477.3	10306.7	9654.7	10053.6	7786	17601.9	17529.8	14354.4	8265.3	8750.2	6766.9	18349.6	18430	15057.1
High	Q9UJU6	Drebrin-like protein	DBNL	0	201.485	58	22	285	1	1	430	48.2	5.05	2158	562.76	22	22	25	7114.5	8455.1	8049.8	9426.7	9118	9144	7643.1	9564.6	8957.3	8596.5	7264.7	7114.5	6440.7	8455.1	8755.8	8451	8049.8	8414.6	7460.9	8642.6	9426.7	10045.6	9118	9489.4	8444.9	9144	9630.8	9087.6	7643.1	8015.5	7154.4
High	Q9NU22	Midasin	MDN1	0	201.208	10	52	215	51	1	5596	632.4	5.68	974	355.33	48	50	1	8889.8	5475.2	7664.1	6153	7753.6	5939.9	8629.5	5621.7	6976.9	6726.7	8889.8	11289.8	7033.5	5475.2	7311.6	4446	7664.1	9938.4	6071.8	6153	8504.7	4685.3	7753.6	9812.9	6141.2	5939.9	7761.1	4773.1	8629.5	11290.7	6995.9
High	Q86XP3	ATP-dependent RNA helicase DDX42	DDX42	0	201.131	46	30	245	30	1	938	102.9	7.02	1637	472.59	30	30	0	9645.9	7377.4	9191.3	7961.8	9432.3	7597.4	9423.3	7555.9	8877.1	8768.3	10138.1	9630.1	9645.9	7643.2	7141.8	7377.4	9191.3	8855.2	9805.1	8000.2	7474.1	7961.8	9432.3	8941.3	9858.2	7597.4	7192.3	7784.2	9423.3	8645.1	9539.6
High	P51858	Hepatoma-derived growth factor	HDGF	0	200.973	75	19	334	18	1	240	26.8	4.73	2400	716.62	18	19	0	15718.4	10029	16431	10525.1	14205	11090.1	14879	10143.7	15744.7	15235.2	14640.4	15718.4	19379.9	9574.4	10029	12118.3	16426.9	16431	20750.3	10421.9	10525.1	13237.1	13532.3	14205	17119.2	10891	11090.1	13383.9	14052.5	14879	18051
High	Q7KZ85	Transcription elongation factor SPT6	SUPT6H	0	200.596	29	44	195	29	1	1726	198.9	4.91	1009	366.02	39	44	14	7767.7	5144.2	8167.3	5871.1	7268	5634.3	8172.2	5267.6	7158.5	7014.4	9116.5	6374.5	7767.7	6116	4045.8	5144.2	9306.2	6452.9	8167.3	6560	4433.8	5871.1	8151.2	5588.2	7268	6292	4235.5	5634.3	8928.1	6061.5	8172.2
High	P09651-2	Isoform A1-A of Heterogeneous nuclear ribonucleoprotein A1	HNRNPA1	0	200.494	77	22	666	18	1	320	34.2	9.23	4347	1269.82	21	22	0	14804.2	12159.4	19483.3	14912.2	18029.1	13512	16198.4	13202.5	16716.5	16215.2	17512.8	14804.2	14140.6	13784.6	12159.4	11220.2	22055.5	19483.3	18784.6	16727.5	14912.2	14218.1	20824.6	18029.1	17454.5	15499.6	13512	12917.9	18264.1	16198.4	15143.7
High	Q16643	Drebrin	DBN1	0	199.964	57	26	240	26	1	649	71.4	4.45	1753	528.55	25	25	0	5853.4	5985.4	8873.1	5722.1	8201.8	5759.4	7729.3	6136.7	6915.1	6973.8	6472.5	5368.8	5853.4	7019	5666.1	5985.4	8969.8	7984.7	8873.1	6391.6	4968.1	5722.1	8481.5	7532.8	8201.8	6600.6	5215	5759.4	8527.4	7038.4	7729.3
High	Q16822	Phosphoenolpyruvate carboxykinase [GTP], mitochondrial	PCK2	0	199.244	50	28	296	28	1	640	70.7	7.62	2032	580.27	28	28	0	12047.2	7739.4	6702.4	5997.8	7180.2	5879.7	9755.3	7595.9	7823	7424.7	9491.5	12154.6	12047.2	6593.9	7840.9	7739.4	5455.2	6702.4	6811	5179.6	5997.8	6185.7	5951.9	7180.2	7448.7	4947	6096.5	5879.7	8151.9	9755.3	10030.3
High	Q13642-5	Isoform 5 of Four and a half LIM domains protein 1	FHL1	0	199.221	75	21	511	21	1	296	33.6	8.41	3182	939.18	21	21	0	8307.8	34642.3	7876.6	29367	10536	33721.5	13777.7	38868.7	18562.1	19435.6	8307.8	9209.3	6664.8	34642.3	37113.8	29880.3	7876.6	8649.6	6565.8	29367	31595.6	25908.6	10536	11217.1	8556.7	33721.5	36214.8	29968	13777.7	14463.2	11700.5
High	Q13409-6	Isoform 2F of Cytoplasmic dynein 1 intermediate chain 2	DYNC1I2	0	198.868	48	21	241	1	1	611	68.3	5.29	2681	605.95	19	21	0	168.8	81.1	124	103.4	134.1	100	113	105.1	111.4	107.7	213	133.7		124.9	52.7		153.7	100.1		144	74.2		173.3	103.8		149.3	67		149.4	85.6
High	Q8IUX7	Adipocyte enhancer-binding protein 1	AEBP1	0	198.808	34	36	246	35	1	1158	130.8	5.11	1500	482.02	31	36	1	7621.9	6134.9	9047.6	6445.4	11349.3	6014.2	12959	6445.8	8364.7	8007.5	7215	7621.9	8980.3	5014.6	6134.9	7452.1	8348.4	9047.6	9728.8	5478.1	6445.4	7456.7	9781.8	11349.3	12263.4	4919.5	6014.2	7054.2	10657.4	12959	13633.3
High	P08575	Receptor-type tyrosine-protein phosphatase C	PTPRC	0	198.773	33	38	279	38	1	1304	147.2	6.15	1317	535.37	36	38	0	13156.1	6760.7	7523.8	7217.5	13110.4	6888.2	7949.9	7507	9102.1	8931.5	17706.2	13156.1	12723.1	8756.7	6760.7	5870.5	10168.1	7493	7523.8	9667.3	7217.5	6761.6	17988.8	13110.4	13093.6	9131.1	6888.2	6387.9	10772.6	7949.9	7725.7
High	P63244	Guanine nucleotide-binding protein subunit beta-2-like 1	GNB2L1	0	198.488	79	20	496	20	1	317	35.1	7.69	4148	1047.44	20	20	0	20302.7	15767.3	20489.3	17426.4	20173	17321.9	16386.1	15173.6	17635.4	17191.7	20302.7	20671.6	17574.2	15767.3	16327.2	13770.4	20525.9	20489.3	17278	17426.4	17862.5	15250.7	20173	20508.8	17433.5	17321.9	17827.8	15241.1	16386.1	16723.3	14050.2
High	P54136-2	Isoform Monomeric of Arginine--tRNA ligase, cytoplasmic	RARS	0	198.438	54	29	285	1	1	588	67.1	6.55	1938	563.61	29	29	0	361.6	341.3	366.4	304.7	341.5	338.6	365	322.6	349.3	349.3	361.6			341.3			366.4			304.7			341.5			338.6			365
High	Q14160	Protein scribble homolog	SCRIB	0	198.058	33	43	232	41	1	1630	174.8	5.07	1367	438.34	39	43	2	7075.6	8034.3	8512	8230.2	7528.3	8488.4	6167.2	7715.8	8002.9	8231.6	8348.7	6486.4	7075.6	9016.1	8034.3	7077	9969.9	8065.9	8512	9501.9	8230.2	7673.1	8654.8	7248.5	7528.3	9663.8	8488.4	7616.8	7063.2	5951.2	6167.2
High	Q9P0K7-4	Isoform 4 of Ankycorbin	RAI14	0	197.808	48	43	217	1	1	951	106.8	5.97	1259	408.31	40	42	0	203.7	177.4	346.7	250.2	396.3	196.2	342.1	182.7	246.7	243.3	203.7	173.9	245.9	177.4	155	203	346.7	285.1	383.4	250.2	216.6	284.7	396.3	329.5	459	196.2	171.1	211.2	342.1	295.7	430.8
High	O43776	Asparagine--tRNA ligase, cytoplasmic	NARS	0	197.372	47	25	374	25	1	548	62.9	6.25	2579	756.38	24	23	0	15550	10772.2	13336.2	10814.1	11712.1	11253.4	12211.6	10557.6	11796.2	11409.1	18711.1	14233.5	15550	13819.4	9829	10772.2	15357.8	11840.3	13336.2	13281.6	10077.2	10814.1	14369.5	10575	11712.1	13512.8	10336	11253.4	15696.7	11477.7	12211.6
High	Q96QK1	Vacuolar protein sorting-associated protein 35	VPS35	0	197.176	44	33	319	33	1	796	91.6	5.49	2540	573.46	30	32	0	11709	11048.2	11194.1	9798.4	11120.1	11314.7	11559	10727.2	10333.2	10288.3	11709	13200.5	11152.3	11048.2	11953.7	9901.9	11194.1	12446.6	11044.8	9798.4	11099.5	9482.9	10897.6	12389.3	11120.1	11314.7	12380.3	10681.9	11559	13414.9	11427.1
High	P42330	Aldo-keto reductase family 1 member C3	AKR1C3	0	197.128	69	20	516	8	1	323	36.8	7.94	3283	1015.46	19	20	0	14556.8	2496.3	3079.8	2269	2099.1	2434.9	2578.5	2675.6	3829.3	3956.6	14446.4	14556.8	15081.9	2733	2137.3	2496.3	3426.3	2625	3079.8	2653.8	1854.8	2269	2504.3	1708.7	2099.1	2659.3	1870.4	2434.9	2948.3	2189.3	2578.5
High	P78559-2	Isoform 2 of Microtubule-associated protein 1A	MAP1A	0	197.039	21	51	246	50	1	2805	305.5	4.92	1058	443.94	46	51	0	6558.4	9328.6	8699.6	10833	10524	11970.7	11110.6	13067.3	10129	10447.8	8295.7	6294	6558.4	9817.3	8648.3	9328.6	9809.7	7655.2	8699.6	11359.6	10079.5	10833	11250.1	9367.5	10524	12414.9	10979	11970.7	12008.6	10027.1	11110.6
High	A8TX70	Collagen alpha-5(VI) chain	COL6A5	0	197.019	20	45	249	42	1	2615	289.7	6.95	1179	425.18	39	45	3	5655.1	24219.8	4881.4	17379.8	5561.7	14990.7	4686.2	10755.5	8957.6	9362.9	5655.1	4416.9	6846.2	19797.2	26651.5	24219.8	4881.4	4377.6	5210.1	14430.4	18912.9	17379.8	5561.7	5378.9	6291.4	12588.2	16283	14990.7	4686.2	4428.2	5248.4
High	O43432-3	Isoform 3 of Eukaryotic translation initiation factor 4 gamma 3	EIF4G3	0	196.575	29	44	324	36	1	1591	177.2	5.39	1105	550.44	41	44	1	9618.4	7129.5	10575.3	8576.6	10232.8	7781.1	9852.9	7214.6	9607.1	9459.5	9618.4	10118.7	8622.9	7129.5	7706.9	6597.2	10575.3	11772.8	9791	8576.6	9302.1	7810.7	10232.8	11131	9281.3	7781.1	8439.9	7222.7	9852.9	10591	9137.3
High	O94874	E3 UFM1-protein ligase 1	UFL1	0	196.519	49	37	252	36	1	794	89.5	6.79	1526	452.52	35	37	1	9223.5	10430	8704	9503.5	10040.8	9795.4	10349.6	10097.6	9475	9729.1	8856.7	9223.5	10121.5	9928	10430	11186.8	8321.8	8704	9247.3	8951.7	9503.5	10053.7	9728.3	10040.8	11075.3	9411	9795.4	10474.4	9891.8	10349.6	11300.5
High	Q13228-4	Isoform 4 of Selenium-binding protein 1	SELENBP1	0	196.446	58	25	367	25	1	514	56.8	6.48	2745	684.34	25	25	0	7589.5	17861.1	7286.3	15888.5	9056	14576.6	8909	16443.7	13033.5	13340	6886.1	7589.5	7678.6	17861.1	18254	17678.5	7066	7516.1	7286.3	15585.8	16044	15888.5	8715.4	9164.6	9056	14241.3	14946.9	14576.6	8714.1	8909	9119.3
High	Q9BZF9	Uveal autoantigen with coiled-coil domains and ankyrin repeats	UACA	0	196.372	38	51	291	51	1	1416	162.4	7.03	1010	464.62	49	51	0	9136.2	17499.5	10317	16198.2	13330.6	16983.3	12045.7	18147.2	14436.4	14886.1	10877.5	9136.2	9076.3	17614.6	17499.5	16461.7	11727.4	10317	10107.7	16518.9	16036.3	16198.2	14474.5	13330.6	13179.2	17588.5	16983.3	16964.6	12826	12045.7	11984.9
High	Q9P0K7-2	Isoform 2 of Ankycorbin	RAI14	0	196.326	46	43	213	1	1	983	110.4	6.11	1227	401.08	40	42	40	6241.9	7048.5	9045.2	7541.1	11094.1	7539.3	11049	7057.8	8227.3	8059.9	5667	6241.9	6426.2	6591.1	7048.5	7385.1	8885.5	9045.2	9807.2	6822.2	7620.8	7541.1	10963.3	11094.1	11821.3	7008.8	7676.4	7539.3	10613.1	11049	11653.5
High	P04040	Catalase	CAT	0	195.915	60	27	316	27	1	527	59.7	7.39	1713	552.44	27	27	0	10744.4	6984.7	7670.5	7855.8	8957.4	6029.7	7876	8914.6	8892.4	8951.2	10744.4	13634.3	10542.3	6984.7	8602.7	6416	7670.5	11053.3	7666.7	7855.8	10698.6	7478.4	8957.4	11593.5	8742.7	6029.7	8237.9	5883.1	7876	10868.3	7536.8
High	P04792	Heat shock protein beta-1	HSPB1	0	195.877	74	20	1852	20	1	205	22.8	6.4	15774	3775.31	19	20	0	30618.4	54615.6	29492.1	53837.3	32794.2	54821.8	33421.4	48952.5	41104.4	43293.4	27019.3	31323.3	30618.4	50992.9	55349.7	54615.6	27078.7	30780.6	29492.1	50356.8	54345.1	53837.3	29824.2	32855.1	32794.2	50058.3	56882.3	54821.8	30789.4	33421.4	34429.7
High	P16152	Carbonyl reductase [NADPH] 1	CBR1	0	195.781	83	19	537	16	1	277	30.4	8.32	3802	1139.99	18	18	3	24147.1	16965.6	13564.3	17652.2	17743.3	16832.9	20039.5	16577.9	20487.5	20109.7	23312	27608.9	24147.1	16266.7	18736.5	16965.6	13521.2	15251.3	13564.3	16953.6	19261.8	17652.2	17291.5	19940.7	17743.3	16122.1	18873.2	16832.9	19212.4	22496.7	20039.5
High	P40763	Signal transducer and activator of transcription 3	STAT3	0	195.752	49	31	231	31	1	770	88	6.3	1493	486.75	29	30	0	9473.1	6055.5	7880.3	6906.3	7748.6	7013	7248	6310.7	7402.7	7400.2	7439	9473.1	11012.7	4877.3	6055.5	7504.5	6659.3	7880.3	9856.2	5301	6906.3	8375.5	6242.7	7748.6	9305.6	5518	7013	8470.6	5738	7248	8714.9
High	P62191	26S protease regulatory subunit 4	PSMC1	0	195.546	63	24	321	22	1	440	49.2	6.21	2093	621.13	23	24	0	9043.1	7282.3	9517.7	7664.6	8766.1	7166	8825.6	7169.4	8135.2	8287.6	9805.1	8285.1	9043.1	7442.3	6209.3	7282.3	10223.2	8507.6	9517.7	7975.5	6729.4	7664.6	9748.4	8110.4	8766.1	7704.6	6193.7	7166	9675	7977.1	8825.6
High	Q86UU1-2	Isoform 2 of Pleckstrin homology-like domain family B member 1	PHLDB1	0	195.51	37	43	214	42	1	1319	144.7	8.59	1135	385.6	39	43	1	5607.2	6188.4	8756.3	7075.9	9614.5	6574.3	8023.9	7062.5	7828.8	7811.6	6089.3	4327.6	5607.2	7184.5	5017.5	6188.4	8939.8	7458.6	8756.3	8159	5876.6	7075.9	10485.3	8160.6	9614.5	7536.9	5503.7	6574.3	8792.9	6895.8	8023.9
High	Q9HAV4	Exportin-5	XPO5	0	195.229	36	36	222	36	1	1204	136.2	5.8	1298	391.69	36	34	0	13213.3	5553	10521.1	6699.2	11570.1	6215.4	11532.1	5722.2	8897.5	8668.8	12862.2	14515.6	13213.3	5438.4	6225.5	5553	9765.2	10921.2	10521.1	6010	6699.2	6741.8	10616.5	12111.3	11570.1	6004.7	6611.3	6215.4	10412.7	11938.9	11532.1
High	A3KMH1	von Willebrand factor A domain-containing protein 8	VWA8	0	195.227	27	45	211	45	1	1905	214.7	7.4	1291	359.79	42	45	0	11338.8	7973.8	9095.1	8702.7	8926.8	10048.5	7711.2	7642.8	8885.6	8921.9	11338.8	10018	11647.6	7973.8	6867	8069.2	9095.1	8080.6	9404.8	8702.7	7770.9	8899.7	8926.8	7766.7	8952	10048.5	8484.6	10120.1	7816.1	6667.5	7711.2
High	Q53GG5-2	Isoform 2 of PDZ and LIM domain protein 3	PDLIM3	0	195.196	78	18	383	18	1	316	34.3	7.71	3242	840.01	18	17	0	6317.4	12146.6	6250.2	11791.7	9151.6	13131.5	8086.4	12723	9732.5	9725.4	6317.4	5038.8	6349.7	12832	10633.8	12146.6	6260.1	5095.1	6250.2	13059.6	10529.3	11791.7	9589.3	7701.9	9151.6	13662.9	11093	13131.5	8820.4	6967.4	8086.4
High	Q92888-3	Isoform 3 of Rho guanine nucleotide exchange factor 1	ARHGEF1	0	195.129	39	34	226	34	1	927	104	5.62	1392	447.43	33	34	0	10175.1	6400.9	9371.5	6533.4	8609.1	6080.1	7372.8	5851.4	7567.5	7343.2	10175.1	10613.6	9424	6687.5	6400.9	5079	9371.5	9602	8475.4	7224.3	6533.4	5784	8693.8	8609.1	7883.7	6960	6080.1	5539.7	7803.6	7372.8	6790.3
High	Q07866-4	Isoform J of Kinesin light chain 1	KLC1	0	195.048	49	32	248	3	1	637	72	6.57	1764	480.98	30	32	30	13487.6	9648.9	13965.2	10262.1	12925.8	10299.1	13083.5	10761.6	11273	11177.5	13487.6	15314.4	12794.6	9648.9	11060.1	9049.5	13965.2	15711.3	12746.7	10262.1	12298.4	9920.9	12925.8	14603.4	12253.9	10299.1	11849.2	9862.8	13083.5	14914.7	12284.1
High	P11217	Glycogen phosphorylase, muscle form	PYGM	0	195.046	53	41	418	29	1	842	97	7.03	2452	704.8	40	41	0	4070.1	12582.7	3793.4	10353.9	4109.1	11192.9	4296.3	12801.2	6468.8	6980.2	4439.1	3999.4	4070.1	13674.6	12582.7	12031	4151	3539.6	3793.4	11726	10353.9	10080	4600.7	3883.4	4109.1	12317.2	11192.9	10727.1	4965.3	4296.3	4212.7
High	O43815	Striatin	STRN	0	194.888	53	31	212	30	1	780	86.1	5.27	1335	430.31	27	29	1	7486.4	7377.1	6904.7	7363.4	7344.7	6908.1	8594.7	7624.9	7352.4	7098.4	7486.4	5766.7	7833.4	7764.2	6191.6	7377.1	6904.7	5319.5	7324	7661.6	5915.4	7363.4	7432.3	5707.2	7344.7	7098.9	5782.1	6908.1	8662.1	7159.5	8594.7
High	Q14258	E3 ubiquitin/ISG15 ligase TRIM25	TRIM25	0	194.863	63	29	229	29	1	630	70.9	8.09	1353	472.95	28	28	0	8299.7	7998.2	10791.6	9452.1	9990.2	9695.7	7873.5	7532	9358.5	9202.5	6533.9	9235.5	8299.7	6063.5	8913.3	7998.2	6700.3	11204.7	10791.6	6360.4	10249.3	9452.1	6995	10826.5	9990.2	6732.3	10207.8	9695.7	5912.8	8715.6	7873.5
High	Q8NC51-3	Isoform 3 of Plasminogen activator inhibitor 1 RNA-binding protein	SERBP1	0	194.652	61	21	354	1	1	393	43.1	8.44	2741	674.07	19	20	0	367.1	399.2	486.1	476.7	471.8	507.2	333.8	381	416.9	408.9	289.2	367.1	434.2	336.8	399.2	483.8	418.2	486.1	641.7	408	476.7	551.7	380.1	471.8	598.6	392.4	507.2	613	291.2	333.8	433.4
High	O95373	Importin-7	IPO7	0	194.63	31	30	292	30	1	1038	119.4	4.82	2474	580.4	26	29	0	10028.4	7513	11310.4	9480.6	9295.6	8332.3	8808.9	8253	9639.4	9561.2	10032.1	10028.4	8908.9	7513	7970.2	6755.9	11310.4	11399.4	10160.7	9480.6	9586.1	8358.2	9295.6	9848.6	8387.2	8332.3	8512.1	7320.9	8808.9	9103.2	8018.7
High	Q96A65	Exocyst complex component 4	EXOC4	0	194.588	43	37	249	37	1	974	110.4	6.49	1765	493.5	36	37	0	9055	9491.2	9006.2	10129.9	9350.2	10154.4	11356.7	9260.3	10027.3	9912.6	8864.6	10816.1	9055	9491.2	11076.8	8587.4	9006.2	10671.4	8727.6	10129.9	11613.1	9224.3	9350.2	11031.5	9086.5	10154.4	11884.1	9122	11356.7	13350.9	10773.7
High	Q8WYP5-2	Isoform 2 of Protein ELYS	AHCTF1	0	194.229	24	45	211	45	1	2301	255.8	6.58	1445	406.6	42	45	0	8909.5	6377.9	9095.2	7434.7	9102.7	6863.5	9875.6	6484.4	8931.6	8794.6	10044.3	8687.9	8909.5	7613.8	6165.1	6377.9	9763.2	8239	9095.2	8324.2	6816.4	7434.7	9793.1	8278.7	9102.7	8126.9	6635.8	6863.5	10578.4	9016.5	9875.6
High	P08758	Annexin A5	ANXA5	0	193.836	75	25	675	24	1	320	35.9	5.05	4337	1182.99	24	25	0	15959.8	18397.2	21979.1	18069.5	22378.7	17280.8	19546.7	18991.2	19710.2	19121.2	15919.2	15959.8	17218.2	17232.3	18397.2	19610.4	21810.3	21979.1	23592.8	17388.2	18069.5	19608.5	21690	22378.7	23392.7	16845.3	17280.8	18987.8	18794.7	19546.7	20715.2
High	Q15020	Squamous cell carcinoma antigen recognized by T-cells 3	SART3	0	193.786	42	37	238	37	1	963	109.9	5.57	1476	432.32	37	36	0	12593.2	9438	13321.8	10029.8	11212	9841.2	12787.9	9764.9	11794	11532.3	13924.8	12516.7	12593.2	11415.9	9438	9190.3	14191.6	13321.8	12926.9	11261.5	10029.8	9945.3	12485.4	11167.3	11212	11745.3	9553.7	9841.2	14151.1	12786.1	12787.9
High	O75746	Calcium-binding mitochondrial carrier protein Aralar1	SLC25A12	0	193.674	43	27	268	18	1	678	74.7	8.38	1802	496.95	26	27	9	9842.2	10551	8459.6	9885.6	8644.1	10767.2	11506.6	11520.6	9485.2	9691	10376.6	9842.2	8090.4	11249.5	10551	9074.2	8459.6	8515.5	7242.6	10662.8	9885.6	8284.5	8644.1	8647.7	7448.7	11245.5	10767.2	8729.9	11723.1	11506.6	9803.1
High	O43290	U4/U6.U5 tri-snRNP-associated protein 1	SART1	0	193.391	44	29	213	29	1	800	90.2	6.13	1661	452.5	26	29	0	7071	4871.3	8102.8	5804.1	7696	5541.7	8245.1	5158.3	7064.8	6678.7	7071	6945.1	7366	4871.3	4665.7	5540.5	8102.8	7839.5	8778.4	5804.1	5676	6561.9	7696	7487.7	8139.2	5541.7	5418.3	6523.1	8245.1	7853	8505.8
High	P36871	Phosphoglucomutase-1	PGM1	0	193.382	60	30	392	30	1	562	61.4	6.76	2468	707.21	28	30	0	13856.3	17660	13515.9	14768.4	14353.6	14896.1	13797.8	16180.1	16229.4	16119.1	15012.9	13219.6	13856.3	17660	17160.3	17917.6	13874.6	12689.8	13515.9	14768.4	14455.7	14879.3	14887.2	13851.9	14353.6	14896.1	14470.1	15229.4	14415.9	13547.5	13797.8
High	P13671	Complement component C6	C6	0	193.201	40	31	218	31	1	934	104.7	6.76	2139	464.89	30	31	0	20363.6	9876	6837.7	6650.6	7072.5	6637	9945.6	10422.7	8409.1	8306	20363.6	16456.8	20545.8	9876	7295.8	10094.6	6837.7	5051.8	7293.1	6650.6	4730	6949.7	7072.5	5278.7	7468.4	6637	4716.9	6840.1	9945.6	7708.8	10150
High	Q5JRX3-2	Isoform 2 of Presequence protease, mitochondrial	PITRM1	0	192.978	39	34	229	34	1	1038	117.4	6.92	1553	426.41	33	34	0	7430.9	7881.2	8319.7	9259.4	9982.6	9863.6	10605.5	9050.5	9933.9	9831.4	6468.8	8389.1	7430.9	7424.7	8816.1	7881.2	7142.4	9462.6	8319.7	8431.1	10359.5	9259.4	8608.8	11340.8	9982.6	9099.3	11025.8	9863.6	9084.9	12342.6	10605.5
High	P07910-2	Isoform C1 of Heterogeneous nuclear ribonucleoproteins C1/C2	HNRNPC	0	192.747	68	21	609	21	1	293	32.3	5.08	4884	1121.76	18	21	0	24058.1	15941.6	24391	18066.5	22503.6	17554.2	22754.7	15832.7	21266.5	20601.5	25437.8	24058.1	22767.4	15941.6	16382	14817.1	24981.7	24391	23282.4	19557.9	18066.5	18065.4	22771.7	22503.6	21042.9	17886	17554.2	16391.2	22754.7	23034.1	21606.2
High	P26599-3	Isoform 3 of Polypyrimidine tract-binding protein 1	PTBP1	0	192.485	42	16	435	14	1	557	59.6	9.16	4289	881.04	16	15	3	13902.3	10385.5	14948.9	11886.9	13748.4	11175.1	13065.3	10603.2	12355.2	12751.6	14438.5	13902.3	12593.3	10588.6	10385.5	9099	15439.7	14948.9	14005.4	12098.3	11886.9	10061.5	14150.5	13748.4	12917.2	11175.1	11263.3	10061.7	13626	13065.3	12189.9
High	Q07866-10	Isoform D of Kinesin light chain 1	KLC1	0	192.464	50	30	240	1	1	618	69.7	5.88	1815	479.22	28	30	0	18	28	24	31.3	24.4	27.9	29	33	28	29.2	18	17.3	26.3	24.9	28	34.2	24	22.4	25.6	37.8	23.4	31.3	21.8	24.4	24.8	32.2	27.9	27.9	29	27.7	35.4
High	Q96KP4	Cytosolic non-specific dipeptidase	CNDP2	0	191.953	60	24	243	24	1	475	52.8	5.97	2176	536.94	22	24	0	9811.6	6712.8	6918.3	6852.4	9787	7112.4	8267.1	6683.8	8214.7	7941.4	9997.6	9811.6	9103.1	6712.8	6927.2	6156.3	6918.3	6981.1	6462.2	6957.4	6852.4	6357.1	10217.6	9787	9201.7	7112.4	7168.8	6396.9	8710	8267.1	7733.6
High	P09525	Annexin A4	ANXA4	0	191.669	79	29	581	28	1	319	35.9	6.13	2703	1014.96	28	29	1	23612.6	22051.3	20050.6	20194.9	23586.9	23178.1	24661	20376.1	24917.8	24528	22619.6	23612.6	27963.8	22051.3	21765.2	26269.2	19037.7	20050.6	24099.5	20194.9	20180.9	23933.5	22457	23586.9	28131.5	23178.1	22349.5	27000.8	22776.9	24661	29205.8
High	Q13418	Integrin-linked protein kinase	ILK	0	191.588	57	26	623	26	1	452	51.4	8.07	3025	944.29	25	25	0	11545.5	23452.8	11611.9	22318.3	14405	23215.6	15939.9	26127.9	17645.5	17714	12939.4	11126.2	11545.5	25934	23344.9	23452.8	12839.9	11611.9	11455.2	24773.4	22318.3	21552.2	15662.5	14405	14267.4	25812	23215.6	22825.2	17289.3	15889.6	15939.9
High	O76094	Signal recognition particle subunit SRP72	SRP72	0	191.459	47	28	261	28	1	671	74.6	9.26	2208	520.25	27	27	0	9274.8	7781.7	11992.3	9226.5	10782.5	8188	10109.4	8137.8	9746	9707.1	9192.1	9274.8	10009.4	7784.3	7618.8	7781.7	11992.3	11708.2	12576.2	9226.5	8942	9250.3	10724	10782.5	11456.4	8188	8171.8	8396.6	10036.6	10109.4	10612.1
High	Q07866-9	Isoform I of Kinesin light chain 1	KLC1	0	191.414	45	30	236	1	1	639	72.4	7.49	1765	469.2	28	30	0	106.3	81	111.9	114.6	92	86.5	88.3	83.7	83.1	85	106.3			81			111.9			114.6			92			86.5			88.3
High	P62333	26S protease regulatory subunit 10B	PSMC6	0	191.198	71	26	273	26	1	389	44.1	7.49	2227	542.34	23	26	0	8740.6	7585.6	9766.1	7917.6	8467.4	7999.6	8588.6	7601.8	8194.8	8301.3	8191.6	8740.6	9660.3	7683.7	7149.6	7585.6	9212.5	9766.1	10621.8	8162.2	7653.4	7917.6	8217.3	8467.4	9016.4	8059.9	7508	7999.6	8250.7	8588.6	9030.4
High	Q9UQ80	Proliferation-associated protein 2G4	PA2G4	0	191.03	62	23	455	23	1	394	43.8	6.55	3883	849.25	23	21	0	19056.4	15911.1	18717	17488.1	20190	17306.8	19284.6	16021	18762.1	18067.9	19516	19056.4	17561.9	16649.7	15911.1	14013.5	19199.9	18717	16649.9	18741.9	17488.1	15740.8	20948.8	20190	18233.2	18073.6	17306.8	15617.8	20047	19284.6	17668
High	P43121	Cell surface glycoprotein MUC18	MCAM	0	190.953	48	25	267	25	1	646	71.6	5.76	2029	587.31	24	25	0	4362.6	11235.3	4370.6	10807.1	5025.7	10912.2	5939.6	11588.3	7370.3	7498.6	4362.6	4632.1	4300.6	11235.3	11690.5	10521.7	4370.6	4727.8	4357.8	10807.1	11455.2	10670.2	5025.7	5310.3	4811.4	10912.2	11360.3	10336.6	5939.6	6194	5731.9
High	P14735	Insulin-degrading enzyme	IDE	0	190.861	36	33	237	33	1	1019	117.9	6.61	1173	441.05	31	33	0	9167.5	10498.3	8100.1	10625.5	9282.1	10651.2	9773.8	9968.2	10033.9	10188.7	8126.5	9167.5	9411.4	8907	10498.3	10560.3	6991	8100.1	8444	9048.9	10625.5	11003.1	8016.1	9282.1	9767.4	8850.6	10840.8	10651.2	8775.2	9773.8	10293.6
High	P33993	DNA replication licensing factor MCM7	MCM7	0	190.832	55	35	278	35	1	719	81.3	6.46	1383	512.47	33	35	0	11404.7	6199	12234.8	7534.1	8542.5	6993.1	11448.2	6508.8	9346.2	8907.5	12384.3	11404.7	9997	6532.5	6199	4749.2	13218.2	12234.8	10402	7779	7534.1	5789.4	9077.3	8542.5	7238.9	7624.8	6993.1	5333.7	12061.6	11448.2	9998.3
High	P35237	Serpin B6	SERPINB6	0	190.772	59	16	246	15	1	376	42.6	5.27	1992	465.43	16	15	0	7291	8640.9	5337.7	8540.8	7039.8	8833.8	7308.4	10142.2	7235.7	7473.6	7291	6784.4	7411.7	8640.9	7744.4	9963.5	5724.7	5223.4	5337.7	8540.8	7282.5	9250.1	7065.8	6251.5	7039.8	8833.8	7974.4	9782.6	7309.6	6349.8	7308.4
High	P06748	Nucleophosmin	NPM1	0	190.583	68	18	842	1	1	294	32.6	4.78	4890	1323.24	17	16	26	24952.1	18809.1	25284.5	22050.3	25303.4	21645.1	18803.2	18704.7	23218.9	23285.6	25220.9	22780.7	24952.1	18809.1	18125.1	19030	25284.5	23676.2	25314.6	22050.3	21527.2	22843.1	25573.8	23686.5	25303.4	21645.1	20384.5	21966.2	18809.2	17534.9	18803.2
High	Q9UKK3	Poly [ADP-ribose] polymerase 4	PARP4	0	190.575	29	42	228	42	1	1724	192.5	5.66	1012	372.57	40	42	0	7257.3	7061.7	7260.7	8032.9	9819.2	8507.6	10247.3	7169.2	8796.9	8632	7257.3	6897	9352.6	7061.7	6776.2	8800.8	7260.7	6622.2	8816.8	8032.9	7769	9990.1	9819.2	9144.9	12651.4	8507.6	8237.9	10725.4	10247.3	8737.8	11286.7
High	Q9H6S3	Epidermal growth factor receptor kinase substrate 8-like protein 2	EPS8L2	0	190.56	52	32	246	32	1	715	80.6	6.84	1421	501.81	29	32	0	7465.2	14051.8	6918.9	12357.5	8189	13990.6	6232.1	13152.5	10277.6	10437.8	7465.2	5906.3	7615.2	15642.9	13784.5	14051.8	6918.9	6108.4	7869.4	13939.4	11747	12357.5	8506.6	7084.9	8189	14910	13270.3	13990.6	7381.1	5555.5	6232.1
High	Q14766	Latent-transforming growth factor beta-binding protein 1	LTBP1	0	190.427	25	33	238	6	1	1721	186.7	5.96	1586	479.13	32	33	25	9498.2	6823.6	13680.7	6707.5	9604.8	6699.1	14195.9	7150	9055.7	8682.8	7636.6	10426.7	9498.2	5699.1	7430.8	6823.6	10731.6	15034.7	13680.7	5397.3	7610.7	6707.5	7623.7	10827.7	9604.8	5411.5	7290.5	6699.1	10953.5	16204.9	14195.9
High	O15371	Eukaryotic translation initiation factor 3 subunit D	EIF3D	0	190.248	51	24	208	24	1	548	63.9	6.05	1329	445.55	21	24	0	5598.4	5102.5	6835.2	5614.7	6698.8	5587.4	5729.2	5053.6	5903.4	5939.4	5023.2	5598.4	6677.1	4814.1	5102.5	6386.8	5782	6835.2	8329.6	5181.4	5614.7	6729	5631.5	6698.8	7355.8	5286	5587.4	7691.3	5685	5729.2	5969.8
High	P42765	3-ketoacyl-CoA thiolase, mitochondrial	ACAA2	0	190.037	72	20	243	20	1	397	41.9	8.09	2993	602.95	20	20	0	5414	8718.5	6101.5	8611.9	8242.1	7600	6941	10214.1	7676.1	8122.1	5414	5712.3	5046.5	8971.6	8718.5	8036.4	6500.5	6101.5	5760.6	9119	8611.9	8046.3	8613.4	8242.1	7817.7	7797.7	7600	7014	7214.5	6941	6506
High	P01008	Antithrombin-III	SERPINC1	0	189.742	47	24	418	24	1	464	52.6	6.71	2853	850.71	24	24	0	21834.4	16100.3	9282.9	14593	9496.2	11847.3	12048.2	21807.5	13995.5	14371.1	22957.4	20615.8	21834.4	16100.3	14584.9	16277.5	10427.1	8773.5	9282.9	14744	12748.9	14593	10530.4	8752.8	9496.2	12036.6	10316.6	11847.3	12499.6	10760.5	12048.2
High	Q92922	SWI/SNF complex subunit SMARCC1	SMARCC1	0	189.675	43	41	248	30	1	1105	122.8	5.76	1275	420.16	40	40	1	8425.8	4199.1	10125.7	5379.7	7259.3	4867.6	5811.6	4279.9	6536.1	6348.9	8425.8	8908.4	8032.8	4199.1	4625.6	3687.6	9696	10688.9	10125.7	5379.7	5919.2	4836.5	7259.3	7922.9	7213.9	4867.6	5287	4410.3	5811.6	6119.5	5108.7
High	Q9Y2L1	Exosome complex exonuclease RRP44	DIS3	0	189.343	47	36	212	36	1	958	108.9	7.14	1297	411.27	34	36	0	8145.1	5597.1	7712.6	6513.9	8460.5	6573.1	8015.1	6347	6904.8	6905.2	8145.1	7842.3	9192.8	5265	5597.1	6277.8	7712.6	7072.6	8536.2	6094.4	6513.9	7365.2	7994.8	8460.5	9265.3	5827.4	6573.1	7366.1	8015.1	7606.3	8529.9
High	Q9NR12	PDZ and LIM domain protein 7	PDLIM7	0	189.29	69	23	395	3	1	457	49.8	8.41	1862	776.09	21	23	24	6959.1	15604.7	7441.6	16196.6	9218.6	17015.9	10205.1	18537.2	12355	12560.7	6655.7	6959.1	7064	14754	15604.7	17047	7301.8	7462.7	7441.6	15134.1	16196.6	17053.2	8980.5	9218.6	9709.2	16284.6	17015.9	18313.3	9816.4	10205.1	10552.6
High	P13637-3	Isoform 3 of Sodium/potassium-transporting ATPase subunit alpha-3	ATP1A3	0	189.285	20	17	254	1	1	1026	113	5.38	2325	511.95	17	17	0	525.2	568.7	455	588.3	444.5	474.8	430.2	477.5	513.4	533.3	525.2			568.7			455			588.3			444.5			474.8			430.2
High	P23141-2	Isoform 2 of Liver carboxylesterase 1	CES1	0	189.119	45	22	380	22	1	568	62.6	6.6	2587	738.85	22	22	0	12891.7	17194.6	6088.8	7114.6	10318.7	6625.9	19794.9	11860.1	16248.5	15477	12891.7	12460.9	14389.4	17194.6	16026.9	18875.2	5696.5	6088.8	6419.2	6733.6	7114.6	7893.5	10318.7	10121.8	11586.9	6403.5	6625.9	7461.2	19794.9	18676.5	21768.5
High	P23526	Adenosylhomocysteinase	AHCY	0	189.097	54	25	322	24	1	432	47.7	6.34	1621	557.07	24	25	1	10272.4	11097.8	10818.3	10818.9	11770.6	10290.5	10251.2	10004.4	11976.6	11840	12143.2	9632.9	10272.4	11513.8	10061.1	11097.8	11794.1	9843.6	10818.3	11234	9684	10818.9	12732.4	10472.3	11770.6	10290.5	9474.6	10302.5	10864.2	8898.6	10251.2
High	O94901-9	Isoform 9 of SUN domain-containing protein 1	SUN1	0	189.038	42	31	186	30	1	916	101.9	7.31	1491	376.98	30	31	1	6131.2	5338.9	6502.1	5078.7	5253.7	5628.2	6453.6	5560.9	5641.2	5512.1	6957.4	6131.2	6051	5973.8	5193.4	5338.9	7359.3	6140.8	6502.1	5078.7	4412.4	5311.1	5606.4	4999.2	5253.7	6221.5	4951.3	5628.2	7355.9	6284.1	6453.6
High	P40926	Malate dehydrogenase, mitochondrial	MDH2	0	189.004	68	19	695	19	1	338	35.5	8.68	6682	1321.42	19	19	0	24060.1	23785.1	23574.1	21469.8	27058.7	23068.3	23905.1	21996.9	23178.8	23206.5	24060.1	22004.4	25494.5	23785.1	22373	25718.5	23574.1	21568.2	24547.2	21469.8	20192.7	22569.9	27058.7	25531.2	28658.7	23068.3	21702.9	24796.9	23905.1	22868.2	25496.1
High	O15231-2	Isoform 2 of Zinc finger protein 185	ZNF185	0	188.632	71	25	192	2	1	452	48.6	5.43	1689	418.08	23	25	0	109.9	348.5	259.8	313	171.5	401	127.9	452.2	210.2	230.6	294.4	109.9	93.6	760.5	241.5	348.5	858.9	180.8	259.8	554	214.7	313	396.9	154.6	171.5	694.7	252.7	401	341.9	127.4	127.9
High	P23381	Tryptophan--tRNA ligase, cytoplasmic	WARS	0	188.409	49	20	357	20	1	471	53.1	6.23	2590	701.75	20	20	0	19131.6	9001.1	10952.1	9695	15520.7	9045.6	12640	9138	13756.2	13355.6	19131.6	17755.7	19379.5	9001.1	7942.9	9085.5	10952.1	9806.8	11577.3	9695	8971	10623.6	15520.7	15039.7	16502.5	9364	7905.4	9045.6	12640	11443.9	13159.9
High	P42566	Epidermal growth factor receptor substrate 15	EPS15	0	188.39	47	34	193	34	1	896	98.6	4.64	1286	382.7	32	32	0	7733.7	7258.8	9686	7569.8	9159.3	7268	7902	7593.5	8320.1	8200.4	5872.7	7733.7	9115.8	5654.1	7258.8	9036.2	7695	9686	11122.9	5803.5	7569.8	9177.6	7217.5	9159.3	10486.2	5846.8	7268	9085.9	6232.9	7902	9443.4
High	P06748-2	Isoform 2 of Nucleophosmin	NPM1	0	188.258	73	18	825	1	1	265	29.4	4.61	4883	1298.66	17	16	0	294.6	261.6	415.9	582	494.2	340.8	385.3	288	492.8	470.7	267.2	294.6	829.6	248.3	261.6	737	365.7	415.9	759	337.3	583.2	582	452.4	494.2	939.7	273.9	340.8	539.7	281.1	385.3	727.9
High	O43852-3	Isoform 3 of Calumenin	CALU	0	188.129	66	20	380	4	1	323	38	4.63	2883	790.35	19	20	17	11378.5	9518.1	13714.7	9708.2	15708.8	9787.3	13870.5	9971.6	11394.4	11102.5	10354.9	11842.5	11378.5	8335.3	9518.1	10378.2	12585.6	13714.7	14359.2	8399	9708.2	10102.6	14895.1	15708.8	16538.6	8732.5	9787.3	10683	12981.5	13870.5	14645.1
High	O75146	Huntingtin-interacting protein 1-related protein	HIP1R	0	188.092	44	45	224	42	1	1068	119.3	6.67	1328	389.48	40	45	3	6984.4	7318.1	10704.5	8250.1	8255.9	7870.2	8571.5	7580.9	9254.9	9255.9	6984.4	7013.4	6452.9	7318.1	7571	7111.3	10704.5	11192.8	10052.1	8250.1	8313.8	7675.6	8255.9	8479.5	7810.3	7870.2	8034.5	7754.7	8571.5	8831.4	8071.2
High	Q14240-2	Isoform 2 of Eukaryotic initiation factor 4A-II	EIF4A2	0	187.826	56	24	722	9	1	408	46.5	5.48	3346	1095.54	23	24	0	5932.6	3517.3	3626.5	3348	3689.9	3390.8	4524.2	4006.2	4166.8	4118.1	5932.6	4266	6322.7	3517.3	2665.8	4408.3	3626.5	2596.2	4127.1	3348	2398.1	4056.8	3689.9	2633.3	4077.2	3390.8	2523.2	4116.2	4524.2	3282.9	4970.7
High	Q15021	Condensin complex subunit 1	NCAPD2	0	187.809	35	38	200	38	1	1401	157.1	6.61	1182	380.04	36	38	0	7460.8	4492.9	9123.7	5686.8	8227.7	5224.5	6933.4	4776.8	6843.1	6490.3	9169	7460.8	6850.4	6359.9	4492.9	4360	10848.1	9123.7	8620	7578.4	5686.8	5470.3	9943.3	8227.7	7916	7080.6	5111.8	5224.5	8585.5	6933.4	6773.5
High	Q9UGI8	Testin	TES	0	187.656	61	23	342	23	1	421	48	7.68	1984	628.07	22	23	0	10098.9	11156.9	12562.9	10845	10703.1	11675.7	10746.8	12132.5	10415.5	10503.1	10098.9	8466.1	10687.6	11156.9	9837.1	11574.6	12562.9	11397.9	14374.1	10845	9646.3	12317.9	10703.1	9844	12427	11675.7	10047.1	12149.9	10746.8	9973.7	12340.9
High	P05198	Eukaryotic translation initiation factor 2 subunit 1	EIF2S1	0	187.457	74	24	299	24	1	315	36.1	5.08	2065	628.12	24	24	0	13703.5	9426.7	14900.5	10090.5	12840.7	10057.3	10829.8	9115.7	11789.7	11543.2	13344.8	13703.5	13730.9	9390.9	9788.8	9426.7	14568.5	15094.1	14900.5	10090.5	10285.8	10022.3	12818.6	13472.5	12840.7	9796	10137.5	10057.3	10738.7	11252.9	10829.8
High	Q6P2E9	Enhancer of mRNA-decapping protein 4	EDC4	0	187.317	35	35	185	35	1	1401	151.6	5.86	1159	360.11	35	34	0	5315.8	4133.5	6033.5	4771.6	6057.6	4452.6	5342.4	4222.1	5261.8	5211.4	6180	5052.8	5315.8	5010.2	4133.5	3965	6924.6	5864.5	6033.5	5380.6	4771.6	4526.4	6828.7	5767.7	6057.6	5154.5	4452.6	4335.1	5712.2	5342.4	5076
High	Q6ZNJ1	Neurobeachin-like protein 2	NBEAL2	0	187.315	19	39	183	39	1	2754	302.3	6.38	877	328.26	34	39	0	5304.2	5952.4	4104	5684.9	4458.2	6073.8	4757.3	5744.3	5155.6	5184	5808.8	5304.2	4231.6	6647.8	5952.4	4509.4	4394.2	4104	3119.5	6573.7	5684.9	4428.7	4693.4	4458.2	3341.1	7090.6	6073.8	4468.5	4907.7	4757.3	3702.4
High	P11387	DNA topoisomerase 1	TOP1	0	187.037	42	35	274	31	1	765	90.7	9.31	1627	494.73	31	34	4	15052.9	8442.8	18456.1	9622.3	14439.2	9137.6	12517.9	8556.3	12797.1	12566.1	15052.9	14689.3	17593.5	8442.8	8104.6	9356.6	18456.1	17733.4	21079.6	9622.3	9367.2	11112.9	14439.2	13894.7	16546.2	9137.6	9134.8	10860.2	12517.9	12119.5	14557.5
High	Q16851	UTP--glucose-1-phosphate uridylyltransferase	UGP2	0	186.961	48	24	276	2	1	508	56.9	8.15	1761	536.06	24	24	24	12337.5	9947.9	9336.6	9748.7	11987.9	9294.6	14258.4	9325.7	10754.3	10325.4	12337.5	11901	13208.8	9526.2	9947.9	10348.1	9336.6	8955.1	9959.6	9748.7	9409.2	9860.6	11987.9	11389.5	12682.3	9294.6	8991.4	9534.1	14258.4	13719.7	15049.5
High	P54577	Tyrosine--tRNA ligase, cytoplasmic	YARS	0	186.905	59	32	305	32	1	528	59.1	7.05	2081	516.34	30	31	0	14343.5	12115.7	17589.6	13069.1	15548.8	12888	11978.8	12532.5	13582	14130.4	14820	13828.1	14343.5	12115.7	11365.4	12253	17837.2	16742.9	17589.6	13125.4	13057.6	13069.1	15875.2	14996.4	15548.8	12823.4	12983.2	12888	12248	11521.2	11978.8
High	Q14571	Inositol 1,4,5-trisphosphate receptor type 2	ITPR2	0	186.728	20	52	227	36	1	2701	307.9	6.43	872	380.31	45	52	0	6092.1	7340.6	7302.4	7712.6	7737.2	8844.6	6224.1	6600.2	7120.4	6970.8	6319.2	4813.5	6092.1	9521.5	7340.6	7235.6	7500.4	5732.6	7302.4	8460.5	6421.8	7712.6	8160.5	6442.1	7737.2	10773	8504.3	8844.6	6601.9	5019.3	6224.1
High	Q9H4A3-7	Isoform 6 of Serine/threonine-protein kinase WNK1	WNK1	0	186.695	17	40	224	33	1	2833	299.5	6.48	1232	391.23	38	40	7	9970.8	9490.9	10297	10108.3	10042.5	10497.3	9602.1	8800.4	9899.7	9623.2	9970.8	11118.8	9154.7	9490.9	11815.6	9221	10297	11977	8972.2	10108.3	13091.9	10037.7	10042.5	11870.7	8854.2	10497.3	13683.8	10172.8	9602.1	11389.6	8619.7
High	Q6PKG0	La-related protein 1	LARP1	0	186.525	42	38	220	38	1	1096	123.4	8.82	1347	404.93	34	36	0	9648.3	9257.2	11664	9906.5	10396.5	10410.5	8967.7	9238.9	10357.1	10529.4	9648.3	9644	10537.8	9257.2	8821	10213.3	11363.7	11664	12253.8	9906.5	9788.6	11472.5	10351.3	10396.5	11461.1	10410.5	9935.9	11528.4	8967.7	8901.9	9941.2
High	O43149	Zinc finger ZZ-type and EF-hand domain-containing protein 1	ZZEF1	0	186.51	16	45	225	28	1	2961	330.9	5.95	1109	399.78	43	45	15	7810.8	8794.1	7856.4	9626.7	8647.7	9310.2	8042.6	9144.8	8922.4	8995.3	8577.7	7810.8	6513.4	10891.4	8794.1	7697.2	8572	7856.4	6681.7	11736.6	9626.7	8318.2	9571.6	8647.7	7441.3	11054.8	9310.2	8318.4	9086.5	8042.6	7139.9
High	P31943	Heterogeneous nuclear ribonucleoprotein H	HNRNPH1	0	186.378	52	17	704	9	1	449	49.2	6.3	6126	1182.97	17	15	7	19056.6	15468.5	19224.9	15563.4	18273	15846.3	16316.1	15239.1	17304.2	17378.7	16535.3	19056.6	22314.7	13377.9	15468.5	18517.1	16734.9	19224.9	22596.4	13684	15563.4	18800.3	15759.9	18273	21188.7	13916.6	15846.3	19335.7	14235.3	16316.1	18926.7
High	Q8NC51	Plasminogen activator inhibitor 1 RNA-binding protein	SERBP1	0	186.189	62	22	354	2	1	408	44.9	8.65	2604	655.5	20	21	21	12613.9	11599	16697.8	13503.2	14952.3	14190	11900.2	11172.6	14214.2	13431.5	12228.6	12613.9	13619.4	11387	11599	12820	15551.5	16714.3	16697.8	13366.3	13503.2	14757	13921.4	14952.3	15286.8	13939.7	14190	14891.8	11098.8	11900.2	12249.9
High	Q13616	Cullin-1	CUL1	0	186.101	44	34	229	34	1	776	89.6	8	1326	430.03	31	34	0	11286.8	8519.6	10060.4	9336.8	12072.2	9312.1	15677	9286.3	10568.8	10135.1	11366.6	10808.5	11286.8	8786.3	8519.6	8468.5	10132.2	9680.7	10060.4	9809.8	9336.8	9218.9	12262.5	11535.4	12072.2	9694.3	9279.9	9312.1	15919.3	14891.4	15677
High	P27348	14-3-3 protein theta	YWHAQ	0	185.923	66	19	1298	13	1	245	27.7	4.78	9787	2051.02	19	19	5	16893.2	18944.2	23852.1	20657	18200.6	19327.4	22322	17287.8	19868	20003.6	16893.2	14410.9	17075.8	18944.2	16345	19196	23852.1	20082.3	23925.3	20657	18016.1	21141.1	18200.6	15561.4	18570.9	19595.8	16896.8	19327.4	22322	19136.1	23177.9
High	P31946	14-3-3 protein beta/alpha	YWHAB	0	185.531	61	15	1375	7	1	246	28.1	4.83	10080	2160.58	15	15	0	5789.9	5977.1	7242.3	5495.3	6611.1	5994.1	5102.1	5841.5	6039.4	6045.2	5789.9	5508.8	5876.7	5977.1	5585	6309.4	7242.3	7153.4	7449.2	5495.3	5293.3	6086.2	6611.1	6414.3	6952.1	5994.1	5728.3	6377.8	5102.1	4784.7	5172.4
High	P69905	Hemoglobin subunit alpha	HBA1	0	185.508	75	11	3375	11	1	142	15.2	8.68	24546	7296.43	11	8	0	46171.2	59815	70646.7	90612.8	87080.4	50068	78320.8	113610	88646.6	94569.2	45925.3	50281.5	46171.2	58104.9	65605.9	59815	69890.3	75478.5	70646.7	86976.5	96164.2	90612.8	83316.4	90670.1	87080.4	48377.8	54918.9	50068	75853.5	82171.3	78320.8
High	P51532	Transcription activator BRG1	SMARCA4	0	185.446	24	39	233	21	1	1647	184.5	7.88	1240	408.4	36	39	20	11367.2	7541.5	10780.9	8265	9904.5	8434.9	9041.4	7527.7	9138.3	8950.5	10141.5	12525	11367.2	7269.2	8376.1	7541.5	9807.7	12477.5	10780.9	7985.4	9132.7	8265	9020.2	10367.3	9904.5	7964.5	8940.4	8434.9	8676	9726.4	9041.4
High	P02790	Hemopexin	HPX	0	184.918	56	24	906	23	1	462	51.6	7.02	4674	1638.43	22	24	1	29423	41054.6	21194	29780.5	23748.5	29058.8	25395.1	37124.3	28000.7	29063	34821.8	29423	27634.1	49823.2	41054.6	40837.2	26373.9	21194	20702.6	37585.2	29780.5	29731.8	29331.8	23748.5	23419.9	36466.8	29058.8	28979.6	31202.9	25019.4	25395.1
High	P06753	Tropomyosin alpha-3 chain	TPM3	0	184.764	64	28	1384	3	1	285	32.9	4.72	4106	1974.56	27	27	0	227.2	201.9	344.4	260.3	270.9	237.7	220.7	233.6	258.2	255.3	227.2	254.7	210.5	201.9	221.3	201.2	344.4	404.3	328.2	249.3	283.1	260.3	270.9	308.4	266.9	209.5	237.7	239.4	215.8	252.4	220.7
High	O95786	Probable ATP-dependent RNA helicase DDX58	DDX58	0	184.597	46	39	227	39	1	925	106.5	6.4	882	383.34	37	38	0	14290.9	5993.9	8091.3	6620.6	9035.2	6550.7	7660.3	6376.7	8474.4	8313.9	14290.9	13271.8	14541.3	5313.3	5993.9	6137.2	8091.3	7968.5	8884.1	6095.7	6620.6	6777.5	9035.2	8779.9	9816.4	6077	6550.7	6949.9	7560.6	7660.3	8246.2
High	O15027-5	Isoform 5 of Protein transport protein Sec16A	SEC16A	0	184.286	25	40	217	40	1	2201	235.6	5.67	1147	419.65	35	40	0	8672.8	6975.6	11113.3	6970.4	8871.6	6910.2	8073	7199.7	8215.8	8163	8162.6	8672.8	9301.5	6421.5	6975.6	7859.5	10538.9	11113.3	11953.4	6878.4	6970.4	7925.6	8355.4	8871.6	9293	6494.2	6910.2	7823.6	7957.2	8073	9193.1
High	O00232	26S proteasome non-ATPase regulatory subunit 12	PSMD12	0	184.261	49	21	283	21	1	456	52.9	7.65	2215	505.23	19	21	0	9508.1	7752.1	9191.3	8178.1	9368.4	8166.9	9440.1	8336.9	8973.2	8729.5	9508.1	12332.5	9500.1	7752.1	8775.4	7250.4	9191.3	11373.7	9009.3	8178.1	9248.8	7537.5	9368.4	11206.1	9168.8	8166.9	9228.4	7605.2	9440.1	11612.5	9163.6
High	Q12959-4	Isoform 4 of Disks large homolog 1	DLG1	0	183.999	48	32	228	2	1	893	99.9	6.04	2047	479.01	31	32	29	8021	7109.5	6531.4	6463.2	6432.3	7303.7	7086.6	6311.2	7173	7142.3	8021	7539.8	8465.6	7109.5	6659.1	7624.2	6531.4	5629.9	6657.5	6463.2	6221.2	7160.4	6432.3	6099.6	7095.7	7033.3	7303.7	8399.5	7086.6	6187.3	7361.6
High	P23396	40S ribosomal protein S3	RPS3	0	183.946	81	22	706	22	1	243	26.7	9.66	4258	1268.31	22	22	0	32093.7	24972.8	32064.1	29431.9	32516.2	28580.5	29785.3	24272.7	29569.4	29105.1	29864.5	32793.3	32093.7	24561.4	27531	24972.8	29493.3	33458.6	32064.1	28084.8	32819.3	29431.9	29852.5	34286.8	32516.2	27486.4	31524.8	28580.5	27183.2	31423.5	29785.3
High	P31930	Cytochrome b-c1 complex subunit 1, mitochondrial	UQCRC1	0	183.818	52	20	318	19	1	480	52.6	6.37	3363	671.18	20	20	1	6542.2	7084	5640.5	6265.1	5926.8	7115.9	5360.6	6718.8	6221.7	6287.8	9126.8	6483.8	6542.2	9939.4	7084	6757.1	7708.2	5081.6	5640.5	9002.1	6205.8	6265.1	8159.8	5428.8	5926.8	9712.9	7115.9	6834.7	7757.4	5215.4	5360.6
High	Q8WVM8	Sec1 family domain-containing protein 1	SCFD1	0	183.811	47	23	234	23	1	642	72.3	6.27	2147	455.44	23	22	0	10074.3	8173.5	10658.5	7599.8	9129.3	7783.4	8649.8	7935.9	8664	8862.9	10074.3	10531	9454.8	8283.4	8173.5	7666.5	11021	10658.5	9629.3	7717.3	7599.8	7374.5	9415.1	9129.3	8064.9	7783.4	7896.7	7465.8	8995.6	8649.8	7778
High	P23588	Eukaryotic translation initiation factor 4B	EIF4B	0	183.722	48	33	339	33	1	611	69.1	5.73	1707	624.45	29	33	0	8902.2	7620.9	11104.7	9059.5	10027.8	8655.7	10455.8	7712.9	9845.8	9699.5	8618	9250.5	8902.2	7620.9	7624.5	7053.7	11104.7	12265.1	10973	9059.5	9078.4	8809.7	10027.8	10406.4	9785.7	8997.8	8507.4	8655.7	10455.8	10818.4	10383.6
High	Q9H4G0	Band 4.1-like protein 1	EPB41L1	0	183.541	52	36	262	7	1	881	98.4	5.62	1911	533.51	33	35	30	9720	9412.6	5859.1	9534	8416.5	10474.6	8845.4	8930.1	9076.5	9043	10484.5	9269.3	9720	10489.7	9053.1	9412.6	6466.1	5859.1	5786.3	10758.3	9424.6	9534	9012	8260.1	8416.5	11441.3	10172.1	10474.6	9599.6	8516.4	8845.4
High	P09622	Dihydrolipoyl dehydrogenase, mitochondrial	DLD	0	183.52	46	19	275	19	1	509	54.1	7.85	2728	511.29	19	19	0	10620	11189.6	8689.6	10025.2	9544.9	11068.2	9848.4	9995	9916.5	9907.8	10620	9918.9	11777.7	11189.6	10567.3	12079.1	8689.6	8357.8	9390.5	10025.2	9530.5	10694.9	9544.9	9539.8	10418	11068.2	10716.4	11643.2	9824.5	9848.4	10626.2
High	Q96N67-2	Isoform 2 of Dedicator of cytokinesis protein 7	DOCK7	0	183.239	26	49	224	43	1	2129	241.3	6.83	749	379.38	48	49	5	9854.1	7937.7	10205.6	7369.4	9433.6	7323.2	9621.3	7106.3	8524.6	8358.3	9854.1	10981.5	9548.2	7937.7	9387.7	7924.9	10205.6	11567.5	9800	7369.4	8421.6	6978.1	9433.6	10642.9	8846.5	7323.2	8326.9	6837	9621.3	11032.4	9385.1
High	Q8N2S1-2	Isoform 2 of Latent-transforming growth factor beta-binding protein 4	LTBP4	0	183.123	27	36	211	35	1	1557	165.6	5.07	1287	430.3	34	36	1	6295.7	8160.2	5129.6	7309.4	6058.9	8191.3	8117.7	8677	6969.1	7143.3	7326	6288.4	6295.7	8997.8	8160.2	7512.9	5667	4868.4	5129.6	7608.9	7309.4	6559.6	7098.7	6058.9	5892.9	9012.5	8191.3	7116.2	9478	8117.7	7883.3
High	P40394	Alcohol dehydrogenase class 4 mu/sigma chain	ADH7	0	183.115	59	19	424	19	1	386	41.5	7.85	2687	802.86	19	18	0	20520.5	21448.6	7425.7	14186.8	9199.4	15724.3	13902.5	18820.8	15419.4	15648.8	20520.5	21898.4	19999.6	21448.6	22750.5	20188.4	8057.9	7425.7	6675.9	14186.8	14257.2	12451.7	9700.7	9199.4	8180.9	15724.3	15951.4	14223.2	13902.5	14005.7	12989
High	P61158	Actin-related protein 3	ACTR3	0	182.938	58	22	502	22	1	418	47.3	5.88	3609	1081.34	22	22	0	16610.3	14918.9	18043.6	15032.7	18582.1	15791.3	17122	14876.3	15975.1	15684.8	15408.4	16800.2	16610.3	14918.9	14788	15050.4	16756.5	18423.9	18043.6	14901.4	15032.7	16285.1	17313.2	18762.3	18582.1	15791.3	15716.8	17162.1	15647.7	17269.2	17122
High	Q9NZ08-2	Isoform 2 of Endoplasmic reticulum aminopeptidase 1	ERAP1	0	182.937	39	28	237	28	1	948	107.8	6.28	1229	423.29	26	28	0	10056.2	6120.9	7562.2	6785.3	9164.2	6209.5	7813.8	6466.2	7625.5	7581.9	10056.2	8610.6	10191.5	6120.9	5659.4	6702.5	7562.2	6579	7663.8	6785.3	6031.7	7284.1	9164.2	7813.4	9189.7	6209.5	5658.2	6797.6	7813.8	7064.5	8205.6
High	Q96P70	Importin-9	IPO9	0	182.576	35	29	224	29	1	1041	115.9	4.81	1894	420.22	29	28	0	7923.5	6116.4	9781.8	6535.8	8431.8	6290.2	8419.9	5845.8	7532.3	7331.3	7923.5	7325.4	8862.1	5905.7	6116.4	6263.5	9781.8	8334.6	10474.8	6535.8	6204.6	6894.3	8431.8	7186.7	8701.9	6149.9	6290.2	6534.5	8419.9	7523.8	8695.1
High	Q9Y3P9	Rab GTPase-activating protein 1	RABGAP1	0	182.559	38	37	206	34	1	1069	121.7	5.25	1076	404.32	34	37	3	7868.4	10484.1	13460.1	9425.6	9155	9563.4	7524.5	10209.1	9057.9	9127.8	7868.4	9093.7	6989.9	10484.1	10939.2	9009.9	13460.1	14446.4	11387	9425.6	10043.4	8569.4	9155	10156.4	8114.4	9563.4	10026.3	8292.1	7524.5	8370.7	6511.4
High	P41250	Glycine--tRNA ligase	GARS	0	182.534	44	30	274	30	1	739	83.1	7.03	1778	506.48	28	30	0	10607.3	8604.2	11717.4	8809.7	10858.8	8053.7	14949	9082.1	10354.1	10352.2	11747.2	9356.2	10607.3	9406.8	7606.5	8604.2	12578.8	9876.7	11717.4	9473.2	7597.7	8809.7	11668.2	8899.9	10858.8	8555.9	7048.9	8053.7	15896.2	9361.9	14949
High	Q12959-3	Isoform 3 of Disks large homolog 1	DLG1	0	182.407	49	32	231	2	1	871	97	5.86	1941	479.52	31	32	0	653.7	570.5	367.5	474.6	522.9	621.5	615.8	531.5	582	583.2	643.2	791	653.7	506.9	652.9	570.5	231.1	392.7	367.5	391.3	553.9	474.6	414.5	573.3	522.9	513.7	675.9	621.5	532.9	715	615.8
High	Q15057	Arf-GAP with coiled-coil, ANK repeat and PH domain-containing protein 2	ACAP2	0	182.398	48	34	231	31	1	778	88	6.8	1671	453.09	33	34	3	13659.4	7855.7	9144.4	8240	9726	7710.1	13116.8	8344.8	9686.3	9422.3	14688.4	13659.4	10913.4	7855.7	8972.1	5950.7	9303.8	9144.4	7024	8240	9222.4	6079	9726	10332.6	7694	7710.1	9156.4	6067.4	13348.9	13116.8	10159.7
High	P50895	Basal cell adhesion molecule	BCAM	0	182.36	52	28	212	28	1	628	67.4	5.81	1433	395.66	28	28	0	9352.5	10675.1	5569.2	8225.8	10483.6	8662	6253.6	10223.2	7255.4	7601.9	7168.1	10204.8	9352.5	7760.6	10675.1	11177.9	4332.5	6218.9	5569.2	6001.9	8491.2	8225.8	7937.7	11334.9	10483.6	6264.7	8723.3	8662	4742.3	6843.1	6253.6
High	P22695	Cytochrome b-c1 complex subunit 2, mitochondrial	UQCRC2	0	182.328	61	21	306	21	1	453	48.4	8.63	1983	571.65	21	21	0	10844.3	10329.2	8477.5	9765.5	8681.2	10269.6	8182	9845.6	9394.1	9602	8860.1	10926.2	10844.3	9913.3	12139	10329.2	7183.6	9022.7	8477.5	9119.4	11331.5	9765.5	7885.1	9732.7	8681.2	9503.4	11882.6	10269.6	7646.6	9779	8182
High	Q9UH99	SUN domain-containing protein 2	SUN2	0	182.142	52	24	182	23	1	717	80.3	6.73	1698	397.04	24	24	0	3325.7	3560.1	3384.9	3615.8	3819.9	3549.9	3513.3	3626.1	3592	3628	3325.7	3521.4	3002.9	3521.8	4498.9	3560.1	3384.9	3611.3	3088.6	3451.7	4734.6	3615.8	3819.9	4015.4	3494.4	3399.9	4774.2	3549.9	3513.3	4028.8	3258.6
High	Q96PK6	RNA-binding protein 14	RBM14	0	182.011	40	27	243	27	1	669	69.4	9.67	1807	485.81	27	27	0	9152.6	5864.4	8977	6538.7	8230.1	6233.4	8819.4	5901.4	7748.7	7566.4	9859.5	9152.6	8231.9	6968	5864.4	5338	10095.7	8977	8465	7732.1	6538.7	6149.3	9424.5	8230.1	7676.1	7900.3	6233.4	6009.8	10070.1	8819.4	8337.6
High	Q01970	1-phosphatidylinositol 4,5-bisphosphate phosphodiesterase beta-3	PLCB3	0	181.953	45	42	210	42	1	1234	138.7	5.9	883	358.42	36	41	0	8257.6	7395.6	8542.7	8468.5	7844	8631.6	6348	7147.5	7941.9	7953.5	8333.6	7865.7	8257.6	7395.6	7318.5	8171.4	8542.7	8114.1	8605.7	8429.1	8468.5	9147.2	7844	7511.6	8072.4	8517.8	8631.6	9087.9	6347.5	6348	6859.3
High	Q9Y6D5	Brefeldin A-inhibited guanine nucleotide-exchange protein 2	ARFGEF2	0	181.895	26	41	200	27	1	1785	201.9	6.33	1142	351.45	34	41	0	4395.7	3947.5	5521.1	3998.4	4668.5	4110.6	3735.1	3948.5	4946.7	4876.8	4395.7	4826.9	3422.9	3947.5	4550.4	3465.5	5521.1	5706.3	4031.2	3998.4	4518.9	3442.5	4668.5	5092.7	3774.7	4110.6	4661.7	3824.1	3735.1	4287.9	3265.2
High	P17301	Integrin alpha-2	ITGA2	0	181.861	31	27	179	27	1	1181	129.2	5.31	1383	346.96	26	27	0	9253.8	4984.3	6761.6	5268.6	7074.1	5219.3	7904	5207.7	6294.8	6121.1	10508.6	9253.8	7715.4	5598.3	4984.3	4410.1	6995	6761.6	5470.8	5564.9	5268.6	4515.5	7953.7	7074.1	5852.3	5892.5	5219.3	4517.1	9020.9	7904	6871.5
High	P48506	Glutamate--cysteine ligase catalytic subunit	GCLC	0	181.835	40	21	229	20	1	637	72.7	6.09	2124	451.78	20	20	0	10024.8	6098.9	4625.6	6124.2	5186.7	6062.4	9917.2	6854.6	7657.8	7513.3	10024.8	11280.3	9990.9	6098.9	6192.2	5018.9	4428.3	4784.5	4625.6	6124.2	6353.6	5373	5186.7	5506.7	5053.8	6062.4	6083.4	5103.2	9917.2	11153.2	9628.7
High	Q96I99	Succinyl-CoA ligase [GDP-forming] subunit beta, mitochondrial	SUCLG2	0	181.614	59	23	291	22	1	432	46.5	6.39	2426	538.4	23	23	1	10261.1	13327.3	7959.5	10175.3	9454	11928.6	9248.5	11979.5	11188.2	11033.7	9888.2	11371	10261.1	12853.1	14826.2	13327.3	7412.7	8680.1	7959.5	10175.3	11995	10145.9	9151.4	10246.9	9454	11822.8	13630.6	11928.6	8980.8	10425	9248.5
High	Q13838-2	Isoform 2 of Spliceosome RNA helicase DDX39B	DDX39B	0	181.317	57	24	434	10	1	443	50.6	5.88	3117	862.62	21	22	16	16188.4	11151.7	17410.3	12421	15582.6	12114.4	14179.7	11367.3	14501.4	14361.3	16188.4	14699.4	18157.8	11151.7	9803.7	11629.4	17410.3	14604.5	17903.2	12421	10743.8	12787.2	15582.6	13811.5	16990.3	12114.4	10304.2	12392.1	14179.7	12539.7	15394.6
High	Q96HE7	ERO1-like protein alpha	ERO1L	0	181.205	58	23	256	22	1	468	54.4	5.68	2302	590.98	22	22	1	12818.5	7884.5	9893	6663.9	7959.8	5877.7	7751.5	6103.1	7868.1	7807.4	12818.5	13087	9703.3	8950.5	7884.5	6289.7	10610.3	9893	7521.9	7760.3	6663.9	5232.8	8483.4	7959.8	5930.2	6801.1	5877.7	4531.8	7962.3	7751.5	5557.4
High	Q16853	Membrane primary amine oxidase	AOC3	0	181.137	30	16	394	16	1	763	84.6	6.52	3034	823.55	16	16	0	6403.2	16603.1	5420.3	16807.6	7074.7	16765.7	8083.1	20232.7	11268.7	11789.5	6403.2	6752.2	5552.5	17187.9	16603.1	15046.8	6219.6	5187.4	5420.3	16807.6	16872.7	14203.5	7615	7074.7	6786.6	16973.4	16765.7	14784	8703.1	8083.1	7472.1
High	P43246	DNA mismatch repair protein Msh2	MSH2	0	181.102	45	36	205	36	1	934	104.7	5.77	1353	401.5	36	36	0	11508.4	5847.1	8794.6	6536.6	14248.1	6400.5	9619.3	6010.1	8518.7	8508.4	13936.4	11508.4	9932.7	6528.3	5847.1	5094.3	10276.9	8794.6	7477.3	7265.3	6536.6	5767	17160.4	14248.1	12369	7056.4	6400.5	5666.9	11149.2	9619.3	8328.2
High	Q15436	Protein transport protein Sec23A	SEC23A	0	181.037	44	27	266	24	1	765	86.1	7.08	1621	489.64	25	26	4	7199	5802.2	8751.3	5803.1	8785.3	5463	8214.8	5570.1	7144.3	7020.4	6943.7	7656.1	7199	5802.2	6692.6	5293.3	8188.3	8936.2	8751.3	5803.1	6776.7	5525.4	8262.5	10095.4	8785.3	5463	6427.1	5412.7	8032.6	9007.1	8214.8
High	P22307	Non-specific lipid-transfer protein	SCP2	0	180.964	52	24	269	24	1	547	59	6.89	1863	536.96	23	23	0	9926.2	10348.6	9749	8737.2	9536.4	10036.6	9279.6	9450	10491.6	10446.4	11937.3	9926.2	9690.9	12113.2	10348.6	9945.8	11158.9	9602.7	9749	10104.1	8682.1	8737.2	11070.1	9423.7	9536.4	11807	10036.6	9904.9	10668.2	9125.5	9279.6
High	Q92797	Symplekin	SYMPK	0	180.899	37	41	226	41	1	1274	141.1	6.13	1167	404.64	36	41	0	12891.2	7579	13092.1	9030	12094.3	8576.6	12141.4	7842.7	10722.4	10605.8	12047.2	12891.2	13378.3	7204.5	7579	7969.7	12408.4	13092.1	14202	8439.7	9030	9479.1	11338	12094.3	13180.8	8025.1	8576.6	8877.1	11565.9	12141.4	13134.6
High	P08572	Collagen alpha-2(IV) chain	COL4A2	0	180.721	13	16	285	16	1	1712	167.4	8.66	2627	594.82	14	16	0	8644.8	13354.4	7485.5	11951.1	7589.2	11684.2	8776.7	10144.6	8465.8	8762.8	8644.8	9165.8	8427.2	13354.4	14542.5	13316.9	7485.5	7928.6	6631.6	11951.1	12968.4	11605.8	7589.2	8425	7205.7	11684.2	13119.5	11365.7	8776.7	9354.9	8312
High	P54578	Ubiquitin carboxyl-terminal hydrolase 14	USP14	0	180.499	55	23	234	23	1	494	56	5.3	1630	437.53	22	23	0	8757.1	7431.9	9563.5	7785.5	9918.2	8218.6	10421.5	8009.5	8693.4	8978.7	8757.1	9710.5	7204.6	7431.9	7996.2	5517.8	9563.5	10554.3	7786.6	7785.5	8463.1	6193.2	9918.2	10981.2	7886.3	8218.6	8772.7	5799.8	10421.5	11284.2	8368.7
High	Q9ULV0	Unconventional myosin-Vb	MYO5B	0	180.26	26	45	210	14	1	1848	213.5	7.2	1015	354.5	39	44	20	5236.8	7996.9	6567.1	6797.2	4922.6	6602.5	7142	7995.3	6775.8	6710.2	5414	5236.8	4364.8	8703.9	7996.9	6932.8	6735.3	6567.1	5200.3	7039.4	6797.2	5537.1	4947.2	4922.6	3771.4	6836.7	6602.5	5123.5	7678.4	7142	6016.4
High	Q9Y6U3	Adseverin	SCIN	0	180.204	53	35	220	35	1	715	80.4	5.71	1233	437.83	34	35	0	4119.7	21634.8	4368.1	7489.5	4406.7	8747	8377.9	14686.7	8572.4	8980.5	4119.7	4054.7	4322.9	19993.7	21634.8	21875.8	4185.8	4368.1	4483.9	6776.3	7489.5	7826.6	4202.7	4406.7	4748.9	7970.5	8747	8833.9	7713.6	8377.9	8596.3
High	P52701	DNA mismatch repair protein Msh6	MSH6	0	180.121	33	38	247	38	1	1360	152.7	6.9	1163	451.83	34	38	0	12639.9	5858.7	9673.1	6532.4	15601.9	6468.7	10665.8	6125.8	8954.2	8836.2	11023.6	13139.5	12639.9	5754.5	6055.9	5858.7	9023.8	9691.7	9673.1	6192.8	6582	6532.4	13688.3	16394.3	15601.9	6061.4	6496.6	6468.7	9692.1	10938.7	10665.8
High	Q02809-2	Isoform 2 of Procollagen-lysine,2-oxoglutarate 5-dioxygenase 1	PLOD1	0	180.005	42	29	284	28	1	774	88.2	7.11	2111	538.94	28	29	1	10522.9	4898.6	12460.4	5261.4	11283.2	4926.2	8710.1	5071.4	7476.2	7265.9	10522.9	10523.1	10353.7	4983.4	4672.4	4898.6	12460.4	12350.3	12717.7	5415.2	5187.3	5261.4	11283.2	11281.8	11914.9	5184.5	4828.2	4926.2	8627.5	8710.1	9014.9
High	P00325	Alcohol dehydrogenase 1B	ADH1B	0	179.534	58	19	592	8	1	375	39.8	8.29	3539	1094.77	19	19	13	9600.6	57445.7	8729.3	36345.3	12416.6	30550.6	12891.5	38576.6	22812.4	24432.8	9060.1	9600.6	10127.4	55368.2	57445.7	60321.1	8567.9	8729.3	9097	34737	36345.3	38246.7	12071.1	12416.6	12951.2	29428.9	30550.6	31910.6	12630.4	12891.5	13700.6
High	P52597	Heterogeneous nuclear ribonucleoprotein F	HNRNPF	0	179.448	62	18	360	16	1	415	45.6	5.58	4041	720.87	18	16	2	11906.1	9946.4	12829.7	11763.1	12416.1	11528.3	12454.5	10065.8	12409.9	12236.9	13072.4	11050.9	11906.1	9946.4	9053.8	11028.8	14143.9	11740.5	12829.7	11763.1	10122.1	11901.9	13382.7	11317.5	12416.1	11528.3	10148	11703.1	13428.7	11534.3	12454.5
High	Q5JTV8-3	Isoform 3 of Torsin-1A-interacting protein 1	TOR1AIP1	0	179.412	56	27	219	1	1	584	66.3	8.18	2036	468.44	27	25	0	74.7	78.7	56.4	73.5	63.4	75.8	310.9	231.6	205.1	201.9		74.7			78.7			56.4			73.5			63.4			75.8			310.9
High	P11215-2	Isoform 2 of Integrin alpha-M	ITGAM	0	179.408	32	30	213	28	1	1153	127.2	7.23	1046	410.2	29	30	2	17841.6	4047.2	6950.1	4357.4	8453.9	4063.7	5272	3901.4	5941.4	5925.9	18553.1	17841.6	14875.3	4047.2	4048.2	3173.1	7055	6950.1	5718.3	4466.1	4357.4	3604.2	8611.9	8453.9	7038.9	4063.7	4109.8	3307.2	5272	5371.6	4253.3
High	Q99714	3-hydroxyacyl-CoA dehydrogenase type-2	HSD17B10	0	179.293	74	14	249	14	1	261	26.9	7.78	3519	607.07	14	14	0	6887.8	10170.5	5959.2	8000.2	7020.9	8669.4	7280.2	9067.8	8394	8124.5	6983.7	6662.3	6887.8	10170.5	10366	9772.7	5819.6	5959.2	6016.5	7716.7	8168.6	8000.2	6838.2	7020.9	7040.8	8669.4	8916.9	8442.9	7280.2	7247.3	7309.2
High	P21796	Voltage-dependent anion-selective channel protein 1	VDAC1	0	179.052	72	18	456	17	1	283	30.8	8.54	6209	896.88	17	17	1	16835.4	15480	17610.6	14217.8	16272.5	14994.5	16755.9	14954.3	18079.5	17466.8	20584.8	15016.9	16835.4	17288.5	13366.8	15480	21323.2	16000.8	17610.6	16734.4	12930.9	14217.8	19231.4	14673.7	16272.5	17265.4	13533.8	14994.5	20172	15084.6	16755.9
High	Q99536	Synaptic vesicle membrane protein VAT-1 homolog	VAT1	0	178.876	57	16	306	16	1	393	41.9	6.29	3233	690.94	15	15	0	9952.2	10886.8	8190.5	8353.6	9987.5	7997.1	9670.5	10863.9	9236.8	8786.7	11898.2	9401.2	9952.2	11277.7	10004.4	10886.8	9521.6	8190.5	7973.6	9785.2	8353.6	8275.6	10722.6	9987.5	9538.1	9278.5	7997.1	7686.5	10796.8	9670.5	9276
High	P52907	F-actin-capping protein subunit alpha-1	CAPZA1	0	178.862	67	12	352	9	1	286	32.9	5.69	3783	828.21	12	12	0	8034.2	8126.5	9106.5	8015.8	9859.2	8557.7	8058.8	7864.1	8597.3	8529	8063.6	7064.1	8034.2	8849.1	7289.9	8126.5	9198.6	8034.6	9106.5	8513.2	7238.4	8015.8	10494.6	8953.6	9859.2	9072.2	7626.9	8557.7	8563	7290.6	8058.8
High	P80723	Brain acid soluble protein 1	BASP1	0	178.676	79	15	211	15	1	227	22.7	4.63	1865	540.85	15	15	0	6343.4	3739.8	10502.5	3906.8	10065.3	3943.8	8460.1	4164.6	8098.3	7952.2	6343.4	6326	6730.9	3832.5	3630.8	3739.8	10985.7	10502.5	10231.5	3931.1	3741.5	3906.8	10237.7	10065.3	9836.1	3943.8	3744	3976.3	8642.2	8460.1	8165.8
High	Q12884	Prolyl endopeptidase FAP	FAP	0	178.537	44	29	214	28	1	760	87.7	6.65	1216	391.92	25	29	0	6131.7	4389.1	11105.5	4760	15170.3	4642.4	10184	4607.7	7392.5	7177.7	7697.9	5770.5	6131.7	5078	3744.4	4389.1	12994.9	10328.7	11105.5	5615.4	4549.2	4760	17482.8	13677.5	15170.3	5436.9	4210.1	4642.4	11745.7	9386	10184
High	Q9NR12-2	Isoform 2 of PDZ and LIM domain protein 7	PDLIM7	0	178.429	65	21	371	1	1	423	46.5	8.34	1676	739.56	20	21	0	69.2	363.1	55.8	506.9	97	586.8	156.6	659.5	250.9	302.9	123.6		38.8	505.7		260.8	100		31.1	703.2		365.5	159.4		59	824.2		417.8	230.9		106.3
High	P15170-3	Isoform 3 of Eukaryotic peptide chain release factor GTP-binding subunit ERF3A	GSPT1	0	178.28	46	23	291	10	1	637	68.7	5.33	1670	582.28	23	23	18	12220.3	10110.1	14072.5	11172.1	11429.5	11228.9	11601.6	10311	11890.2	11641.7	12220.3	12496.2	10667.7	10110.1	10499.5	8688.4	14072.5	15006.2	12627.8	11172.1	11305.2	9685.5	11429.5	12085.7	10321.9	11228.9	11737.1	9774	11601.6	12136.1	10409.1
High	P57737-3	Isoform 3 of Coronin-7	CORO7	0	178.027	38	29	194	6	1	1048	114.1	6.33	1505	414.77	27	29	20	7843.4	4829.9	7565.4	5508.2	8194.9	5320.2	6936.5	4996.2	6949.1	6675.5	7875.4	7843.4	7123.8	4829.9	5137.4	4265.3	7616.5	7565.4	6846.5	5549.8	5508.2	4706.7	8194.9	8372.8	7654.7	5320.2	5698.3	4541.5	6936.5	7079.7	6247.7
High	P53992	Protein transport protein Sec24C	SEC24C	0	177.658	33	28	247	26	1	1094	118.2	7.06	1719	476.95	27	28	1	8396.2	7552.5	7773.7	7452.9	8331.6	7430.1	7665.9	7647.6	8465.3	8296.9	7000.5	8396.2	8461.5	6878.2	7552.5	8417.6	6864.4	7773.7	7956	6641.3	7452.9	8181.4	7163.6	8331.6	8587.6	6528.1	7430.1	8166.9	6445.7	7665.9	7827.4
High	Q5JTV8	Torsin-1A-interacting protein 1	TOR1AIP1	0	177.63	56	27	229	1	1	583	66.2	8.18	2079	490.29	27	25	26	10182.3	7109.5	9864.6	7601	9332.5	7490.4	10085.5	6940.7	8376.2	7995.7	10182.3	11133.8	10113.1	7109.5	7427.9	7043.1	9864.6	10713.1	9792.1	7600.1	7956.6	7601	9293.2	10120.4	9332.5	7383.1	7686.9	7490.4	10085.5	10720.2	9713.7
High	O95817	BAG family molecular chaperone regulator 3	BAG3	0	177.613	68	26	252	26	1	575	61.6	6.95	1453	462.57	26	26	0	5870.1	8850.3	7304	9768.4	7566.1	9788.7	7225.9	9404.7	8508.2	8611.7	4723.9	5870.1	6494	7087.7	8850.3	9470.1	5516.5	7304	7852.6	7708.6	9768.4	10156	6075.4	7566.1	8494.9	8130.1	9788.7	10427	5755.6	7225.9	8083.1
High	O43242	26S proteasome non-ATPase regulatory subunit 3	PSMD3	0	177.605	54	32	336	32	1	534	60.9	8.44	1932	660.95	32	32	0	13223.3	11205.3	13262.7	12257.9	13290.9	11786.5	13632.6	11359.6	12937.4	12652.9	13722.5	13223.3	11781.1	12213	11205.3	9943.2	14005.9	13262.7	12269.3	12915.9	12257.9	11042.8	14194.7	13290.9	12186.1	13227.9	11786.5	10927.7	14435.5	13632.6	12591.6
High	P12035	Keratin, type II cytoskeletal 3	KRT3	0	177.576	37	29	1173	10	1	628	64.4	6.48	3328	1750.14	28	29	3	4734.4	6556.1	4498.4	11433.3	5303.2	15141.4	5176.3	6870.7	6505.9	6580.2	4779.9	3893	4734.4	7014.9	5712.2	6556.1	4741	3898.1	4498.4	11433.3	10295.5	12169.7	5544.1	4605.9	5303.2	15141.4	13838.3	16904	5176.3	4526.7	5212.3
High	Q9UHB9	Signal recognition particle subunit SRP68	SRP68	0	177.451	45	28	248	28	1	627	70.7	8.56	2093	509.26	27	28	0	8192.6	7337.4	10257.5	8169.8	9588.7	7600.4	8932	7528.3	8739.6	8699	8288.4	8192.6	7506.7	7518.7	7337.4	7106.8	10942	10257.5	9451.6	8065	9214.5	8169.8	10059	9588.7	9165.5	7600.4	7864.4	7298.3	9265	8932	8538.1
High	P02042	Hemoglobin subunit delta	HBD	0	177.059	83	11	1491	5	1	147	16	8.05	15694	2627.88	11	10	0	7194.5	8543	11646.2	13623.8	13960.2	7985.6	12225.2	16009.2	13176.9	13546.9	7184.7	7214.8	7194.5	8543	9205.2	8428.4	11182.6	11675.8	11646.2	13036.4	13623.8	13649.9	13366.1	14102	13960.2	7985.6	8582.8	7954.1	11821.1	12345.5	12225.2
High	Q86UE4	Protein LYRIC	MTDH	0	176.905	51	24	242	24	1	582	63.8	9.32	2378	552.12	23	24	0	8003.4	6939.1	13265.5	7461.6	10869.1	7477.7	9563.3	7017.5	9124.8	8999	7878.1	8292.3	8003.4	6507.3	6939.1	6947.3	13265.5	13752.1	13157.8	7291.7	7461.6	7497.9	10734.2	11186	10869.1	7268.3	7477.7	7500.6	9563.3	9732.8	9284.5
High	P62140	Serine/threonine-protein phosphatase PP1-beta catalytic subunit	PPP1CB	0	176.835	68	20	312	8	1	327	37.2	6.19	2382	623.49	20	19	13	10480.2	10615.2	10694.7	10364.2	10552.5	11308.9	10706.9	11754	10702.2	10543.6	9716.2	10480.2	11486.6	10573.4	10615.2	12377.1	10431.2	10694.7	12064.1	10364.2	10140.6	12030.8	10552.5	10201.2	11477.7	11308.9	11235.7	13159.7	10706.9	10470.9	12032.1
High	P00751	Complement factor B	CFB	0	176.727	41	27	377	27	1	764	85.5	7.06	3132	717.64	26	27	0	16598.6	16082	9800.1	12948.1	10028.5	9683.8	16176	18580.6	13868.1	13660.7	17220.3	16598.6	15268.3	16082	16543.2	14639.1	9928.4	9800.1	9005	13284.1	12948.1	11897	10122.6	10028.5	9519.8	9560.1	10389.4	9683.8	17047.3	16176	14602.9
High	P35442	Thrombospondin-2	THBS2	0	176.725	29	27	205	26	1	1172	129.9	4.83	1466	401.22	25	27	0	4297.3	3136.2	6853.3	3373.1	9822.6	3375.7	11331.4	3529.8	6565.8	6047.6	4297.3	3704.6	5536	3136.2	2832.5	4410.2	6853.3	5327	8651.3	3373.1	2990.8	4879.8	9822.6	7166.8	12462.8	3375.7	3128.8	4571.6	11331.4	8275	14463.2
High	P29590-11	Isoform PML-11 of Protein PML	PML	0	176.703	43	31	243	9	1	834	92.5	6.33	1349	457.79	30	31	24	12645.7	7513.6	11162.9	7707.5	11115.2	8077	9856.5	7300.7	9565.5	9240.7	12051.3	13089.4	12645.7	7706.5	7513.6	7086.6	10662.2	11928.8	11162.9	7719.3	7707.5	7574.2	10806.9	11644.9	11115.2	8249.4	7934.6	8077	9635.5	10650.1	9856.5
High	Q0ZGT2	Nexilin	NEXN	0	176.549	49	32	244	2	1	675	80.6	5.33	1246	448.69	32	32	35	5828	14335.4	5862.5	11765.2	7967	12109.3	10704	13736.2	9572.7	9803.5	5055.2	6547.1	5828	11950.1	15958.3	14335.4	4699.7	6104.1	5862.5	9804.4	12755.2	11765.2	6432.4	8375.7	7967	10072	13401.3	12109.3	8849.8	11504.6	10704
High	Q86VB7	Scavenger receptor cysteine-rich type 1 protein M130	CD163	0	176.466	37	34	217	34	1	1156	125.4	5.95	1457	423.42	32	34	0	9431.9	6197.4	5216.8	6425.7	9534.3	5964.9	6983.3	5370.4	6773.4	6839.4	9431.9	7659.3	12711.5	6197.4	5149.5	7892.5	5216.8	4267.3	6969.3	6425.7	5372.7	8477.9	9534.3	9095.6	12499	5964.9	4897.7	7678	6983.3	6145	9101.4
High	Q13177	Serine/threonine-protein kinase PAK 2	PAK2	0	176.27	51	20	287	15	1	524	58	5.96	1830	586.5	20	20	6	11334.5	6662.1	10794.9	7195.7	10697.1	7092.5	10819.7	6944.3	8859.4	8614.4	10657.7	11334.5	12100.7	5976.3	6662.1	7184.6	10009.4	10794.9	11480.5	6365.3	7195.7	7543.9	9716.9	10697.1	10982.2	6335.2	7092.5	7328.2	9974.8	10819.7	11137
High	P51531	Probable global transcription activator SNF2L2	SMARCA2	0	176.07	23	36	215	18	1	1590	181.2	7.2	1262	392.27	32	36	0	4598.2	3337.1	3966.7	3610	3885.6	3477.1	5787.9	3145.6	4274	4157.1	4598.2	5010.7	4282.2	3217.8	4140.6	3337.1	3966.7	4199.5	3691.5	3372.4	4438.3	3610	3802.3	4916.2	3885.6	3302	4377.1	3477.1	5265.2	6710.8	5787.9
High	P46087-4	Isoform 4 of Probable 28S rRNA (cytosine(4447)-C(5))-methyltransferase	NOP2	0	176.05	42	29	213	1	1	845	92.8	9.19	1431	369.76	28	29	27	10674.7	5977.3	9248.3	7114.6	9541.1	6796.5	9632.6	5949.4	8378.2	8039	7976.4	11731.3	10674.7	4334.2	5977.3	6338.5	6624.2	9773	9248.3	5096.3	7114.6	7225.7	6882.3	9962.9	9541.1	4835	6796.5	7104.5	6984.8	10201.2	9632.6
High	O00515	Ladinin-1	LAD1	0	176.048	51	29	273	29	1	517	57.1	9.67	2211	575.92	28	29	0	9572	8638.5	15384.7	10932.1	10229.8	11264.9	10309.1	8462.2	10388.9	10092.8	8505.3	9572	9686.9	8159	8933.5	8638.5	14060.1	15471	15384.7	10446.6	11113.2	10932.1	9581.1	10411.9	10229.8	10690.5	11894.1	11264.9	10142.4	11159	10309.1
High	P29590-2	Isoform PML-5 of Protein PML	PML	0	175.971	55	27	209	5	1	611	67.4	6.34	1352	419.73	26	27	0	1344.1	1185.9	1736	1389.3	1704.4	1348.8	1610.2	1079.7	1837.6	1764.1	944.9	1597	1344.1	861.6	1185.9	1657.3	1296.8	1946.2	1736	1005.5	1389.3	1909.4	1333.4	1984.5	1704.4	839.4	1348.8	1647.9	1093.9	1650.5	1610.2
High	P37802	Transgelin-2	TAGLN2	0	175.573	80	15	984	14	1	199	22.4	8.25	7036	1468.78	14	14	3	26432	23823.7	36652.6	26022.2	36035.3	27549.7	34235.3	25813.5	30534.7	30169.8	31616.4	26432	25391.9	28990.4	23823.7	22563.3	42447.2	36652.6	35078.2	30105.1	26022.2	24642.3	41939.4	36035.3	34282.9	32412.4	27549.7	25786.5	39821.7	34235.3	32163
High	P46060	Ran GTPase-activating protein 1	RANGAP1	0	175.57	42	23	214	23	1	587	63.5	4.68	1762	456.42	22	23	0	7745.2	7042.1	10346.6	8218.7	9041.9	7355.8	8311.3	6714.5	8151.7	8234.3	7745.2	8971.7	7094.1	7042.1	7682.7	6507.2	10346.6	11685.1	9871.4	8218.7	8897.2	7701	9041.9	10511.7	8892.6	7355.8	8378.3	7195	8311.3	9881.9	8135.6
High	P21810	Biglycan	BGN	0	175.457	48	15	729	14	1	368	41.6	7.52	5591	1468.57	15	15	1	14249.1	27821.9	12516.3	22244.2	19247.4	20980	20481.1	20778.1	18183.6	18202.6	15261.4	14249.1	14075.7	28239.5	27821.9	27610.4	13401	12093.5	12516.3	22916.3	22244.2	21870.5	20317	17736.9	19247.4	21470	20419.1	20980	21811.8	19923.3	20481.1
High	Q9Y262	Eukaryotic translation initiation factor 3 subunit L	EIF3L	0	175.428	48	25	324	25	1	564	66.7	6.34	2352	604.65	25	24	0	10779.4	10032.7	12663.9	10963	12302.3	11105.5	11154.5	9684.9	10924.7	11047	10779.4	12332.7	10643.7	10032.7	11033.8	9381.3	12663.9	14162.3	12558.6	10963	12055.9	10363.3	12302.3	13920.8	11914.7	11105.5	11877.7	10355.7	11154.5	12535.5	10884.5
High	O94925-3	Isoform 3 of Glutaminase kidney isoform, mitochondrial	GLS	0	175.285	34	17	190	4	1	598	65.4	7.88	2100	412.26	16	17	0	2532.6	569.2	1578.1	595.6	1090.8	584.7	1174.5	547	1038.9	1038.4	985.9	3980.5	2532.6	254.1	1063.9	569.2	673.8	2580	1578.1	299	1067.4	595.6	462	1745.6	1090.8	277.1	960.5	584.7	500.2	1961	1174.5
High	O00203	AP-3 complex subunit beta-1	AP3B1	0	175.246	34	37	224	37	1	1094	121.2	6.04	1181	396.46	34	37	0	10079.7	7825.6	9670.3	7668.1	9859.8	7736.4	11125.7	8148.8	8604.4	8717.8	10232.2	9181.7	10079.7	7825.6	7705.8	7842.1	9907.3	8724	9670.3	7668.1	7226.1	7950.9	10167.1	8785.7	9859.8	7775.8	7117	7736.4	11480.8	9877.8	11125.7
High	P11678	Eosinophil peroxidase	EPX	0	174.936	39	32	357	28	1	715	81	10.29	2030	579.09	30	32	0	4890.1	4459.4	4641.8	5322.8	21939	7835.8	9488.9	4363.8	7506.5	7388.1	4890.1	4142.3	4921.1	4459.4	4026.3	4533.8	4641.8	3839.6	4727.7	5322.8	4865.8	5622.8	21939	18534.9	23914.6	7835.8	6773.5	8259.9	9488.9	7886.3	9841.6
High	Q9NQC3-5	Isoform 5 of Reticulon-4	RTN4	0	174.908	69	14	348	1	1	392	42.2	4.74	2781	791.9	14	13	0	110.5	42	99.5	56.4	110.4	46.2	70.2	53.2	73.1	73.5	110.5			42			99.5			56.4			110.4			46.2			70.2
High	Q8IWZ3-6	Isoform 6 of Ankyrin repeat and KH domain-containing protein 1	ANKHD1	0	174.902	18	38	188	17	1	2617	277	5.86	1031	344.63	35	38	21	6928.8	6156.8	9416.6	7447.6	7323	6874	6276.7	6085.6	7027.5	7156.5	7919.9	6579.2	6928.8	7604	5954.2	6156.8	9416.6	8622	9506.8	8588.8	7116.7	7447.6	8165.4	6843.5	7323	8316.7	6509.1	6874	7450.6	6083.7	6276.7
High	P34897	Serine hydroxymethyltransferase, mitochondrial	SHMT2	0	174.818	57	26	314	25	1	504	56	8.53	1626	534.46	26	26	2	18237.4	10426.5	13156.5	10752.7	14887.9	11141.3	12903.1	10611	12179.2	11851.7	18447.9	18237.4	18047.7	10230.9	10426.5	11020.8	13477.1	13156.5	13045.1	10752.7	10608.7	11479.6	15344	14887.9	14589	10909	11141.3	11972.9	12987.8	12746	12903.1
High	P49189	4-trimethylaminobutyraldehyde dehydrogenase	ALDH9A1	0	174.648	45	21	317	21	1	494	53.8	5.87	2340	580.79	20	20	0	8920.6	18645.6	9181.2	15125.4	10720.5	17169	10722.1	15608.9	13554.9	13271	8322.1	8920.6	9200.1	17076.8	18645.6	21197.7	8635	9181.2	9806.3	14080.3	15125.4	16658.1	10157.9	10720.5	11837.4	15868.1	17169	19467.6	10287.4	10722.1	11759
High	Q15084-2	Isoform 2 of Protein disulfide-isomerase A6	PDIA6	0	174.644	48	19	326	19	1	492	53.9	5.33	3078	713.39	19	19	0	13744.8	8607.5	14188.4	8429.2	13993.9	8279.5	16221.4	9024	11541.1	11119.9	11278.1	13854.7	13744.8	7370.9	8795.4	8607.5	11147	14206.3	14188.4	7170.1	8596.7	8429.2	11156.8	14122.3	13993.9	7088.4	8414.6	8279.5	12617	16377.5	16221.4
High	Q92973	Transportin-1	TNPO1	0	174.484	34	25	231	20	1	898	102.3	4.98	1416	422.89	24	25	5	7484.1	5999.6	7564	5871	7364	6061.1	7746.8	6291	6504.1	6587.9	7401.3	7484.1	8145.5	5453.1	5999.6	6071.7	7490.1	7564	8244.9	5639.6	5871	6038.6	7063.1	7364	7937	5664.8	6061.1	6290.1	7666.6	7746.8	8396.9
High	O75962	Triple functional domain protein	TRIO	0	174.45	16	48	189	39	1	3097	346.7	6.37	787	319.01	44	48	8	5218.2	5129.1	9648.9	5654.7	9220.8	5374.7	6842.4	5255.3	6683.7	6510.3	5154.4	6619.8	5218.2	4898.8	6283.6	5129.1	8478.1	10224.2	9648.9	5214.7	6625.6	5654.7	8078.7	10258.6	9220.8	5133.5	6695.7	5374.7	6313.9	7781.7	6842.4
High	Q5JSH3	WD repeat-containing protein 44	WDR44	0	174.255	44	31	170	31	1	913	101.3	5.45	1237	340.27	29	31	0	6682.2	6530.8	6424.5	6807	7267	6839.2	6709.2	6794.6	7150.2	6982.2	6682.2	6905.9	6554.3	6258.9	6530.8	6593.6	6384.5	6721.3	6424.5	6360.4	6807	6959.3	7076.4	7502.8	7267	6540	6881.9	6839.2	6494.5	6963.6	6709.2
High	Q14103-3	Isoform 3 of Heterogeneous nuclear ribonucleoprotein D0	HNRNPD	0	174.05	51	17	473	3	1	306	32.8	8.16	2485	879.25	17	17	17	15513.4	10442.4	22004.7	12549.9	18067.6	11217.4	14831.6	10764.2	15626.3	14661.9	14037.5	15540.5	15513.4	10442.4	11497.1	10232.1	20770.9	22489.7	22004.7	11969.7	13452.4	12549.9	17016.5	18968.3	18067.6	10412.5	12213.5	11217.4	14376.3	15994.9	14831.6
High	O43175	D-3-phosphoglycerate dehydrogenase	PHGDH	0	173.962	46	21	299	21	1	533	56.6	6.71	2558	642.09	20	21	0	6920	15220.3	8716.5	13434	9580.6	12840.1	8131.6	12930.6	11225.2	11429	8467.9	6920	6036.7	18660.8	15220.3	12954.1	10712.2	8716.5	6860.2	16069	13434	11423.1	11572.3	9580.6	7940.2	15539.5	12840.1	11200.3	10257.2	8131.6	7059.4
High	P00387-3	Isoform 3 of NADH-cytochrome b5 reductase 3	CYB5R3	0	173.879	60	15	367	15	1	334	38.2	6.9	2158	784.02	14	15	0	8151.7	9659.7	9611.9	8995.6	10140.3	9517.9	10671	9915.4	9570.4	9140.7	7966.2	8151.7	10061.7	9659.7	9305.1	11871.8	9611.5	9611.9	11965.2	8995.6	8850	11289.1	10140.3	9891.5	12233.9	9517.9	9179.8	12045.4	10671	10544	12989.1
High	Q6WCQ1	Myosin phosphatase Rho-interacting protein	MPRIP	0	173.761	50	43	196	42	1	1025	116.5	6.21	847	364.18	38	43	1	6598.3	7637.8	9061.6	8169.9	10168.7	7746.7	9395.6	7998.9	8367.7	8372.6	6374.2	6670.3	6598.3	7637.8	8075.6	7347.7	9061.6	9187.1	9035.1	8169.9	8370.2	7991.1	10168.7	10225.6	9880.6	7746.7	8209.3	7594.2	9395.6	9604.9	9379.5
High	P29350-3	Isoform 2 of Tyrosine-protein phosphatase non-receptor type 6	PTPN6	0	173.715	54	28	201	28	1	597	67.7	7.78	1341	406.15	25	28	0	13691.3	5775.9	7351.7	6628.2	11030.5	6363.5	8235.6	6324	8681.2	8701.8	11512.5	13691.3	15730.1	5083.9	5775.9	5818.1	6338.1	7351.7	8210.1	5876.9	6747.9	6628.2	9690.7	11030.5	12645	5520.1	6394.8	6363.5	6809.7	8235.6	8824
High	Q9UJS0-2	Isoform 2 of Calcium-binding mitochondrial carrier protein Aralar2	SLC25A13	0	173.529	44	26	255	17	1	676	74.3	8.62	1827	499.54	25	26	0	6350.7	3809.8	5476	3939.8	5577.3	3877.9	8356.5	3681.9	5462.2	5073.2	6350.7	5614.4	7230.6	3788.2	3809.8	4466.3	5476	4760.5	6219.2	3939.8	3656.9	4515.6	5577.3	4973	6068	3877.9	3797.7	4743	8356.5	7532.3	9150.5
High	P05388	60S acidic ribosomal protein P0	RPLP0	0	173.43	63	16	316	6	1	317	34.3	5.97	2900	627.25	16	16	12	12113.4	9800	13028.7	11444.1	12938.2	10803.5	11853	9384.3	11372.9	11084.2	7848	12113.4	12675.2	7154.6	9800	10714	8284.8	13028.7	13672	7652.1	11444.1	12325.8	8276.4	12938.2	13744.3	7611	10803.5	11952.7	7469.5	11853	12305.7
High	P61011	Signal recognition particle 54 kDa protein	SRP54	0	173.119	54	25	223	25	1	504	55.7	8.75	1918	403.65	25	23	0	8520.7	6910.8	10660.6	7607.2	9705	7604.1	8922.4	7059.9	9252.5	9119.2	8520.7	9208.6	8084.7	6413.3	7233.5	6910.8	10660.6	11742.3	9817.7	7607.2	8108.1	7333	9705	10494	8774.1	7604.1	7920.6	7407.6	8922.4	9342	7889.4
High	P55795	Heterogeneous nuclear ribonucleoprotein H2	HNRNPH2	0	173.023	46	15	461	8	1	449	49.2	6.3	2564	990.98	15	15	0	5213.1	3913.5	4572.1	3893	4372.6	3776.3	5557.6	3811.7	4500.3	4523.6	5213.1	4842.2	5442	3913.5	3321.4	3988.6	4572.1	4291.4	4932.6	3893	3603.3	3986.5	4372.6	4201.3	4754	3795.2	3423.2	3776.3	5557.6	5112.4	5800.2
High	Q9BT78	COP9 signalosome complex subunit 4	COPS4	0	172.956	65	22	220	22	1	406	46.2	5.83	1841	451.94	22	22	0	7549.7	8514.2	8536.6	8666.5	8580.2	8215.3	8475.9	8405.1	8246.3	8187.1	7962.6	7549.7	6223.9	8517	8514.2	6865.8	9295.1	8536.6	7818.1	8725.9	8666.5	7254.7	8942.5	8580.2	7442.6	8662.4	8215.3	6967	8825.3	8475.9	7573.3
High	Q5JTH9	RRP12-like protein	RRP12	0	172.865	31	36	238	35	1	1297	143.6	8.75	1514	449.28	35	36	1	10011	6390.5	8687.7	7364	8646.1	7130	8444.3	6370.1	8288.9	8317.4	8949.4	10011	10625.2	5708.6	6390.5	7406.8	8123.7	8687.7	9292.9	6974.1	7364	8325.8	8016.9	8646.1	9480.3	6950.2	7130	8473.9	7740.2	8444.3	9008.8
High	Q9NSD9	Phenylalanine--tRNA ligase beta subunit	FARSB	0	172.728	51	32	306	32	1	589	66.1	6.84	1951	551.67	32	32	0	11035.9	10660.4	11497.1	10692.1	10786.3	10336.2	12363.9	10503.3	10863.8	10596.9	11035.9	11027.5	11399.1	10660.4	10030.3	11306.5	11337.7	11497.1	11874.3	10692.1	10237.2	11562.3	10891.6	10628.6	10786.3	10899.8	10100.8	10336.2	12363.9	11924.3	12764.9
High	Q9NQC3	Reticulon-4	RTN4	0	172.648	23	15	349	2	1	1192	129.9	4.5	2768	794.76	15	14	15	7274	7520.9	8454.8	8364	9836.5	7952.7	9648.8	8756.3	8321.7	8206.3	8410.5	6545.1	7274	9214.4	7520.9	7300	10491.7	8188.8	8454.8	10218	8276.4	8364	12198.8	9454.1	9836.5	9281.5	7952.7	7901.1	11593	9303	9648.8
High	O43852-4	Isoform 4 of Calumenin	CALU	0	172.391	61	19	353	3	1	323	38.1	4.58	2628	711.2	18	19	0	1665.3	1107	2766.8	1378.3	2173	1100.8	2040	1029.1	1582.3	1504.6	1184.5	1961.5	1665.3	810.9	1293	1107	2103.2	3091.4	2766.8	1014.1	1607.2	1378.3	1658.6	2539.5	2173	784.2	1315.6	1100.8	1554.1	2385.2	2040
High	Q9Y696	Chloride intracellular channel protein 4	CLIC4	0	172.375	72	16	311	16	1	253	28.8	5.59	2692	638.16	14	16	0	8179.7	10595.5	9865.6	9948.6	11235.6	10292.6	11640.1	10179.7	10874.5	10234.6	8179.7	8616.6	8126.7	10338.4	11464.2	10595.5	9703.8	10180.4	9865.6	9588.3	10326	9948.6	11137.1	11627.5	11235.6	9558.1	10292.6	10368.9	11605.3	11941.9	11640.1
High	Q86UX7	Fermitin family homolog 3	FERMT3	0	172.297	51	28	252	28	1	667	75.9	6.98	1940	507.66	28	28	0	13755	5427	7985.8	5870.7	11273.2	5538	6947.8	6072.1	8212.2	8693.9	13755	13888.5	13702.1	5427	5876.9	4984.4	7985.8	8320.5	7730.3	5870.7	6734	5799.3	11273.2	11575.8	11124.4	5538	5877	5020.8	6928.2	7670.3	6947.8
High	Q9H3S7	Tyrosine-protein phosphatase non-receptor type 23	PTPN23	0	172.281	24	37	219	37	1	1636	178.9	6.92	922	386.18	36	37	0	7205.5	7838	7390.9	8358.1	7798.7	7975.8	8366.4	8338.6	8359.8	8334.8	7205.5	8100.6	5379.7	7838	8123.1	5591.6	7390.9	7865.5	5385.8	8414.7	8358.1	5558.8	7798.7	8425.9	5961.2	7975.8	8384.5	5600.3	8366.4	8783.4	6516.3
High	Q14767	Latent-transforming growth factor beta-binding protein 2	LTBP2	0	172.066	19	32	224	31	1	1821	194.9	5.19	1859	452.42	31	32	0	6329.1	4938.5	6811.4	4973.9	7318.4	5482.9	10222.9	5749.5	6683	6335.9	5569.3	6329.1	6583.9	4938.5	4926.3	5092.1	5940.2	6811.4	7044.8	4761.8	4973.9	5168.8	6741	7318.4	7679.9	5382.3	5482.9	5553.2	8947.5	10222.9	10793.6
High	P00491	Purine nucleoside phosphorylase	PNP	0	171.968	74	18	250	18	1	289	32.1	6.95	1900	511.63	18	17	0	8459.8	6170.9	9437.2	6696.5	9280.3	6841.9	7105.5	6473.9	7933.2	7699.3	8013.6	8459.8	10011.4	5273.4	6170.9	6904.7	8647.3	9437.2	11057.1	5577.8	6696.5	7691.7	8302	9280.3	10672.1	5922.6	6841.9	7870.6	6384	7105.5	8182.4
High	Q9BY44	Eukaryotic translation initiation factor 2A	EIF2A	0	171.661	53	24	223	24	1	585	64.9	8.87	1570	425.59	23	23	0	7784.6	5855.6	9539.1	6879.9	8416.6	6432.2	7645.1	5911.3	7775.8	7699.7	7436.5	8267.6	7784.6	5540.9	6168.6	5855.6	9539.1	9878.1	9336.9	6472.3	7187.6	6879.9	8262.4	8984.1	8416.6	6314.2	6900	6432.2	7445.6	8251.7	7645.1
High	P52895	Aldo-keto reductase family 1 member C2	AKR1C2	0	171.141	59	16	547	3	1	323	36.7	7.49	3359	1205.96	16	16	0	2437.7	609.9	754.2	626.8	597.4	622.8	1071.9	640.7	898.3	904.4	2437.7	3179.7	1601.3	609.9	903.1	537.2	754.2	1069.2	510.9	626.8	921.7	516.7	597.4	867.8	491.3	622.8	854.7	502	1071.9	1433.3	851.4
High	Q01780	Exosome component 10	EXOSC10	0	170.98	46	35	214	35	1	885	100.8	8.46	961	392.75	34	35	0	10610.3	8025.5	11712.4	9018	10449.4	9060	9614.9	7905.6	9853.1	9809.3	9297.3	10610.3	11889.4	6652.6	8025.5	8989.8	10001.9	11712.4	13238.2	7500.9	9018	10440.7	9061.8	10449.4	11623.2	7760.5	9060	9965.7	8040.2	9614.9	11026.5
High	P50995	Annexin A11	ANXA11	0	170.856	40	22	389	21	1	505	54.4	7.65	2745	725.96	22	22	1	11674.5	13023.6	9241.3	11619.4	11359.8	12074.9	10124.5	13755.3	10893.8	11168.4	11674.5	11998.8	10711.7	13023.6	14016.1	12061.7	9241.3	9971.6	7783.7	11619.4	13046.4	10804.9	11359.8	11962.5	10215.4	12074.9	13192.7	11373.5	10124.5	10775.9	9195.8
High	Q6DD88	Atlastin-3	ATL3	0	170.792	46	18	244	18	1	541	60.5	5.66	2311	533.79	16	18	0	6044.6	6373.5	6498	6731.4	6273.4	6708.1	7243.3	7081	6493.3	6342.6	6534.3	5986.6	6044.6	6515.4	6373.5	6313.6	6725.4	6498	6482.9	6770.1	6731.4	6696.7	6521.1	6273.4	6230	7004.5	6551.1	6708.1	7484.6	7204	7243.3
High	P67809	Nuclease-sensitive element-binding protein 1	YBX1	0	170.748	70	18	329	15	1	324	35.9	9.88	3563	781.31	18	17	3	8203.1	5974.9	10653	6873.8	9784	6467.9	7941.7	6468.8	8359.8	8208.4	8793.7	8203.1	7344.2	6755.1	5974.9	5529.7	11129.8	10653	9512.7	7583.3	6873.8	5993.8	10265.3	9784	8724.4	6891.5	6467.9	5498.1	8299.3	7941.7	6910.7
High	Q9NQC3-2	Isoform 2 of Reticulon-4	RTN4	0	170.382	67	13	346	1	1	373	40.3	4.78	2790	790.53	13	12	0	127.5	141.7	226.6	202.9	211.1	174.6	192.9	198.5	206.6	211.3	35.3	142.5	127.5	38.7	147.1	141.7	28.8	226.6	234.5	39	202.9	214.4	35.9	211.1	211.5	32.4	181.9	174.6	35.5	192.9	198.2
High	Q9BUQ8	Probable ATP-dependent RNA helicase DDX23	DDX23	0	170.234	44	35	225	35	1	820	95.5	9.55	981	405.35	35	34	0	10078.6	6991.5	11289.4	8108.5	10572.1	7680.8	11388.7	7158.7	9861.7	9692.3	10811.8	10078.6	9468.8	6991.5	6771.6	6991.9	12025.8	11289.4	10588	8203.2	8108.5	8087.5	11263	10572.1	10137	8091.8	7617.4	7680.8	12016.1	11388.7	10762
High	O95602	DNA-directed RNA polymerase I subunit RPA1	POLR1A	0	170.199	25	37	199	36	1	1720	194.7	7.03	1156	349.12	34	37	1	7111.1	4140.2	5574.4	4740.5	5686.8	4243.8	7565.2	4058.4	5506.9	5284.2	8085.2	6545.3	7111.1	5351.5	4140.2	4054	6726	5323.8	5574.4	5625.9	4524.3	4740.5	6898.5	5429.1	5686.8	5529.2	4243.8	4190	8934.7	7565.2	7539.2
High	O00425	Insulin-like growth factor 2 mRNA-binding protein 3	IGF2BP3	0	170.181	51	27	249	22	1	579	63.7	8.87	1703	446.53	25	27	5	13519.4	4451.6	17891.1	4912.7	8290.6	4481.4	21636.4	4911	10456.5	9377.5	14318.1	12993.1	13519.4	5007.1	4027.2	4451.6	18735.8	16933.5	17891.1	4912.7	4969.1	4554	8690.8	7901.4	8290.6	5089.6	4060.2	4481.4	22221	20205.1	21636.4
High	Q6NUK1	Calcium-binding mitochondrial carrier protein SCaMC-1	SLC25A24	0	170.177	55	24	215	24	1	477	53.3	6.33	1529	404.84	24	24	0	8863.1	8259.7	9519.1	8240.6	10026.2	8788.9	9929.4	8879.3	10031.2	9756.3	10732.7	8863.1	8524.7	9933.1	8259.7	7318.1	11362	9519.1	9232.3	9898	8240.6	7469.6	11852.7	10026.2	9525.5	10389.5	8788.9	7835.1	11876.4	9929.4	9355.4
High	Q9H307	Pinin	PNN	0	170.045	45	33	203	32	1	717	81.6	7.14	1002	375.33	32	33	0	9970.3	7078.4	10041	6894.3	9531.9	7047.1	9598.2	6527.1	8946.4	8571.1	9970.3	9894.3	10165	7078.4	6280.1	7282.9	9891	10041	10259.1	7047.6	6760.8	6894.3	9531.9	9498.5	9958.7	7047.1	6549.5	7121.8	9598.2	9584.3	9620.3
High	Q10471	Polypeptide N-acetylgalactosaminyltransferase 2	GALNT2	0	170.023	54	29	214	27	1	571	64.7	8.35	1282	380.23	28	29	2	8854.5	6355.5	14318.8	6681.7	11106	6500	7799.8	6325.8	8417.7	8352.1	8386	8918.5	8854.5	6355.5	6433.3	6320.4	14151.3	15207.2	14318.8	6360.6	6720.9	6681.7	10421.8	11179	11106	6048	6637.3	6500	7283.5	7799.8	8181.7
High	Q4V328	GRIP1-associated protein 1	GRIPAP1	0	169.978	46	32	184	32	1	841	95.9	5.11	1038	337.03	29	32	0	5474	4815.8	5027.1	4874.8	5592.8	4791.7	5358.8	4733.1	5652.9	5637.5	6506.9	5474	5175	6100.2	4815.8	4074.5	6243.8	5027.1	4864.7	6259.8	4874.8	4318.3	7067.6	5592.8	5270.1	6323.5	4791.7	4362.5	6660.6	5358.8	4957.6
High	P27694	Replication protein A 70 kDa DNA-binding subunit	RPA1	0	169.826	44	23	221	23	1	616	68.1	7.21	1796	441.28	22	22	0	10791	6525.5	11516.7	7160.7	9942.5	7132.7	8676.6	6730.9	9256.2	8938.1	10791	10724.7	10930.1	7016	6525.5	6429.7	11846.2	11333.5	11516.7	7655.8	7160.7	7058.2	10158.8	9917.5	9942.5	7712.2	7132.7	7070.6	8688.8	8427.3	8676.6
High	P02461	Collagen alpha-1(III) chain	COL3A1	0	169.731	21	24	242	23	1	1466	138.5	6.61	2265	454.9	22	24	0	5608.9	6656.4	13286.3	6292.5	12524	6852	11544.8	5205	8614.1	8037.8	5608.9	5677.6	5326.9	6278.3	6856.7	6656.4	13333.4	13286.3	12592.8	5928.2	6292.5	6299.3	12796.2	12437.9	12524	6376.5	6879.2	6852	11737	11544.8	11398.8
High	Q5T1M5	FK506-binding protein 15	FKBP15	0	169.586	34	33	163	33	1	1219	133.5	5.2	1051	338.87	30	32	0	5703.7	4375.6	7927.7	4777.9	6425.3	4606.7	6056.7	4341.2	5591	5458.4	7940.7	5703.7	5564.4	5746	4375.6	3656.3	11260.8	7927.7	7754.4	6516.8	4777.9	4074.7	9002.6	6425.3	5928.9	6327.4	4606.7	4053.8	8482.6	6056.7	5830.5
High	Q16851-2	Isoform 2 of UTP--glucose-1-phosphate uridylyltransferase	UGP2	0	169.491	47	23	253	1	1	497	55.6	7.88	1747	475.67	23	22	0
High	Q14669-2	Isoform 2 of E3 ubiquitin-protein ligase TRIP12	TRIP12	0	169.469	22	37	210	1	1	2025	223.8	8.4	1267	393.63	35	36	0	150.4	139.6	152.5	126.5	128.8	116	144.9	153.8	136.3	147.4	55.7	160.1	150.4	54.9	152	139.6	64.2	306.2	152.5	77.2	139.2	126.5	81.5	206.5	128.8	94.1	130.6	116	65.2	177.1	144.9
High	Q9NZN5	Rho guanine nucleotide exchange factor 12	ARHGEF12	0	169.351	29	35	162	2	1	1544	173.1	5.74	1070	326.43	32	35	31	5491.2	5595.9	6744.7	5687	6335.7	5898.9	5807.3	5242.1	5804.3	5659.7	5648	5491.2	4768.5	5595.9	6135.7	4464.3	6744.7	7007.9	5442	5687	6766.7	5622.1	6335.7	6584.8	5230.5	5898.9	6853.6	4970.4	5807.3	6180.6	4879.5
High	P30837	Aldehyde dehydrogenase X, mitochondrial	ALDH1B1	0	169.236	47	20	280	17	1	517	57.2	6.8	1595	601.1	20	20	0	4361.3	9261.9	4692.7	11200.1	5360.6	10390.7	8535.8	12326.1	7918.8	8467.4	5003.9	3443.4	4361.3	10595	7503.5	9261.9	5596.1	3765	4692.7	12495	8795.6	11200.1	6460.6	4411.2	5360.6	11981.9	8532.8	10390.7	10107.1	6888.3	8535.8
High	Q96GQ7	Probable ATP-dependent RNA helicase DDX27	DDX27	0	169.185	42	32	200	32	1	796	89.8	9.28	1167	356.03	30	32	0	12278.2	6137	9674.4	7033.7	9730.4	6873.4	9924.7	6334.7	9329.3	8812.8	12278.2	11356.1	13133.5	6137	5940.2	7356.1	9674.4	8578.5	10703	7033.7	6670.3	8140.3	9730.4	8603.8	10640.9	6873.4	6285.2	7932.6	9924.7	8510.9	10465.9
High	Q8WUF5	RelA-associated inhibitor	PPP1R13L	0	169.148	45	28	221	28	1	828	89	6.81	1316	464.16	27	27	0	6430.4	7668.9	8474.5	8257.4	9156.4	9003.1	7367.1	7807.2	7799.1	8021.3	6784.1	6430.4	5888.5	8758.8	7668.9	7004.5	9445.5	8474.5	8283.6	9525.2	8257.4	7525.9	10294.1	9156.4	8753.7	10390	9003.1	8191.5	8149.6	7367.1	6891.2
High	Q9NZU5	LIM and cysteine-rich domains protein 1	LMCD1	0	168.997	76	24	213	24	1	365	40.8	7.93	1400	408.26	23	24	0	8230.6	6738.7	8799	7242.7	11065.1	6754.2	12556.6	7212.3	9051.4	8538.5	8317.4	7327.3	8230.6	6895.7	5999.5	6738.7	9431.5	8799	8601.8	7509.3	6835	7242.7	12095.1	10786.1	11065.1	6960.7	6375.6	6754.2	13727.1	12309.7	12556.6
High	P23743	Diacylglycerol kinase alpha	DGKA	0	168.855	47	27	207	27	1	735	82.6	6.73	1219	381.16	26	27	0	10972.4	8060	10067.6	7471.5	7158.1	8506.4	8320.2	7294.7	7887.2	7928.1	8927.9	10972.4	11790	6238.9	8060	8850.4	7850.9	10067.6	11233	5920.1	7471.5	9090.7	5597.4	7158.1	8224.7	6526.6	8506.4	9858.9	6612	8320.2	9545.6
High	P46087-2	Isoform 2 of Probable 28S rRNA (cytosine(4447)-C(5))-methyltransferase	NOP2	0	168.819	43	29	205	1	1	808	88.9	9.23	1447	363.94	28	29	0	421.7	195	495.9	322.2	445.6	177.6	387.3	189.1	378.2	363.3	303.9	421.7	426.1	174.4	196.8	195	376.3	512.2	495.9	287.3	357.8	322.2	320.7	458	445.6	159	190	177.6	293.7	402.4	387.3
High	P08559-4	Isoform 4 of Pyruvate dehydrogenase E1 component subunit alpha, somatic form, mitochondrial	PDHA1	0	168.772	59	23	292	23	1	428	47.5	8.54	1697	531.24	23	23	0	9914.2	13626.9	9524.3	11753.8	9994	12762.7	9232.9	12481.7	10756	10941.3	8351.9	9914.2	11242.8	11920.2	13626.9	15120	8336.2	9524.3	10686.6	10432.1	11753.8	13065.5	9089.9	9994	11559.4	11492.1	12762.7	14423	8233.3	9232.9	10288.5
High	Q9BZL4-4	Isoform 4 of Protein phosphatase 1 regulatory subunit 12C	PPP1R12C	0	168.728	49	32	170	1	1	781	84.8	5.57	1246	356.3	30	31	0	69.5	156.2	85.6	167.2	87.2	177.7	102.2	182.8	119.2	129.1	486.8	66.5	69.5	592	156.2	148.3	343.2	71.1	85.6	558.8	167.2	160.1	414.2	83.9	87.2	605.8	162.1	177.7	430.6	91	102.2
High	P35611-3	Isoform 3 of Alpha-adducin	ADD1	0	168.647	37	23	204	22	1	768	84.3	5.96	1297	438.12	22	23	1	6080.9	7190.1	5682.4	7043.2	7339.5	7349.4	7011.9	8018	7350.6	7345.3	6080.9	7363.2	5073.6	7190.1	8811.8	6433.6	5682.4	6482.1	4633.3	7043.2	8379.9	6093.7	7339.5	8546.8	5944	7349.4	8858.2	6492.1	7011.9	8009.7	5642
High	P48444	Coatomer subunit delta	ARCN1	0	168.502	50	27	259	27	1	511	57.2	6.21	1602	389.46	27	26	0	12088.4	10075.2	13403.8	9183.5	14216.6	8657.8	12120.9	10184.7	11054	10834	12037.4	13598.1	12088.4	10075.2	11350	8996.4	13403.8	15189.4	13113.4	9183.5	11515.1	8849.4	14216.6	16037.9	13745.2	8657.8	10676	8456.7	12120.9	13638.3	11889.4
High	P07099	Epoxide hydrolase 1	EPHX1	0	168.413	46	24	416	24	1	455	52.9	7.25	1834	760.34	23	24	0	10875.4	14447.4	7216.1	12049.9	10478.2	12935	19739.7	15858.8	15107.4	14936.1	11441.2	10875.4	9777.5	15416.6	14447.4	12215.5	8239.9	7216.1	7119.9	13294.8	12049.9	10339.5	11536.7	10478.2	9713.2	14040.7	12935	11169.6	21821.8	19739.7	17710.6
High	P24844-2	Isoform 2 of Myosin regulatory light polypeptide 9	MYL9	0	168.387	76	13	1423	1	1	118	13.9	5.87	7209	2437.02	13	12	0
High	Q9P258	Protein RCC2	RCC2	0	168.354	63	26	261	26	1	522	56	8.78	1142	502.37	24	26	0	11695.1	6195.4	13290.3	6748.3	10942.6	6922	8523.9	6383.4	9586.4	9276.5	11695.1	11156	12063	6127.2	6195.4	6359.5	13084.5	13290.3	13890.3	6558.3	6748.3	7151	10942.6	10897.4	11738.2	6685.3	6922	7065.5	8435.8	8523.9	9153.5
High	Q15042-3	Isoform 2 of Rab3 GTPase-activating protein catalytic subunit	RAB3GAP1	0	168.102	32	30	209	30	1	988	111.2	5.45	1343	376.8	29	30	0	7434.5	7437.8	9037.5	7264.4	8103	7611.8	8141.6	7389.5	7753.9	7872	6879.9	8354	7434.5	7639.8	7437.8	6459.7	9037.5	9933	8729.9	7561.9	7264.4	6238.3	8103	8510.3	7442.8	8022.5	7611.8	6634.7	8141.6	8621.2	7812.3
High	Q15067	Peroxisomal acyl-coenzyme A oxidase 1	ACOX1	0	168.085	47	23	202	23	1	660	74.4	8.16	1951	441.7	22	23	0	5885.3	5271.3	4129	4325.3	4125.1	4139.6	5671.3	5416.9	4933.6	4960	4860.4	5885.3	6735.7	4679.6	5271.3	5544.7	3424.3	4129	4488.7	3852.8	4325.3	4579.8	3501.4	4125.1	4390.3	3679.6	4139.6	4271.3	4685.9	5671.3	6155.4
High	Q5SNT6	WASH complex subunit FAM21B	FAM21B	0	168.021	35	30	167	8	1	1253	136.9	4.82	1305	318.99	28	30	21	4695.6	4978.6	6093.1	5811.8	6270.6	5478.7	6097.6	5402	5928	5925.3	3833.8	4725.9	4695.6	4132.7	4978.6	5146.7	4974.9	6128.8	6093.1	4682.4	5811.8	6264.7	5245.7	6270.6	6527.2	4540.1	5478.7	5863.9	5035.8	6097.6	6444.3
High	P14550	Alcohol dehydrogenase [NADP(+)]	AKR1A1	0	168.016	78	22	455	21	1	325	36.6	6.79	2225	708.14	22	21	2	13029.5	15256.5	13890.5	14121.8	13640.4	15025	13548.2	14324.6	15784.9	15816.4	12547.3	13029.5	13399.8	15120.4	15694.2	15256.5	13235	13890.5	14257.8	13468.2	14121.8	14175.8	13243.9	13640.4	14179.6	14450.5	15112	15025	12480.1	13548.2	14004.7
High	P36578	60S ribosomal protein L4	RPL4	0	168.012	51	24	396	24	1	427	47.7	11.06	2974	760.39	22	23	0	15173.2	13439.4	15733.3	14802.5	16377.4	16318.1	14158.6	12575.9	14334.1	14117.9	15418.7	14695.8	15173.2	12770	13439.4	13655.3	15733.3	14960.5	15947.5	14519.1	14802.5	15136.1	16377.4	15978.5	16630.2	15621.9	16318.1	16382.7	14158.6	13626.2	14472.4
High	P04899-4	Isoform sGi2 of Guanine nucleotide-binding protein G(i) subunit alpha-2	GNAI2	0	167.933	59	19	363	12	1	366	41.5	5.99	3079	737.27	18	19	7	11589.3	11765.5	10902.5	11290.2	12210	11156.5	11208.3	11783.1	11107.9	11115.5	12010.5	10153.1	11589.3	12164.1	9511.2	11765.5	10902.5	9397.9	11110.5	11611.4	9436.1	11290.2	12371.5	10219.7	12210	11378.5	9110.6	11156.5	11424.4	9460.1	11208.3
High	Q9GZR7	ATP-dependent RNA helicase DDX24	DDX24	0	167.903	41	30	191	30	1	859	96.3	9.06	1455	373.85	30	30	0	11018.4	4913	8784.7	5330	7539.8	5163.5	8382.5	5010.8	7687	7287.9	10296.5	11018.4	11123.3	4814	5039.5	4913	8558	8815.3	8784.7	5130.9	5534.4	5330	7407.8	7960.9	7539.8	4880.3	5369.1	5163.5	7986.7	8460.6	8382.5
High	Q14669-3	Isoform 3 of E3 ubiquitin-protein ligase TRIP12	TRIP12	0	167.862	21	37	209	1	1	2040	225.4	8.69	1323	387.61	35	36	35	6897.1	5931.1	8517.8	6743	7910.1	6053.3	8085.9	6080.8	7295.9	6963.3	7299.7	6746.6	6897.1	6268.2	5666.7	5931.1	9221.3	8437.3	8517.8	7475	6743	6690.3	8750.4	7861.1	7910.1	6829.3	6053.3	6043	8798.8	8085.9	7961.4
High	P42285	Superkiller viralicidic activity 2-like 2	SKIV2L2	0	167.788	34	32	244	32	1	1042	117.7	6.52	1436	459.65	32	31	0	10099.1	6865.2	10399.4	7902.1	9058	7897.3	9347.3	6867.4	9201.6	9044.1	10270.7	9813.9	10099.1	7227	6725.2	6865.2	10577.8	10321	10399.4	8155.7	7849.1	7902.1	9189.4	9058	8977.8	8108.3	7897.3	7724.8	9347.3	9350.3	9216.6
High	Q5VTR2	E3 ubiquitin-protein ligase BRE1A	RNF20	0	167.724	33	31	181	29	1	975	113.6	5.94	1143	344.73	29	30	0	9992.7	6945.3	8865.4	7081.2	8393.9	7531.7	8976	7155.6	8401.9	8141.7	8801.2	11067.5	9992.7	6122.3	6945.3	7084.4	7409.8	10609.8	8865.4	6122.2	7850.6	7081.2	6787.4	10115.2	8393.9	6345.4	7531.7	7633.5	7722.2	10891.3	8976
High	Q8IZH2	5'-3' exoribonuclease 1	XRN1	0	167.324	22	33	182	33	1	1706	194	7.21	827	328.63	31	33	0	7616.4	6457.6	8961	6442.5	7225.2	6909.2	7719.7	6369.9	7208.2	7250.7	8513	7616.4	7528.1	7530.4	6457.6	6255.1	9583.9	8961	8698.9	7179.3	6442.5	6083.9	7902.8	7225.2	7129.4	7880.2	6909.2	6699.1	8374.1	7719.7	7384.9
High	Q16181	Septin-7	SEPT7	0	167.322	55	23	347	21	1	437	50.6	8.63	1883	624.56	22	22	3	10671.8	10436.2	12388.1	10238.9	12828.2	10848.3	12986.4	11148.5	11266.8	11137.2	9779.5	12058.9	10671.8	9728.2	13116.1	10436.2	11451.5	14628	12388.1	10035.4	13718.1	10238.9	12038.8	15056.6	12828.2	10051.5	13435.2	10848.3	11933.5	15278.8	12986.4
High	Q7L2E3-2	Isoform 2 of Putative ATP-dependent RNA helicase DHX30	DHX30	0	167.301	35	39	192	39	1	1222	136	8.6	1187	345.9	37	39	0	7774.7	6236.1	9802.8	6616.5	8075.7	6180.6	8183.3	5967.7	7879.2	7673.2	8813.7	6070.5	7774.7	6312.3	4779.4	6236.1	10915.5	7416.6	9802.8	7014.3	5055	6616.5	8609	5927.8	8075.7	6765.1	4649.9	6180.6	8792.9	6012.7	8183.3
High	P05165	Propionyl-CoA carboxylase alpha chain, mitochondrial	PCCA	0	167.278	53	33	195	33	1	728	80	7.52	979	368.46	32	33	0	5367.5	10061.4	4781.7	8079.9	5721.3	8836.5	6732	9574.1	7362.1	7493.6	5367.5	5457.6	4318.3	10061.4	10277.6	8419	4816.5	4781.7	4069.7	8079.9	8193.8	6825.9	5721.3	5875.8	4930.6	8836.5	9135.9	7539.3	6732	6884.1	5696
High	P05455	Lupus La protein	SSB	0	167.098	57	25	299	25	1	408	46.8	7.12	1924	542.99	25	25	0	19273.5	10296.8	15374.4	10989.2	19831.9	10697.5	16568.3	10226.4	15696.6	14983	17284.9	19273.5	21145.4	9036.1	10296.8	10942.8	13925.9	15374.4	17333.9	9622.1	10989.2	11970.5	18357.8	19831.9	22776	9491	10697.5	11803.8	15082.9	16568.3	18557.7
High	Q13617-2	Isoform 2 of Cullin-2	CUL2	0	167.098	43	31	249	31	1	764	89.4	7.11	1489	430.71	30	31	0	11150.8	9144.6	10662.6	10219	9733.2	9671.3	10730.3	9177.6	10355.5	10156.5	11150.8	11076.9	11355.4	7857.2	9322.3	9144.6	10336.8	10662.6	11111	8925.6	10361.4	10219	9170.8	9733.2	10131.8	8622.2	10100.2	9671.3	10265.5	10730.3	11197.2
High	Q9Y2X3	Nucleolar protein 58	NOP58	0	167.091	48	25	190	25	1	529	59.5	8.92	1340	360.53	20	25	0	9203.7	7525.7	10038.5	7610.6	9795.3	7778.4	10841.7	7300	9298.5	9043.2	11128.2	8746.1	9203.7	8818.7	6238.4	7525.7	11877.7	9608.5	10038.5	9147	6335.5	7610.6	11793.2	9137.2	9795.3	8942.7	6384.3	7778.4	12498.2	9826	10841.7
High	P29692	Elongation factor 1-delta	EEF1D	0	167.041	79	21	393	3	1	281	31.1	5.01	2870	752.43	21	20	21	10271.3	9886.6	16515.5	11894.9	14607.5	11287.3	11110	9669.2	12131.1	11961.9	10797.4	10206.7	10271.3	10622.2	9886.6	9671.3	17825.8	16515.5	16442.6	12911.5	11894.9	11650	15574.3	14607.5	14190.1	12259.8	11287.3	11170.4	11451	11110	10626
High	P61981	14-3-3 protein gamma	YWHAG	0	167.036	62	16	1199	10	1	247	28.3	4.89	9015	1842.47	16	16	6	15579.7	11440.3	16785.1	11216	14561.9	11365.7	18486.3	11346.4	14369.7	13536.9	12652.2	16292.2	15579.7	8581.9	11505.6	11440.3	13795.9	18411.5	16785.1	8914.3	11269.1	11216	11906.7	15656.2	14561.9	8898.2	11559.7	11365.7	14838.6	20606.6	18486.3
High	P09211	Glutathione S-transferase P	GSTP1	0	167.007	68	12	1170	12	1	210	23.3	5.64	10609	2502.02	12	11	0	34312.4	34895.9	28975.9	30908.4	28833.9	33078	33376.6	33155	33715.7	34774.1	33130.4	34312.4	34546.6	33178.8	34895.9	35018.4	28878.5	28975.9	29686	29997.3	30908.4	32174.9	28398.5	28833.9	29483.3	31311	33078	33197.5	32720	33376.6	33963.3
High	Q16610-2	Isoform 2 of Extracellular matrix protein 1	ECM1	0	166.812	82	23	251	1	1	415	46.1	6.39	1466	533.94	23	23	0	198.7	1752.6	131.9	700.5	214.1	427.6	181.3	298.6	531.7	530.8	160.8		245.6	2046.3		1501.1	90.6		192	621.9		789	167.8		273.3	428.2		427	91.1		360.7
High	P16284	Platelet endothelial cell adhesion molecule	PECAM1	0	166.613	42	23	171	23	1	738	82.5	6.99	1252	352.21	22	23	0	5591.4	5970.9	5110.5	6358.1	6185.8	5959.1	5729	6185.6	5726	5716.5	5337.9	5591.4	7008.1	4848.4	5970.9	6975.4	4588.5	5110.5	6490.2	5186	6358.1	7994.1	5398.8	6185.8	7970	4876.8	5959.1	7131.7	4852.2	5729	7441
High	O60341-2	Isoform 2 of Lysine-specific histone demethylase 1A	KDM1A	0	166.601	42	26	171	26	1	876	95.1	6.25	1112	364.94	23	26	0	6258.8	3899.9	6561.6	4175.9	5763.3	4085.2	5300.6	3922.8	5189.3	5088.4	4803.6	6258.8	6640.6	3169.5	3899.9	4324.2	4950.5	6561.6	6610.8	3421.8	4175.9	4730.5	4357.8	5763.3	6092.2	3444.1	4085.2	4763.4	4030.7	5300.6	5744.3
High	Q14966	Zinc finger protein 638	ZNF638	0	166.528	22	38	200	38	1	1978	220.5	6.38	1146	366.47	36	38	0	10062.1	7135.1	11386	8089	10791.1	7990.1	11806.9	7455.8	10057.3	9718.6	10062.1	10748.9	9540.9	7135.1	7819.2	6989.4	11386	12060.5	10655.7	8089	8965.1	7809.2	10791.1	11360.3	9944.9	7990.1	8695.4	7476.3	11806.9	12684.7	10801.6
High	P18031	Tyrosine-protein phosphatase non-receptor type 1	PTPN1	0	166.518	58	24	205	24	1	435	49.9	6.27	1466	385.54	24	23	0	8864.7	6431.6	12200.6	7746.9	9931.8	7112.1	7721.9	6753.9	8849.3	8586.5	8506.8	9355.2	8864.7	6431.6	7351.8	6393	12000.6	13114.9	12200.6	7611.3	8538.4	7746.9	9733.7	10793.6	9931.8	6957.5	8007.9	7112.1	7696	8541.7	7721.9
High	P18669	Phosphoglycerate mutase 1	PGAM1	0	166.191	56	14	864	9	1	254	28.8	7.18	6714	1674.7	14	14	6	19744.3	23354.7	23525.8	24445.2	22894.2	24559.1	19665.5	22088.4	23517.2	23378.6	19744.3	19531.1	21980.3	22351.1	23354.7	26770.7	23525.8	23482.8	25871.7	23136.9	24445.2	27704.5	22894.2	22602.5	25335.3	23286.9	24559.1	27611.1	19665.5	19516.6	22208.5
High	P06727	Apolipoprotein A-IV	APOA4	0	166.176	72	28	289	28	1	396	45.4	5.38	1947	541.05	27	27	0	12548.8	8914.9	7099.6	9033.7	9001.7	10419.5	11458.7	11965.8	11310.1	11252.7	12169.2	12548.8	13211.7	9081.4	8836	8914.9	6649.5	10907.2	7099.6	8841.4	9221	9033.7	8647.6	9383.3	9001.7	10332.1	10529.7	10419.5	10854.3	11585.4	11458.7
High	Q08426	Peroxisomal bifunctional enzyme	EHHADH	0	166.11	45	29	202	29	1	723	79.4	9.14	1600	394.03	29	29	0	12416	5780.2	8478.7	5133.4	8213	5956	7264	5378.3	6831.3	6733.7	12416	13978.7	12329.3	5780.2	6219.9	5461.8	8478.7	9736	8449.6	5103.5	5827.2	5133.4	8213	9332.9	7996.4	5956	6476.2	5697.4	7264	8590.5	7200.6
High	Q9BZL4-3	Isoform 3 of Protein phosphatase 1 regulatory subunit 12C	PPP1R12C	0	165.957	49	32	168	1	1	780	84.6	5.57	1181	349.85	30	31	28	3724.9	6382.3	3900.7	7091.9	4175.3	7080.2	4523.3	7419.5	5319.9	5517	3724.9	2757.4	4314.4	6382.3	5320.5	7453.4	3900.7	2910.6	4285.5	7091.9	5466.6	7889	4175.3	3265.7	5034.5	7080.2	5740.2	8249.2	4523.3	3561.1	5132.6
High	O14936-3	Isoform 3 of Peripheral plasma membrane protein CASK	CASK	0	165.928	41	36	217	36	1	897	102	6.35	1023	390.72	33	35	0	9143.8	6334.7	8640.4	6474.4	9140	6650	8363.4	6577.1	8426.1	8347.6	8565.2	9143.8	10118.9	5828.3	6334.7	6840.9	7650.7	8640.4	9520.2	6000.4	6474.4	6666.6	8047	9140	9955.5	5946.6	6650	6889.3	7493	8363.4	9368.7
High	Q9BZK7	F-box-like/WD repeat-containing protein TBL1XR1	TBL1XR1	0	165.927	57	20	173	13	1	514	55.6	5.55	1931	396.9	20	19	7	9571	3367.9	7985.9	3675.7	6752.6	3422.9	5277	3307	5179.5	5125.1	9026.1	9571	9857.9	3245	3367.9	4223.3	7369.1	7985.9	8375.9	3560.3	3675.7	4423.7	6464.2	6752.6	7550	3328.4	3422.9	4208	5218.5	5277	6097.1
High	P55809	Succinyl-CoA:3-ketoacid coenzyme A transferase 1, mitochondrial	OXCT1	0	165.801	43	19	198	19	1	520	56.1	7.46	1345	367.73	18	19	0	7175.9	8366.6	5972.8	7633	6388.6	7823.2	7018.8	8178.4	6846.3	6825.6	8113.5	6451.6	7175.9	9169	7296.5	8366.6	6654.6	5021.4	5972.8	8248.9	6495.3	7633	6961.1	5459.1	6388.6	8340.1	6720.3	7823.2	7540	5934	7018.8
High	Q9C0C9	E2/E3 hybrid ubiquitin-protein ligase UBE2O	UBE2O	0	165.768	32	31	180	31	1	1292	141.2	5.12	1092	370.57	29	31	0	6301.2	4684.6	6381.9	5127.7	6066.5	5139.5	5441.8	4999.3	5711.8	5775.3	5593.4	6301.2	6918.8	4099.7	5029.8	4684.6	5655.7	6381.9	6910.4	4604.5	5464	5127.7	5306.1	6066.5	6581.8	4475.8	5305.6	5139.5	4685.9	5441.8	5939.6
High	Q15019-2	Isoform 2 of Septin-2	SEPT2	0	165.73	59	20	273	20	1	396	45.4	6.89	1998	574.13	20	20	0	7659.7	9163	9357.8	8981	10176.5	9046.3	10567.7	9688.3	9620	9472	7389.5	7659.7	8720.9	7831.1	9163	9537.6	8650.4	9357.8	10827	7918.9	8981	9260.5	9444.3	10176.5	11718.1	8102.6	9046.3	9787.2	9762.7	10567.7	11956.6
High	Q9NZN5-2	Isoform 2 of Rho guanine nucleotide exchange factor 12	ARHGEF12	0	165.726	29	34	158	1	1	1525	171	5.74	1057	320.52	31	34	0	204.3	278.3	218.7	301.9	224.8	328.2	205.2	309.7	261.8	268		204.3			278.3			218.7			301.9			224.8			328.2			205.2
High	Q96AE4	Far upstream element-binding protein 1	FUBP1	0	165.712	53	28	265	1	1	644	67.5	7.61	2202	487.02	27	27	0	49.6	55.7	73.2	78.3	58.8	57.4	49	51.9	60.3	68.4	49.6	192	48.9	54.7	241.3	55.7	63.3	214.3	73.2	67	201.2	78.3	58.8	179.6	57.3	57.4	223.2	50.9	44.4	191.4	49
High	Q9BTC0	Death-inducer obliterator 1	DIDO1	0	165.491	24	40	182	39	1	2240	243.7	7.88	776	357.77	36	40	1	7885.2	4884.3	9190.1	5048.1	7365.8	5126.5	6411.1	5257.9	7433.7	7317.1	7885.2	8823.4	6915.8	4806.1	6362.3	4884.3	9190.1	10235.7	7997.6	4981.9	6580.4	5048.1	7365.8	8592.4	6609.7	5126.5	6640.4	4904.2	6411.1	7491.9	5902
High	P46777	60S ribosomal protein L5	RPL5	0	165.37	58	15	412	15	1	297	34.3	9.72	2809	753.04	15	15	0	18145.8	13845.4	18765	14851.4	18683.6	16313.2	16006.7	13978.2	15526.3	15384.8	18367	18145.8	17125	13845.4	13853.1	13654.6	19266.4	18765	17478.8	15653.9	14851.4	14834	19107.8	18683.6	18062.7	16397.5	15945.3	16313.2	16604.9	16006.7	15345.3
High	P30038	Delta-1-pyrroline-5-carboxylate dehydrogenase, mitochondrial	ALDH4A1	0	165.365	54	25	271	25	1	563	61.7	8.07	1487	508.61	23	25	0	10831.6	14289.2	8736.6	12650	9996.8	16074.6	9262.2	12583.6	11570.4	11551.2	11701	10600.9	10831.6	15419	13892.6	14289.2	9224	8618.5	8736.6	13305.3	11990.9	12650	10258.5	9700.9	9996.8	17256.1	15660.9	16074.6	9472.7	9200.4	9262.2
High	O00423-3	Isoform 3 of Echinoderm microtubule-associated protein-like 1	EML1	0	165.098	37	29	201	28	1	834	91.9	7.43	962	392.21	27	29	1	4443.2	9102	4927.2	9750.5	6216.4	8947.6	7244.9	10091.8	7326.2	7472.1	4381.7	4891	4443.2	7470.7	9102	9509.4	4668.5	5512.6	4927.2	8580.5	9750.5	10140.3	5935.8	6681.1	6216.4	7913.5	8947.6	9959.7	6541.4	7543.3	7244.9
High	O00299	Chloride intracellular channel protein 1	CLIC1	0	164.919	78	16	427	16	1	241	26.9	5.17	5117	984.36	16	15	0	13125.6	11148.3	12732	10730.6	14297.7	11543.6	12394	11324.1	12490.6	12271.1	13125.6	14671.8	12048.7	11148.3	11756.6	10220.5	12732	14015.2	12076.2	10730.6	11227.3	9783.3	14297.7	15785.4	13486.7	11543.6	12160.7	10661.7	12394	13097.3	11225.5
High	P26358-2	Isoform 2 of DNA (cytosine-5)-methyltransferase 1	DNMT1	0	164.785	27	40	206	40	1	1632	184.7	7.85	1004	367.99	36	40	0	10906.8	6035.9	10463.3	6691.2	9023.1	6172.6	8438.5	5937.8	8177.3	7896.9	10027.7	10906.8	12037.6	6035.9	5820.5	7412.1	10223.6	10463.3	12399.9	6691.2	6690.6	8403.1	8443.1	9023.1	10832.2	6103.1	6172.6	7795	8084.1	8438.5	10477.8
High	O75131	Copine-3	CPNE3	0	164.76	44	20	337	19	1	537	60.1	5.85	2524	636.67	20	20	1	9662.3	10486.8	9499.1	10232.1	9104.4	12298.8	8572.4	11355.1	9619.5	9751.5	9021.5	12222.6	9662.3	9896.1	14081.1	10486.8	9268.6	12763.3	9499.1	10108.4	14050.6	10232.1	8822.2	12226.9	9104.4	11710.9	16065.8	12298.8	8473.1	11771.7	8572.4
High	Q9P2R3-4	Isoform 4 of Rabankyrin-5	ANKFY1	0	164.391	29	30	204	29	1	1211	132.7	6.49	1299	387.2	29	30	0	6513.6	6631.8	7497.5	6298.8	7254.2	6193.4	6691.5	6385.7	6635.2	6499	6513.6	4733	7335	6631.8	4528.3	7632	7497.5	5414	8427.7	6298.8	4552.7	7727.8	7254.2	5314.4	8358.4	6193.4	4254.2	7636.2	6691.5	4894.8	7979
High	P49821	NADH dehydrogenase [ubiquinone] flavoprotein 1, mitochondrial	NDUFV1	0	164.381	62	21	227	21	1	464	50.8	8.21	1734	496.94	21	21	0	7647.1	8704.7	7050	8273.8	7227.5	8490.8	7807.8	7964.2	7989.8	7972.6	8789.9	7159.6	7647.1	9804.1	8349.2	8704.7	8433.7	6426.8	7050	9566.3	7840.7	8273.8	8890	6934.7	7227.5	9660.8	8377.5	8490.8	9816.6	7462.3	7807.8
High	P54920	Alpha-soluble NSF attachment protein	NAPA	0	164.301	65	18	227	16	1	295	33.2	5.36	1870	450.75	17	18	2	8958.2	9387.7	7640.3	8642	7409.7	9080.3	7752.6	8569	8382.5	8299.4	9197.4	8775.2	8958.2	9387.7	9438.4	9341.6	7684.4	7640.3	7544	8633	8746.8	8642	7665.6	7409.7	7373.7	9096.1	9080.3	9023.4	7841	7650	7752.6
High	Q02818	Nucleobindin-1	NUCB1	0	164.255	59	28	230	28	1	461	53.8	5.25	1469	450.57	26	28	0	8938	7131.8	11763.7	8283.4	10095.1	7302.9	9459.2	6677.8	9211.3	8832.7	8938	9138.1	7651.2	7131.8	7160.8	5879.5	11763.7	12317.2	9957	8283.4	8331.7	6955.9	10095.1	10409.5	8504.5	7302.9	7360.3	5977.2	9459.2	10167.4	8162.5
High	Q13724	Mannosyl-oligosaccharide glucosidase	MOGS	0	164.21	38	30	242	30	1	837	91.9	8.9	1395	461.46	30	30	0	9615.3	7638.4	9205.1	6828.5	10485.1	6527	12080.6	7352.6	8629.1	8347.1	9615.3	8779.7	9657.7	7965.2	7638.4	7113.6	9366.6	8193.4	9205.1	7686.2	6530.7	6828.5	10544.3	9192.8	10485.1	7097.1	6248.7	6527	12508.1	10538.9	12080.6
High	P20073	Annexin A7	ANXA7	0	164.111	43	22	278	22	1	488	52.7	5.68	2166	548.23	20	22	0	8733	9960.1	8424.7	10530.7	8950.1	10545.7	9397.1	10735	9320.1	9514.3	9864.4	8733	8499	11601.8	9960.1	9076.1	9316.3	8424.7	8152.1	11923.9	10530.7	9497.2	10093.2	8950.1	8585.3	12285.8	10545.7	9632.8	10688.2	9397.1	9125.4
High	P43034	Platelet-activating factor acetylhydrolase IB subunit alpha	PAFAH1B1	0	164.056	67	23	219	22	1	410	46.6	7.37	1111	426.2	23	23	1	9884.8	8672.8	11740.3	8789.8	10530.6	8579.1	11646.7	9148.3	9325.7	9192.9	7320.9	10114.6	9884.8	6561.4	9092	8672.8	9258.3	12140.2	11740.3	6421.9	9041.2	8789.8	7928.7	10773	10530.6	6616.5	9025.7	8579.1	8637.6	11841.6	11646.7
High	P50416	Carnitine O-palmitoyltransferase 1, liver isoform	CPT1A	0	164.027	41	30	227	30	1	773	88.3	8.65	1112	419.34	28	30	0	10429.4	6831	5745.8	6979.6	8792.4	6221.7	9548.7	7388.4	10112.9	10211.6	12030.9	10429.4	8379.3	7430.2	6831	6441.9	7203.2	5745.8	4483.2	7612.7	6979.6	6392.5	9802.1	8792.4	7195.5	6920.5	6221.7	5750	11026.5	9548.7	7997.4
High	P00739-2	Isoform 2 of Haptoglobin-related protein	HPR	0	163.808	47	18	865	5	1	385	43	7.08	4176	1488.26	18	18	0	1408.9	1796.9	824.8	1561.1	983.1	1220.1	1517.7	2643.7	1598.2	1639.2	1408.9	1213.9	1689.7	1877	1513.2	1796.9	824.8	757.7	1103.5	1651.9	1197.6	1561.1	983.1	829.8	1136.2	1469.6	966.6	1220.1	1545.2	1263.1	1517.7
High	P51114	Fragile X mental retardation syndrome-related protein 1	FXR1	0	163.691	51	29	194	27	1	621	69.7	6.15	1140	402.37	28	29	2	10451.8	5072.7	9635.9	6140.3	8446.2	5813.5	7956.5	5132.9	7033.2	7028.8	9437.5	10451.8	11736.1	4042.3	5072.7	6261.3	8339.8	9635.9	9982.3	4789.6	6140.3	7352.4	7221.6	8446.2	9021.1	4452.3	5813.5	6787.7	6607.4	7956.5	8696
High	Q8IY21	Probable ATP-dependent RNA helicase DDX60	DDX60	0	163.668	24	37	173	32	1	1712	197.7	7.59	895	335.8	34	37	5	9769.7	5354.8	9269.2	5796.4	6934.5	5410.2	5661.1	5600.3	7198.6	7417	11334.6	9130.1	9769.7	6049.1	4878.6	5354.8	10674.9	8583.9	9269.2	6643.6	5495.9	5796.4	7743.1	6275.9	6934.5	6632.7	5236	5410.2	6381.1	5070.5	5661.1
High	Q96KR1	Zinc finger RNA-binding protein	ZFR	0	163.602	38	33	177	33	1	1074	116.9	9.04	830	345.71	28	33	0	6711.6	5252.3	7117	5410.4	7189.7	5412.1	7249.7	5323.8	6458.6	6405.1	6654.3	6711.6	8065.8	5147.3	5252.3	6070.2	7117	7066.4	8361.5	5410.4	5403.5	6424.6	7189.7	6762.7	7966.4	5412.1	5381	6281.9	7249.7	6961.9	8204.1
High	Q3LXA3	Bifunctional ATP-dependent dihydroxyacetone kinase/FAD-AMP lyase (cyclizing)	DAK	0	163.585	54	24	204	24	1	575	58.9	7.49	2195	443.03	19	24	0	7356.4	5123.7	4093.7	4759.1	5238.9	5115.9	5980.1	4940.2	5469.9	5582.8	7356.4	7899.6	6678.3	5123.7	5714.9	4639.3	4093.7	4440.4	3618.9	4759.1	5292.7	4282.2	5238.9	5744.2	4602.1	5115.9	5473.6	4327.9	5980.1	6569.9	5115
High	O43396	Thioredoxin-like protein 1	TXNL1	0	163.484	68	19	241	19	1	289	32.2	4.96	2078	524.41	19	18	0	10920.5	7965.4	8376.7	8042.6	7979.9	8094.4	10340.7	7797	8199.7	7785.1	12283.1	10920.5	9889.5	9947.2	7965.4	7148.5	10145.8	8376.7	7552.1	10112.8	8042.6	7482.7	9582.5	7979.9	7324.7	9995.6	8094.4	7382.5	12173.5	10340.7	9609.4
High	Q9UKG1	DCC-interacting protein 13-alpha	APPL1	0	163.348	50	26	170	25	1	709	79.6	5.41	804	350.5	26	26	1	4676.1	8239.8	4632.3	8691.7	5427.5	7466	5149	6213.6	5434.5	6185.4	4361.9	6328.3	4676.1	5994.1	8557.7	8239.8	4341.1	5929.7	4632.3	6115.5	8742.3	8691.7	5249.5	7003.3	5427.5	7466	8914.6	6800.4	4936.2	6619.8	5149
High	Q14651	Plastin-1	PLS1	0	163.337	46	25	205	20	1	629	70.2	5.41	1190	412.6	24	24	0	6499.2	5492.2	4896.3	4551.4	4530.7	5239.5	9486.5	5119.2	8049	7672	5360.6	7131.6	6499.2	4694.1	5492.2	5527.8	4018.1	5230.8	4896.3	3861.2	4809.1	4551.4	3934.1	4649	4530.7	4427.6	5239.5	5399.6	8347	10015.7	9486.5
High	Q02252	Methylmalonate-semialdehyde dehydrogenase [acylating], mitochondrial	ALDH6A1	0	163.282	49	23	233	23	1	535	57.8	8.5	1508	435	23	23	0	7325.6	13586	5533.1	9862.9	7053.2	10615.5	8487.3	12391.8	8811	8997.9	5980.4	8769.1	7325.6	12165.8	14982.7	13586	4703.5	7489.6	5533.1	8695.2	11152.9	9862.9	6162.3	9044.5	7053.2	9118.3	11499.6	10615.5	6928.2	9571.8	8487.3
High	P13674	Prolyl 4-hydroxylase subunit alpha-1	P4HA1	0	163.276	57	26	231	2	1	534	61	6.01	1509	454.12	25	26	0	101.3	133.8	156.9	125.2	145.8	123.5	153	117.7	180.4	175.8	34.6	129.6	101.3	45.4	224.7	133.8	32.2	170.8	156.9	36.5	201.6	125.2	39.9	176	145.8	41.6	169.5	123.5	40.8	222.1	153
High	Q8NDI1-2	Isoform 2 of EH domain-binding protein 1	EHBP1	0	163.019	35	34	153	31	1	1196	136.2	5.43	845	298.63	30	34	1	7305.5	4919.1	5444.8	5267.4	5860.5	4748.3	5564.5	4605.8	5479.3	5329.5	7305.5	7507.9	5642.9	4966.9	4919.1	3701.3	5444.8	5988.5	4514.6	5301.7	5267.4	3913.5	5860.5	6278.5	4732.4	4899.5	4748.3	3652.8	5564.5	5809.4	4529.8
High	Q96AE4-2	Isoform 2 of Far upstream element-binding protein 1	FUBP1	0	162.969	52	28	263	1	1	653	68.6	7.31	2200	485.13	27	27	28	9986.7	6091.2	11954.6	7137.6	9502.6	6754.7	8483.6	6344.6	9311	8941.7	9986.7	11728.1	8925.6	6091.2	7815.6	5806.2	11954.6	13892.3	10853.8	7137.6	9018.1	7010.8	9502.6	11410.7	8801	6754.7	8545.2	6512.3	8483.6	10292.9	7694.1
High	P42167	Lamina-associated polypeptide 2, isoforms beta/gamma	TMPO	0	162.613	57	19	214	5	1	454	50.6	9.38	2245	444.25	19	18	6	3137.8	2602	3278.8	2536.3	3650.5	2692.4	3632.7	2543.3	3473.8	3391.1	4039.3	2334.1	3137.8	3769.4	2199.9	2602	4227.8	2450.6	3278.8	3554.4	2041.6	2536.3	4709.4	2801.2	3650.5	3767.2	2086.4	2692.4	4710.7	2747.3	3632.7
High	Q5H9R7-5	Isoform 5 of Serine/threonine-protein phosphatase 6 regulatory subunit 3	PPP6R3	0	162.299	39	28	189	28	1	879	98.4	4.64	1260	369.68	25	28	0	6619.9	5511.7	5908.3	6493.5	7252	6226.6	6284.3	6148.9	7117.1	7241.5	6746.2	6619.9	4786.9	5511.7	5707.9	4062.9	6114	5908.3	4470.2	6556.2	6493.5	4508.4	7846.2	7252	5291.9	6235.7	6226.6	4633.9	6748.3	6284.3	4569.2
High	Q9NUQ9	Protein FAM49B	FAM49B	0	162.274	67	16	196	14	1	324	36.7	6.06	1775	391.85	16	16	4	6764.1	4089.2	6944.4	4380.9	6903.9	4170.9	4680.9	4068.9	5387.2	5452.4	7781.8	6764.1	6069	5335.5	4089.2	3867.2	7933.8	6944.4	6236.9	5582.8	4380.9	4118.6	7795.5	6903.9	6249.4	5664.7	4170.9	3779.6	5632.8	4680.9	4323.5
High	Q04917	14-3-3 protein eta	YWHAH	0	162.238	71	18	1123	14	1	246	28.2	4.84	8109	1672.03	18	17	0	13142.9	9212.4	13685	9712.2	13771.4	10032.1	14027.7	9964	12008.1	11823	13142.9	12692.4	13810.9	9212.4	8930	9294.7	13685	13471	14974.8	9712.2	9402	9940.4	13771.4	13621.7	14931.9	10032.1	9444.6	10072.3	14027.7	13849.6	15450.5
High	P01860	Ig gamma-3 chain C region	IGHG3	0	162.233	50	17	1861	6	1	377	41.3	7.9	6705	3430.96	15	17	4	24457.9	30719.1	37579.2	61454.8	71767.3	66777.6	54316.8	69348.2	55206.8	57453.3	24457.9	22220.6	25229.1	30719.1	27591	31019.3	37579.2	33470.7	38613.6	61454.8	57278.5	64941.3	71767.3	66725.3	75086.8	66777.6	63465	70267	54316.8	47569	55074
High	P20742	Pregnancy zone protein	PZP	0	162.153	24	30	334	21	1	1482	163.8	6.38	1719	611.92	29	30	0	2546.6	2754.8	1837.7	2670.1	1971.2	2454.4	4195.5	7219.8	3197	3434.1	2546.6	2018.4	3606.9	2754.8	2292.2	3420.4	1837.7	1465.9	3223.1	2670.1	2064	3272.3	1971.2	1423.2	3020	2454.4	1876.9	2975.5	4195.5	3287.9	5198.1
High	Q7Z478	ATP-dependent RNA helicase DHX29	DHX29	0	162.085	28	35	176	33	1	1369	155.1	8.09	834	336.59	32	35	2	6234.4	6602.5	7745.4	7025.3	8293.1	7284.7	7356.6	6480.5	7099.3	6901.6	6307.5	5765.5	6234.4	6854.6	6097.4	6602.5	8292.7	7108.9	7745.4	7702.8	6540.5	7025.3	8335.7	7124.3	8293.1	7391.3	6629.5	7284.7	7384.4	6465.3	7356.6
High	Q9Y4J8-15	Isoform 15 of Dystrobrevin alpha	DTNA	0	162.028	46	26	184	20	1	724	82.2	6.9	1384	372.42	24	26	7	3857.7	9089.4	3588.6	9041.5	4040.2	9511.5	5123.9	10641.6	6143	6342.7	4082.9	3506.2	3857.7	9693.8	9089.4	9023.1	3749.1	3364.9	3588.6	9444.7	9041.5	8738.4	4284.3	4018.8	4040.2	10070.8	9511.5	9224.9	5123.9	5131.8	4642.6
High	Q8IWE2	Protein NOXP20	FAM114A1	0	161.942	59	23	172	23	1	563	60.7	4.68	1377	325.69	22	22	0	5125	5669.1	6454.8	5441.6	7087.9	5605.5	6537.7	6146.4	5954.8	5966	5125	6275.1	5053.9	5669.1	6962.6	5484.7	6454.8	7978.5	6416.2	5441.6	6497	5151.4	7087.9	8628	6959.9	5605.5	6914.9	5556	6537.7	7843.3	6476.4
High	P61221	ATP-binding cassette sub-family E member 1	ABCE1	0	161.835	37	23	224	23	1	599	67.3	8.34	1450	426.99	23	23	0	8083.5	6519.7	10674	7105.3	8367.7	7323.5	7364.5	6598.2	7725.3	7685.3	8083.5	6559	9035.2	6519.7	5393.6	7214.9	10674	8685.4	12013	7105.3	5825.3	7620.2	8367.7	6682.2	9318	7323.5	5799.8	8005.6	7364.5	5851	8030.3
High	Q96AQ6	Pre-B-cell leukemia transcription factor-interacting protein 1	PBXIP1	0	161.56	46	28	172	28	1	731	80.6	5.33	1228	371.27	26	27	0	4011.5	4881.8	4454.6	5995.7	3827.5	5544.7	4554.2	6052.5	5124.6	5188.5	3942.5	4011.5	5666.9	4788.7	4881.8	6692.2	4454.6	4415.1	5892.8	5995.7	5880.7	8059.1	3827.5	3766	5122.2	5523	5544.7	7055.6	4517.9	4554.2	6234.1
High	P05120	Plasminogen activator inhibitor 2	SERPINB2	0	161.3	47	17	293	17	1	415	46.6	5.63	2809	556.11	17	16	0	11889.9	12111.6	5121.6	9030	6021.8	8365.1	16348.6	13401.7	8736.5	8590	10912.5	12307.7	11889.9	11907.1	12975.8	12111.6	4728.6	5652.4	5121.6	8863	10070.2	9030	5830.5	6681.2	6021.8	8365.1	8915.8	8266.3	15505.7	17272.5	16348.6
High	O75367	Core histone macro-H2A.1	H2AFY	0	161.215	54	18	382	16	1	372	39.6	9.79	3137	806.28	18	18	2	14363.4	13346.8	12503	12348.1	14552.4	13695.9	13654.2	12994	13618.4	13664.9	13691.2	14363.4	17299.2	13346.8	12763.2	15026	11876	12503	14931.4	12348.1	12160.2	14420.8	14182.8	14552.4	17302.1	13695.9	13052.6	15250.7	13327.9	13654.2	17061
High	Q15366-3	Isoform 3 of Poly(rC)-binding protein 2	PCBP2	0	161.166	54	14	460	1	1	362	38.2	6.79	3849	792	14	13	10	4962.4	3894.2	5423.6	4467	5068.3	4106.9	5026.4	3795.6	4893.1	4821	5236.7	4922.2	4962.4	3988.5	3867.1	3894.2	5719.4	5423.6	5369.1	4594.4	4467	4457.5	5490.7	5068.3	5049	4298.8	4106.9	3931.9	5207.5	4896.1	5026.4
High	O00116	Alkyldihydroxyacetonephosphate synthase, peroxisomal	AGPS	0	161.045	41	20	147	20	1	658	72.9	7.34	1651	328.46	20	20	0	12326	4276	6710	4418.5	6043.7	4390.6	5665.9	3772.7	5544.8	5368.4	12326	11443.2	13343.4	4642.4	3879.1	4276	6710	6057.9	7033.1	4821.6	3983.3	4418.5	6043.7	5449.7	6315.2	4757	3980.6	4390.6	5665.9	5400.5	5874.2
High	P08195-2	Isoform 2 of 4F2 cell-surface antigen heavy chain	SLC3A2	0	160.948	44	21	237	21	1	529	57.9	5.35	1680	460.87	21	20	0	10343.7	6398.5	15274.8	8497.5	9942.2	7477.3	8194.1	6830	8564.9	8515.2	8639.3	10343.7	10899.1	5417.1	6448.8	6398.5	12528.3	15274.8	16141.8	7407.6	8546.8	8497.5	7905.4	9942.2	10124.3	6446.1	7591.2	7477.3	6579.9	8194.1	8423.1
High	P29692-3	Isoform 3 of Elongation factor 1-delta	EEF1D	0	160.927	79	19	361	1	1	257	28.5	4.92	2435	652.13	19	18	0	37.3	35.3	65.1	43.5	66.6	40.8	31.1	25.7	46.2	45.6	37.3	35.3	75	32.6	35.3	81.8	65.1	62.4	132.7	43.5	33.3	94.9	63.7	66.6	145.1	40.8	33	89.9	29.5	31.1	65.2
High	Q9UIA9	Exportin-7	XPO7	0	160.855	34	35	233	35	1	1087	123.8	6.32	1319	431.22	34	34	0	8497.2	8019.8	8584.9	8107.6	9401.1	8312.7	9095.8	8159.4	9218.6	9020.4	10827.4	8497.2	7718.3	9055.2	8019.8	7453.1	10568.9	8584.9	7541.7	9719.7	8107.6	7508.8	11111	9401.1	8272	9483.7	8312.7	7624.9	11286.8	9095.8	8304.5
High	P35609	Alpha-actinin-2	ACTN2	0	160.71	19	18	821	1	1	894	103.8	5.45	6849	1458.76	18	18	0
High	P47755	F-actin-capping protein subunit alpha-2	CAPZA2	0	160.675	77	15	252	12	1	286	32.9	5.85	2537	606.94	15	14	3	5851.4	7836.6	6748.2	7507.2	7522.6	7670.4	6860	7834.1	7444.7	7467.3	5851.4	5315.9	7021.1	7836.6	6609	8923	6748.2	5750.7	7960.2	7507.2	6516.4	8763.1	7522.6	6622.2	8801	7670.4	6446.5	8881.2	6860	5907	7935.3
High	P29966	Myristoylated alanine-rich C-kinase substrate	MARCKS	0	160.663	50	13	244	13	1	332	31.5	4.45	3008	595.77	13	13	0	9276.5	7847.5	12993.3	8627.4	12760.7	7717	13639.7	7764	10441.3	10004.6	10412.2	8676.7	9276.5	8903.5	7730.4	7847.5	13466.1	11068.4	12993.3	9391.5	8201.2	8627.4	13504.7	11315.5	12760.7	8270.2	7232	7717	14116.9	12096.6	13639.7
High	P51148-2	Isoform 2 of Ras-related protein Rab-5C	RAB5C	0	160.623	68	12	259	9	1	249	27	8.66	2756	584.53	12	12	3	6921.6	4796.5	5585	5117.7	6090.8	4900.6	5552.2	5113.2	5300	5358.5	5831.3	7578.8	6921.6	4796.5	5686.1	4794.2	5111	6473.9	5585	5117.7	6313.2	5016.9	5328.2	6958.8	6090.8	4682.9	5708.4	4900.6	4965.3	6379.4	5552.2
High	Q9Y2D5-6	Isoform 4 of A-kinase anchor protein 2	AKAP2	0	160.595	37	35	187	25	1	1090	120.6	5.05	889	360.63	33	35	10	7065.8	7781.1	9948	7861	9428.8	8151.7	8928.8	8543.6	8462.5	8558	5428.2	7940.6	7065.8	5627.1	8887.1	7781.1	7757.8	10947.2	9948	5791.8	8691.6	7861	7175.3	10502	9428.8	5668.2	8908.8	8151.7	7072.4	10193.1	8928.8
High	P41218	Myeloid cell nuclear differentiation antigen	MNDA	0	160.542	54	24	263	24	1	407	45.8	9.76	1571	441.06	23	24	0	29423.9	5422.5	9412.8	6814.5	10632.2	4857.2	6750.6	4924.4	7866.8	7891.5	30399.7	28041.2	29423.9	5656.5	4920	5422.5	9577.7	9239.4	9412.8	7312	6488.6	6814.5	11038.8	10632.2	10161.6	5196.3	4734.9	4857.2	7093.8	6750.6	6472.1
High	Q5T0Z8	Uncharacterized protein C6orf132	C6orf132	0	160.477	30	32	191	32	1	1188	124	9.45	1050	353.57	28	31	0	3245.6	9205	4192	8292.9	4441.2	8871.2	3656.6	8586.4	6103.4	6152.9	3806.4	3125.2	3245.6	9898.3	7694.6	9205	5642.7	3436.5	4192	9554.5	7223.1	8292.9	5473.1	4011.3	4441.2	9776.1	7251.9	8871.2	4588	3214.8	3656.6
High	P43686	26S protease regulatory subunit 6B	PSMC4	0	160.449	63	24	289	23	1	418	47.3	5.21	1911	561.71	24	23	0	9198.9	7646.5	9701.3	8482.3	9715.5	8053.7	9997.3	7820.1	9028.5	8803.1	8919.8	10119.3	9198.9	7166.9	7646.5	7691.4	9672.1	9884	9701.3	8230.9	8849.3	8482.3	9384.5	9906.1	9715.5	7760.8	8377.3	8053.7	9292.8	10000.2	9997.3
High	P01877	Ig alpha-2 chain C region	IGHA2	0	160.217	63	13	521	4	1	340	36.5	6.1	3274	1089.38	13	13	0	1457.7	1882.4	1214.9	1433.1	1893.8	1677.6	2490.9	3861.1	2401	2335.4	1457.7	2513.9	1359.9	1882.4	3146.8	1603.1	1180.6	2092.5	1214.9	1433.1	2467	1204.4	1893.8	3199.4	1744.1	1677.6	2914.6	1477.8	2490.9	3982.6	2158.4
High	P24752	Acetyl-CoA acetyltransferase, mitochondrial	ACAT1	0	160.024	52	19	305	19	1	427	45.2	8.85	2266	521.68	19	19	0	9312.5	16995.5	8955.3	14727.3	10655.7	15622.2	9958.1	16564.1	12228.8	12282.8	10052.6	7464.2	9312.5	19583.1	14557.9	16995.5	9666	7310.1	8955.3	16352	12471.5	14727.3	11568.4	8809.9	10655.7	17604.6	13220	15622.2	10557.2	7868.5	9958.1
High	Q9UNM6	26S proteasome non-ATPase regulatory subunit 13	PSMD13	0	159.825	56	21	237	21	1	376	42.9	5.81	1750	453.27	21	21	0	10489.5	7761.5	9907.9	8661	9827.3	8036.4	10023.3	7691.3	9020.1	8942.6	11605	10416.9	10489.5	8599.9	7527	7761.5	10464	9501	9907.9	8745.6	8237.6	8661	10444.3	9560	9827.3	8785.4	7803.7	8036.4	11092.2	9758.7	10023.3
High	Q9UBG0	C-type mannose receptor 2	MRC2	0	159.762	24	30	184	30	1	1479	166.6	5.83	949	348.78	28	30	0	4152.6	4299.9	5955.3	4383.1	7101.7	4423	6077	4054.7	5391.6	5203.1	4152.6	4385.8	4122.8	4242.5	4877.5	4299.9	5892.7	6728.8	5955.3	4210.4	4728.4	4383.1	6774.9	8185.6	7101.7	4157	4830.9	4423	5811.5	6649.9	6077
High	O95071	E3 ubiquitin-protein ligase UBR5	UBR5	0	159.665	17	41	177	41	1	2799	309.2	5.85	914	306.24	34	41	0	7370.5	5104.6	8445.2	6146.6	7696.4	5680.8	6658.7	5234.1	7065.6	6994.5	7074.3	7370.5	8083	4676	5104.6	5125.9	8445.2	7784.1	8987.4	6146.6	6067.2	6359	7696.4	7317.7	8468	5441.2	5680.8	5758.5	6658.7	6461.2	7120.7
High	P22059	Oxysterol-binding protein 1	OSBP	0	159.589	42	27	194	27	1	807	89.4	7.3	1226	388.31	26	27	0	8079.4	6402.1	8029.5	6222.5	7556.9	6212.7	7071.2	6318.3	7385.7	7448.4	10019.4	7505.1	8079.4	7759.1	6402.1	6367.5	9836.1	7839.4	8029.5	7461.7	6222.5	6144.1	9456.2	7309.4	7556.9	7519.4	6083.6	6212.7	8798.2	6784	7071.2
High	Q14766-3	Isoform 3 of Latent-transforming growth factor beta-binding protein 1	LTBP1	0	159.575	28	28	210	1	1	1342	147.1	4.89	1306	425.76	27	28	0	1589.8	311.8	836.7	320.7	626.7	339.9	994.5	440	536.3	497.1	2090.2	1589.8	679.4	320.9	291.5	311.8	961.2	836.7	661.6	346.2	304	320.7	717	626.7	539.3	338.6	339.9	353.4	1074.7	994.5	896.9
High	P49589-3	Isoform 3 of Cysteine--tRNA ligase, cytoplasmic	CARS	0	159.562	41	29	191	29	1	831	94.6	6.83	1017	353.93	28	28	0	6773.9	6930.4	6342.1	7197.9	7367.5	6829.3	7059.1	6786.9	7377.5	7221.2	4965.3	7038.9	6773.9	5479.1	7507.6	6930.4	4955.7	6830.6	6342.1	5326.9	7415.4	7197.9	5689.5	7986.5	7367.5	5239.9	7561.5	6829.3	5764.9	8125.9	7059.1
High	P62820	Ras-related protein Rab-1A	RAB1A	0	159.495	81	17	505	8	1	205	22.7	6.21	3973	914.3	17	16	9	22560.6	19540.9	21940.6	18489.4	22915.7	18732.9	24748.2	18982.8	20684.3	20001.8	20599.9	22560.6	23263.8	19329	19773	19540.9	20496.7	21940.6	21972.3	18048.1	18756.9	18489.4	21752.3	22919.6	22915.7	18001.4	19422.1	18732.9	23328.9	24748.2	24984.5
High	P45880-1	Isoform 1 of Voltage-dependent anion-selective channel protein 2	VDAC2	0	159.493	62	15	451	15	1	309	33.4	7.59	4232	963.67	15	15	0	17424.6	16506.6	14527.3	14729.9	14485.6	16501.9	16255.3	15958.9	16046.8	15864.9	17424.6	16239.2	17543.5	17460.7	16123	16506.6	15026.2	14163.5	14527.3	15472.1	14327.4	14729.9	14749.5	14040.2	14485.6	17528	15993.7	16501.9	16645.2	15905.4	16255.3
High	P62701	40S ribosomal protein S4, X isoform	RPS4X	0	159.312	61	19	600	8	1	263	29.6	10.15	4812	1119.6	18	19	11	19161.1	16240.4	18277.9	16653	19540.5	17633	17780.2	15773.2	17042.6	16376.5	17661.3	19161.1	20428.5	15192.6	16240.4	16810.5	17474	18277.9	20236.3	15605.9	16653	17782.2	18581.2	19540.5	21103	16691.2	17633	18745.6	16617.3	17780.2	18558.8
High	P26641	Elongation factor 1-gamma	EEF1G	0	159.192	58	23	363	23	1	437	50.1	6.67	2556	591.54	21	22	0	15189.9	11239	16817.7	12766.8	16681.2	12647.3	14278.4	11418.3	13878.9	13375.1	11670.6	15189.9	15970.7	8844.9	11239	12235.3	12334.2	16817.7	18062.8	9909	12766.8	13762.6	12621.7	16681.2	17237.1	9941.8	12647.3	13536.2	10947.9	14278.4	14802.3
High	P08648	Integrin alpha-5	ITGA5	0	159.079	28	21	245	21	1	1049	114.5	5.77	1909	494.45	20	21	0	7021.9	14124.1	6222.1	12399.7	7390	14962.4	6405.7	16676.7	9155.7	9857.9	8050.2	7021.9	5938.1	15331.6	14124.1	11308.7	7581.8	6222.1	5237.1	14066.4	12399.7	10121.2	8642.3	7390	6120.8	16681.3	14962.4	12139.1	7281.2	6405.7	5341.3
High	Q96AY3	Peptidyl-prolyl cis-trans isomerase FKBP10	FKBP10	0	158.969	42	23	277	23	1	582	64.2	5.62	1419	492.54	22	23	0	13054.8	5771.9	15839	6338.7	15029.2	5712.3	13665.4	6051.9	10237	9654.5	12593.4	13230.4	13054.8	5771.9	5704.6	6366	14093.1	16085.8	15839	6338.7	6300.9	7315.5	13461.4	15029.2	15286.4	5712.3	5605.2	7235.5	12318.6	13665.4	13805.9
High	O95831	Apoptosis-inducing factor 1, mitochondrial	AIFM1	0	158.683	41	19	238	19	1	613	66.9	8.95	1835	482.96	19	19	0	8755.1	7892.7	6871	7276.3	9318.8	7500.3	7580.3	7264.3	8462.6	8437.3	8755.1	9178.2	7984.2	7910.6	7892.7	7146	6871	7583.1	6348.5	7276.3	7325.2	6601.3	9318.8	9975.2	8320.9	7816	7500.3	6871.3	7580.3	8112.6	6674.8
High	O94875-10	Isoform 10 of Sorbin and SH3 domain-containing protein 2	SORBS2	0	158.611	42	33	264	6	1	824	91.2	9.17	1056	522.63	28	33	26	5301.8	14996.2	5404.9	15177.9	5841	14499.3	6909.9	20902.4	9611	10330.4	4894.9	5301.8	5911.1	14996.2	14633.8	15181.2	5243.4	5404.9	5917.8	15052	15177.9	15585.7	5708.9	5841	6474.2	14360.6	14499.3	14938.7	6909.9	6880.9	7517.6
High	P57737	Coronin-7	CORO7	0	158.46	38	24	159	1	1	925	100.5	5.8	1411	358.07	22	24	0	79.6	84.2	92.9	108.9	111	103.3	88.3	96.7	96	143.1			79.6			84.2			92.9			108.9			111			103.3			88.3
High	P48594	Serpin B4	SERPINB4	0	158.457	45	17	387	7	1	390	44.8	6.21	2976	629.39	17	16	0	2639	4492.4	2563.1	4987.2	7096.3	5764	2030.9	2844	3957	3922.3	2049.2	2639	3112.1	3925.6	4492.4	5367.1	2053.3	2563.1	3126	4556.5	4987.2	6438.3	6518.2	7096.3	9260.1	5266.1	5764	7561.4	1537.4	2030.9	2467.8
High	Q15046	Lysine--tRNA ligase	KARS	0	158.399	45	27	372	27	1	597	68	6.35	1698	646.67	25	27	0	11732.6	10781.8	15630.1	11867.6	13859.1	11669.5	10953.3	10565.5	12536.4	12216.7	11732.6	10630.5	12133.6	10832	9772.9	10781.8	15630.1	15202.3	16268.6	12033.5	11097.5	11867.6	13859.1	13082.9	14273.1	11744.6	10632.6	11669.5	10953.3	10217.4	11112.9
High	Q12768	WASH complex subunit strumpellin	KIAA0196	0	158.371	33	34	185	34	1	1159	134.2	6.98	892	341.93	31	34	0	7511.3	6053.9	7325.1	6388.8	7389	6295.7	7513.6	6113.9	6798.1	6714	8904.1	7245.2	7511.3	6694	5646.8	6053.9	8868.1	7068.3	7325.1	7142.9	6019.2	6388.8	8884	7143.7	7389	7189.5	5951.8	6295.7	8970.9	7179.7	7513.6
High	Q92626	Peroxidasin homolog	PXDN	0	158.361	30	36	161	36	1	1479	165.2	7.17	1052	336.09	33	36	0	7061.1	4206.3	8762	4569.6	6783.3	4186.7	8599	4207.1	5682.5	5616.5	6669.9	7364.2	7061.1	4473.5	4206.3	3815.2	8412.4	8762	8819.9	4569.6	4846.3	4077.5	6783.3	6848.4	6778.2	4350.1	4186.7	3859	8242.1	8599	8710.1
High	Q8TCS8	Polyribonucleotide nucleotidyltransferase 1, mitochondrial	PNPT1	0	158.124	48	33	233	33	1	783	85.9	7.77	1006	431.48	33	33	0	10795	8757.2	10384.5	8767.1	12680.2	8372	12796.6	8450.5	10550.1	10179.4	10409.6	10795	12446.1	8123	8757.2	10213.9	9920.4	10384.5	12232.2	8247.6	8767.1	10426.1	12680.2	12508.2	15051.3	8007.3	8372	10168.3	12288.4	12796.6	15169.2
High	P13674-2	Isoform 2 of Prolyl 4-hydroxylase subunit alpha-1	P4HA1	0	158.066	57	26	237	2	1	534	60.9	6.01	1536	457.76	25	26	25	10141.1	3950.8	15842.3	4393.4	13130.8	4049.3	7622.9	3945.1	7316.8	7245.6	10141.1	12600.3	8972.5	3950.8	5060.1	3417.5	15842.3	19652.8	14684.3	4393.4	5799.3	4104.5	13130.8	16338.6	11854.3	4049.3	5095.7	3701.8	7622.9	9717.6	6978.4
High	Q15366-2	Isoform 2 of Poly(rC)-binding protein 2	PCBP2	0	157.746	54	14	465	1	1	366	38.6	6.79	3862	804.69	14	13	0	267.8	174.4	276.4	223.7	292.2	263	285	218.9	247.5	260.2	267.8	366.5	157.8	174.4	225.9	113.6	276.4	333.2	158.1	223.7	297.6	150.6	292.2	339.6	164.3	263	325.7	155.6	285	331.3	158
High	Q9Y450	HBS1-like protein	HBS1L	0	157.719	50	27	160	27	1	684	75.4	6.61	1012	327.88	25	27	0	7510.3	5419.1	6214	5542.5	5904.9	5925.1	4951.7	5586.5	5509.3	5731	8195.3	6769	7510.3	6012.9	5291.3	5419.1	6855.7	5956.3	6214	6358.4	5466.5	5542.5	6601	5801.8	5904.9	6940.7	5925.1	5909	5616.2	4789.9	4951.7
High	Q9NQT8	Kinesin-like protein KIF13B	KIF13B	0	157.506	24	39	182	30	1	1826	202.7	5.88	609	307.03	35	39	11	6513.7	8654.3	8638.8	7741.2	8550.5	7696.2	8837.8	9029.1	8793.4	8893.9	7776.4	5600.1	6513.7	9436.1	7392.7	8654.3	9874.4	7524.6	8638.8	8513.4	6514.3	7741.2	9580.8	7494.7	8550.5	8376	6648.4	7696.2	9933.4	7730.2	8837.8
High	P38159	RNA-binding motif protein, X chromosome	RBMX	0	157.487	59	34	524	9	1	391	42.3	10.05	2456	874.92	31	34	26	13714.1	9548.3	17436.1	12239.3	15543.4	11458.5	16011.4	10273.5	15448.1	14977.9	13714.1	12451.2	14067.6	9548.3	9310.7	10795.9	17436.1	15813.1	18151.4	12239.3	11469	13138.1	15543.4	14524.8	16604.9	11458.5	10894.3	12610.1	16011.4	14774.2	17030.6
High	Q9UMS4	Pre-mRNA-processing factor 19	PRPF19	0	157.433	61	18	194	18	1	504	55.1	6.61	1292	424.07	17	17	0	7527.4	4977	7037.6	5449.8	6828.2	5217	6330.9	5205.1	6192.7	6140.4	7066.4	7527.4	8304.1	4345.7	4977	5898.1	6381.8	7037.6	7356.8	4462.4	5449.8	5742.8	6323	6828.2	7289.4	4409	5217	6038.1	5733.9	6330.9	6756.8
High	Q9C0D5	Protein TANC1	TANC1	0	157.391	25	40	164	40	1	1861	202.1	8.32	875	297.44	36	40	0	7617.7	5406.1	6683.8	6064.8	6708.1	5933.1	7098.2	5679	6634.3	6264	6877.7	7617.7	8125.7	5077.6	6979.8	5406.1	6594.6	6683.8	7407.9	5609.7	6654.8	6064.8	6446.4	6708.1	7134.9	5740.6	6815.1	5933.1	6784.1	7098.2	7949.9
High	P13798	Acylamino-acid-releasing enzyme	APEH	0	157.37	37	21	190	21	1	732	81.2	5.48	1452	358.55	21	21	0	6342.3	6814.1	7321.4	7531.8	6390.1	6836.2	5904.1	6538.2	7188.7	7152.3	6342.3	4838.8	6955.1	6814.1	5571.4	7180.5	7321.4	6048	7566.1	7531.8	6430.2	7552.4	6390.1	5332.6	6677.8	7188.2	5827.8	6836.2	5904.1	5046.6	6466.3
High	P09871	Complement C1s subcomponent	C1S	0	157.362	39	21	222	20	1	688	76.6	4.96	1429	451.85	20	21	1	11354.6	6300.5	7371.4	6127.1	8954.8	4855.5	7942.7	6366.9	6981.1	6754.4	11537.9	9696.6	11354.6	6300.5	5223	7245.7	7371.4	6252.2	7874.7	6127.1	5144.6	7022.6	8954.8	7746.7	9508.1	4855.5	4263.5	6065.1	7942.7	6857.3	8833.5
High	O00231-2	Isoform 2 of 26S proteasome non-ATPase regulatory subunit 11	PSMD11	0	157.31	59	23	267	23	1	423	47.5	6.48	1740	510.49	23	22	0	8816.4	7751.4	8955.1	8326.4	8896.8	8362.9	8942.4	8043.3	8433.6	8114	8816.4	9350.2	8317.3	7751.4	7689.5	8197.2	8955.1	9532.6	8455.6	8326.4	8320.3	8878.5	8896.8	9504.4	8452	8362.9	8116.8	8504	8942.4	9569.6	8667
High	Q96T51	RUN and FYVE domain-containing protein 1	RUFY1	0	157.125	44	29	181	27	1	708	79.8	5.74	1099	350.51	29	29	2	7000.1	7448.1	7641.6	7472	7664	7511.4	6460.7	6999.7	7085.8	7055	6142.5	7000.1	8128.9	6808.6	7448.1	9124.8	7149.8	7641.6	9708.6	7216.7	7472	9588.2	7253.4	7664	9798.2	7117.7	7511.4	9520.4	6180.4	6460.7	7936.5
High	P21266	Glutathione S-transferase Mu 3	GSTM3	0	157.027	76	19	471	17	1	225	26.5	5.54	2355	871.19	18	18	2	37536.7	11931.7	9955.2	10359	10252.4	9108.7	11617.9	10072.3	16742.9	16491.9	37536.7	33128.9	44168.8	11931.7	10482	13772.8	9955.2	8814.5	11472.1	10359	9289.1	11569.5	10252.4	8916.8	11735.7	9108.7	7994.3	10330.1	11617.9	10128	13260
High	P13804	Electron transfer flavoprotein subunit alpha, mitochondrial	ETFA	0	157.021	63	16	184	16	1	333	35.1	8.38	2002	400.85	16	16	0	9611.9	7523	7343.2	6628.1	7708.2	7367.7	8411.3	6817.7	8471	8134.4	10283.8	9536.1	9611.9	8447.2	7447.9	7523	7640.4	6536.1	7343.2	7264.7	6320	6628.1	8316.5	7157.9	7708.2	7980.7	7047.8	7367.7	9075.2	7807.3	8411.3
High	Q96HP0	Dedicator of cytokinesis protein 6	DOCK6	0	156.856	23	45	205	40	1	2047	229.4	6.74	759	368.49	42	45	0	6783.8	5610.2	8300.1	6125.7	6897.6	5868.4	8362	5814.7	6955	6743.3	6458	6783.8	7780.9	4922.6	5918.2	5610.2	7019.3	8664.6	8300.1	5167.8	6237.6	6125.7	6208.9	7274	6897.6	4844.4	5877.6	5868.4	7280.5	8422.4	8362
High	O95248-4	Isoform 4 of Myotubularin-related protein 5	SBF1	0	156.77	26	39	176	36	1	1893	210.9	7.11	735	288.88	36	38	3	4841.7	5970.7	5442.9	5935.8	5986.3	6294	6518.6	6031.1	5967.9	6093.4	4806.6	4841.7	5235.2	6017	5000.7	5970.7	5442.9	5130.6	5907.9	5989.5	5079.6	5935.8	5986.3	5405.8	6237.5	6351.3	5196.7	6294	6522.3	5787.7	6518.6
High	Q9Y4E8-3	Isoform 3 of Ubiquitin carboxyl-terminal hydrolase 15	USP15	0	156.762	38	32	203	30	1	956	109.7	5.16	1089	380.81	30	31	2	10447.3	7574.4	9804.2	8077.8	8990	7969.7	8057.2	7821.5	8393.3	8398.2	8914.8	10447.3	10655.9	6906.4	7639.2	7574.4	8506.9	9804.2	10205.4	7423.1	8158.1	8077.8	8023.2	8990	9201.7	7426.2	8155.9	7969.7	7168.1	8057.2	8165.4
High	Q9NY65	Tubulin alpha-8 chain	TUBA8	0	156.762	37	14	1012	2	1	449	50.1	5.06	8482	2018.66	12	14	0	1054.8	982.3	1051.2	1023	1040.5	1132.5	982.5	845.6	963.2	956.1	1054.8	1900	901.5	982.3	1685.9	795.2	1051.2	1969.1	988.8	1023	1876.1	898.1	1040.5	2001.6	973.8	1132.5	1989.3	963.8	982.5	1818.4	873.8
High	Q08380	Galectin-3-binding protein	LGALS3BP	0	156.516	40	17	238	17	1	585	65.3	5.27	2130	484.26	16	17	0	9845	6497.1	8612.5	7366.8	9329.1	7614.8	5517	7500.9	8589.6	8310.1	8853.2	9845	10128.6	6786.4	6497.1	6064.4	7683	8812.2	8612.5	7366.8	7459.5	6844	8486.2	9546.2	9329.1	7627.2	7614.8	7159.1	5254.6	6062	5517
High	O75112	LIM domain-binding protein 3	LDB3	0	156.456	42	23	215	1	1	727	77.1	8.13	1804	481.19	22	22	0	437.5	949	442	1139.1	445	1086.2	497.4	1320.6	693.5	758.1	459.1	384.9	437.5	949	738.2	983.3	474	390.8	442	1139.1	892.8	1202.3	484.1	378.2	445	1086.2	857.5	1138	512.8	394.3	497.4
High	P62136	Serine/threonine-protein phosphatase PP1-alpha catalytic subunit	PPP1CA	0	156.361	65	18	231	4	1	330	37.5	6.33	1653	498.28	18	18	3	2126.3	1452.2	2139.6	1512.7	2169	1507.6	1795.2	1428.9	1718	1683.4	2231.1	2015.5	2126.3	1595.7	1386.6	1452.2	2404.4	2117.9	2139.6	1622	1512.7	1479.7	2441.4	2130.2	2169	1626	1502.4	1507.6	1990.8	1792.6	1795.2
High	P52630	Signal transducer and activator of transcription 2	STAT2	0	156.27	36	27	198	27	1	851	97.9	5.49	1356	369.79	26	27	0	9556.7	5152.5	8751.7	5853.6	9724.4	5619.7	8207.8	5175.4	7481	7044.2	7926.8	13402.7	9556.7	4557.1	7568.6	5152.5	7417.1	11397.8	8751.7	5486	8943.1	5853.6	8126.2	12990.2	9724.4	5334.7	9280.7	5619.7	6777.4	10997.2	8207.8
High	P01011	Alpha-1-antichymotrypsin	SERPINA3	0	156.205	35	16	459	16	1	423	47.6	5.52	2648	860.53	15	16	0	18758.9	13888.3	8336.4	11182.7	8096.3	8062.7	11718.2	13624.2	10838.7	10846.9	23137.7	17457.7	18758.9	19313.6	13604.8	13888.3	9356.4	7612	8336.4	14867.6	10789.6	11182.7	9338.5	7735.7	8096.3	11147.5	8057.6	8062.7	14726.4	11326	11718.2
High	Q8NBS9	Thioredoxin domain-containing protein 5	TXNDC5	0	156.179	55	20	329	20	1	432	47.6	5.97	2413	665.52	20	20	0	8504.9	7620.2	10617.9	8507.3	15621.3	7504.3	11735.5	7905	10519.3	10413.7	7854	8504.9	12066.8	6826.9	7620.2	9436.2	10006.5	10617.9	13672.1	7546.2	8507.3	10739.4	15039.9	15621.3	19688.9	6884.3	7504.3	9439.4	11513.3	11735.5	14759.1
High	Q9UH65	Switch-associated protein 70	SWAP70	0	156.031	54	32	207	32	1	585	69	5.87	959	405.39	32	32	0	11299.1	8665.4	12536.6	9206.3	10540.8	7887.1	12735	8966.6	11495.6	11324.7	11299.1	9869.3	11305.1	8665.4	7641.2	9248.7	13001.3	11604.4	12536.6	9348.9	8234.6	9206.3	11206.5	9465.5	10540.8	8367.6	7246.1	7887.1	13549.7	11204.7	12735
High	P51812	Ribosomal protein S6 kinase alpha-3	RPS6KA3	0	155.988	44	31	214	19	1	740	83.7	6.89	1053	393.27	29	30	12	10428.8	7915.4	9772.5	8989.2	10865.7	9103.4	10039.7	8293.8	10008.6	9729.6	11723.8	10428.8	9494.9	9015.6	7915.4	7358.8	10991.3	9772.5	8876.4	9923.9	8989.2	8360.7	12011.5	10865.7	9532.6	10209.4	9103.4	8095.2	11175.4	10039.7	8863.6
High	P18754-2	Isoform 2 of Regulator of chromosome condensation	RCC1	0	155.983	54	15	163	15	1	452	48.1	8.16	1733	388.22	15	15	0	6470.4	4315.6	7404.7	4800.6	6278.3	4697.9	5637.6	4237.6	6222.8	6087.7	6142.9	6470.4	6617.7	4023.5	4995.8	4315.6	6826.3	7404.7	8097.6	4471.1	5131.3	4800.6	5963	6278.3	6843	4020.6	5064.9	4697.9	6666.9	5526.2	5637.6
High	Q9Y266	Nuclear migration protein nudC	NUDC	0	155.919	60	23	235	23	1	331	38.2	5.38	1612	450.88	19	23	0	13146.6	9040.5	15669	10510.1	13181.4	9687.2	10074	9458.6	12332.2	11827	14547.1	13146.6	11833.8	9776.5	9040.5	8531.2	17757	15669	14359.4	11307.8	10510.1	9547.8	14960.1	13181.4	12355.2	10649.9	9687.2	9179.6	12630.5	10074	9118.8
High	P52790	Hexokinase-3	HK3	0	155.859	33	26	168	23	1	923	99	5.4	1330	325.13	25	26	0	8598.9	2593	3660.6	2669.2	5695.4	2936.8	2841.5	2670	3465.5	3506.7	8598.9	9184.6	7369.1	2536.4	2929.4	2593	3660.6	4127	3151.7	2669.2	3115.2	2480.3	5695.4	6443.3	4876.4	2936.8	3360.8	2763.1	2841.5	3215.1	2384.9
High	Q9Y6N5	Sulfide:quinone oxidoreductase, mitochondrial	SQRDL	0	155.594	67	25	284	25	1	450	49.9	9.11	1663	540.1	24	25	0	17218	11801.6	12273.7	11768.8	11505.5	12077.9	10110.6	10060.4	11139.8	10739.2	17218	18261.5	17145.1	11801.6	12316.7	11617.9	12273.7	12588.5	11594	11768.8	11866.8	11359.5	11505.5	11830.4	11359.1	12077.9	12566.3	11492.1	10110.6	10523.1	9821.8
High	Q14185	Dedicator of cytokinesis protein 1	DOCK1	0	155.472	23	40	165	39	1	1865	215.2	7.56	656	283.42	35	40	1	4974.2	5289.2	6391.5	5673.6	6197.2	5422.9	5994.6	5556.6	5547.6	5483.1	4883.5	4974.2	5238.3	5557.5	5289.2	5067.4	6391.5	6381.3	6563.4	6121.4	5673.6	5424.9	6258.2	5896.8	6197.2	5773.6	5422.9	5085.2	6098.7	5707.1	5994.6
High	Q8TAT6-2	Isoform 2 of Nuclear protein localization protein 4 homolog	NPLOC4	0	155.403	48	22	185	22	1	617	69.4	6.68	1415	353.66	22	22	0	8401	5172	7588.8	5331.9	6812.4	5392.2	7830.3	5146.2	6273.7	5893.3	7083.5	8843.9	8401	4122.4	5670.2	5172	7149.3	8075.4	7588.8	4547.1	6059.4	5331.9	5774.1	7385.2	6812.4	4462.2	6035.4	5392.2	6415.8	8055.3	7830.3
High	Q13596	Sorting nexin-1	SNX1	0	155.246	41	19	155	17	1	522	59	5.15	1066	293.79	18	19	0	4381.6	4099.9	3793.3	4007.3	4310.2	4565.8	3845.4	3856	4123.7	4157.5	4007.4	4381.6	7429.9	3851.9	4099.9	5734.9	3407.9	3793.3	6150.2	4007.3	3898.8	5957.2	3975.1	4310.2	6873.1	4565.8	4125.7	6730.2	3565.2	3845.4	6231.1
High	P29536	Leiomodin-1	LMOD1	0	155.133	51	29	282	29	1	600	67	9.33	1804	478.55	29	29	0	4863.3	17058.3	4232.6	20264.8	6162.4	18823.2	8927.8	19478.2	11112.7	11599.5	4579.5	4863.3	4891.1	17995.3	16440.5	17058.3	4114.3	4644.1	4232.6	20781.2	20264.8	18989.3	5997.5	6418.4	6162.4	19649.6	18823.2	17830	8927.8	9282.5	8670.1
High	Q9BTV4	Transmembrane protein 43	TMEM43	0	154.943	62	23	282	23	1	400	44.8	8.13	2522	598.2	22	22	0	6698.2	8978	10144	7981.1	8081	9033.6	8954.2	8887.3	7958.2	8024.9	6099.7	6989.1	6698.2	7660.8	9023.7	8978	8790.9	10233.9	10144	7207.4	8137.5	7981.1	7016.3	8453.6	8081	7857.5	9297.1	9033.6	7877.4	9232.9	8954.2
High	Q13620	Cullin-4B	CUL4B	0	154.857	36	35	230	24	1	913	103.9	7.37	1288	379.3	35	35	12	11747.2	9202	9621.9	9371.9	11052.7	9967.2	11799.8	8957	10581.4	10392.5	11747.2	11371.1	12993.1	9202	8885.9	10239.3	9621.9	9547.7	10320.1	9371.9	8757.1	9922	11052.7	10674.9	11633.9	9967.2	9373.7	10405.8	11799.8	11357.2	12665.7
High	A1X283	SH3 and PX domain-containing protein 2B	SH3PXD2B	0	154.848	41	31	213	29	1	911	101.5	8.69	1011	367.47	29	31	2	6845.5	6031.8	11594.1	6899.1	10600.9	6321.7	9689.9	5911.4	8283.4	8087.9	7950.8	6845.5	6437.7	7136.6	6031.8	5648.9	13177.2	11149.8	11594.1	8558.8	6896.9	6899.1	12382.5	10409.5	10600.9	7776.1	6235.6	6321.7	11531.7	9689.9	9662
High	O75112-7	Isoform 7 of LIM domain-binding protein 3	LDB3	0	154.835	43	24	209	2	1	732	78.5	8.15	1825	468.5	22	23	22	3337.2	9737.2	3067.6	10750.1	3502.7	10189.9	3465.7	13056.8	6156.7	6648.8	3337.2	3684.6	3180.3	9737.2	10150.9	9687.3	3067.6	3404.5	2962.5	10591.1	11357.3	10750.1	3452	3917.2	3502.7	9967.1	10677.5	10189.9	3465.7	4182.7	3455.9
High	P30876	DNA-directed RNA polymerase II subunit RPB2	POLR2B	0	154.656	30	30	208	30	1	1174	133.8	6.87	1449	413.99	30	30	0	8367.9	7206	9401.3	7075.7	8714	7124.2	8309.1	6768.3	8069.3	7943.5	8367.9	8197.9	9152.6	7602.5	7206	6803.3	9401.3	8962.5	9909.4	7798	7047.7	7075.7	8714	8264.9	9103.5	7697.7	7113.2	7124.2	8309.1	7799.6	8976
High	Q8N1G4	Leucine-rich repeat-containing protein 47	LRRC47	0	154.646	47	26	210	26	1	583	63.4	8.28	1529	388.16	25	24	0	6038.5	6409	6479.7	6410.7	6371.4	6638	6007.1	6516	6908.5	6998.5	6384.1	6038.5	4668.2	7684.9	6409	6276.3	7266.8	6479.7	5393	7709.5	6410.7	6262.4	7010	6371.4	5457	7639.7	6638	6151	6668.3	6007.1	5155.5
High	O95810	Serum deprivation-response protein	SDPR	0	154.642	47	21	222	21	1	425	47.1	5.21	1109	382.33	18	20	0	5687.2	9823.2	4513.7	11154.4	5700.1	11739.6	5827.5	11949.9	7915.4	7948.3	6372.9	4676.2	5687.2	9823.2	9751.4	10499.4	4756.8	4092.4	4513.7	11154.4	11097	12007.7	5700.1	5329.4	5829.6	11597.8	11739.6	12880.2	5827.5	5532.4	5871.2
High	O00461	Golgi integral membrane protein 4	GOLIM4	0	154.614	42	28	189	28	1	696	81.8	4.77	919	365.27	28	28	0	10284.4	3673.2	7820.9	4157.6	6223.5	3975.5	8444.8	3977.3	6132.2	5823.2	9747.7	13729.5	10284.4	3600.5	4786.7	3673.2	7520.9	10031.2	7820.9	3928.9	4944.2	4157.6	5929.4	7866.6	6223.5	3709.7	4415.8	3975.5	8145.9	10918.1	8444.8
High	P40121	Macrophage-capping protein	CAPG	0	154.557	42	13	231	13	1	348	38.5	6.19	2799	463.68	13	12	0	8294.9	7283.5	8434	7030.5	10466.3	7975.2	7134	6664.2	7784.3	7794.5	8294.9	8040.5	9348.7	7033.6	7283.5	8108.1	8434	8074.2	8547.2	6809.9	7030.5	7757.3	10466.3	10053.2	10987.2	7837.7	7975.2	8732	7134	6968.8	8299.9
High	Q9UBE0	SUMO-activating enzyme subunit 1	SAE1	0	154.426	66	19	167	19	1	346	38.4	5.3	1150	347.7	19	19	0	8862.5	4269.3	7702.3	4754.7	7468	4552.1	6659.7	4303.1	6327.7	5991.2	8674.8	9232.5	8862.5	5134.5	4269.3	3951.4	7702.3	8231.2	7364.6	5355.1	4754.7	4272.2	7468	7872.2	7314.9	5264.1	4552.1	4172	6659.7	6878.8	6332.6
High	Q14151	Scaffold attachment factor B2	SAFB2	0	154.341	36	30	202	19	1	953	107.4	6.16	1358	393.84	28	28	0	4558	3244.4	4886	3604.4	4578.4	3553.9	4729.1	3245.6	4496.2	4267.1	3954.2	4600.2	4558	2447.4	3244.4	3270.1	4140.8	5230.1	4886	2847.6	3604.4	3622.5	3679.5	4616.6	4578.4	2760.2	3553.9	3583.1	3818.1	4923.1	4729.1
High	Q9Y2J2-2	Isoform 2 of Band 4.1-like protein 3	EPB41L3	0	154.144	43	32	189	26	1	865	96.5	5.43	925	350.53	29	32	2	4567.1	6278.2	5826.3	6837	7629.2	6508.1	6622.8	6124.9	6190.6	6216	5185.9	4567.1	4345.4	6467.7	6278.2	6150.2	6259	5826.3	5550	7303.6	6794.8	6837	8367.1	7374.2	7629.2	6529.2	6508.1	6046.9	7351.9	6437.6	6622.8
High	Q9H4G0-4	Isoform 4 of Band 4.1-like protein 1	EPB41L1	0	153.988	49	30	246	1	1	701	78.8	7.09	1747	502.02	28	30	0	510.8	711.7	297.6	715.9	612.5	922.5	555.2	755.9	604.5	641.6	510.8	218.8	618.1	711.7	320.7	873.1	297.6	157.4	300.7	715.9	333.5	802.4	612.5	256.7	711.7	922.5	401.4	1033	555.2	239.7	640
High	Q53SF7	Cordon-bleu protein-like 1	COBLL1	0	153.954	31	31	189	31	1	1204	131.7	6.67	871	350.84	29	31	0	5679	7706.7	5593	7433.9	6038.7	8236.6	7565.1	8113.5	7128.5	7178.9	7533.4	5656.9	5679	9814.6	7706.7	7384.5	7432.1	5593	5417.8	9757.1	7433.9	7129.3	7888.3	6038.7	5878.4	10618.6	8236.6	8081.8	9619.4	7565.1	7238.4
High	O14976	Cyclin-G-associated kinase	GAK	0	153.907	27	30	175	30	1	1311	143.1	5.73	1136	318.58	29	30	0	5697.9	6820.7	5554.4	6342.2	6411.1	6624.3	6181	6230.4	6646.1	6653.1	6311.5	5303.6	5697.9	7789.7	6820.7	6692.2	6103.5	5213.2	5554.4	7478.3	6342.2	6337.1	7318.2	6333.4	6411.1	7550.4	6624.3	6531.2	6579.9	5880.5	6181
High	Q8TD19	Serine/threonine-protein kinase Nek9	NEK9	0	153.871	33	28	166	28	1	979	107.1	5.74	705	292.18	27	27	0	4968	4775.5	5415.4	4774.5	5017.3	4859.3	5175.2	4888	4906.5	4849.7	4968	4748.1	6212.8	4775.5	4483.1	6380.2	5415.4	5087.2	7166.2	4774.5	4359.3	6332.5	5017.3	4703.7	6463.7	4859.3	4550.9	6532.8	5175.2	4881.4	6535.1
High	Q86VS8	Protein Hook homolog 3	HOOK3	0	153.851	44	31	183	30	1	718	83.1	5.17	1265	341.63	27	30	1	6658.3	8077.8	9737.1	7729.2	8392	7763.5	7473.3	7267.4	7404.7	7423.2	7282.5	6211.7	6658.3	8077.8	9916.4	7702.9	10751.8	8907.5	9737.1	7812.7	7645	7729.2	9040.6	7618.6	8392	7624.5	8189.1	7763.5	8321.4	7098.7	7473.3
High	Q9UJ70-2	Isoform 2 of N-acetyl-D-glucosamine kinase	NAGK	0	153.799	70	19	239	19	1	390	42	6.68	2670	527.27	19	19	0	4324.2	8204.5	4512.2	6195.8	5764.6	7070.6	4988	7478.8	5587.7	5619.7	4324.2	4647.6	4104.6	7713.2	8204.5	8459.9	4512.2	4578.6	4353.2	5816.7	6195.8	6455.5	5962	5764.6	5579.2	6577.5	7070.6	7412.8	4988	5156.1	4793.7
High	Q9P0V9-2	Isoform 2 of Septin-10	SEPT10	0	153.705	47	18	166	17	1	503	58.1	7.34	1635	353.13	16	18	0	5885.6	5930	5262.4	5593.8	4245.7	5869.5	5197.9	5250.3	4950.5	5102.1	5628.1	5885.6	6091.9	6017.8	5359.5	5930	5088.7	5282.4	5262.4	5593.8	5384.9	5830	4225.9	4384.1	4245.7	5879.6	5538.4	5869.5	4932.4	5307.8	5197.9
High	Q03169	Tumor necrosis factor alpha-induced protein 2	TNFAIP2	0	153.686	48	27	160	27	1	654	72.6	6.46	1001	312.69	27	26	0	6856.8	5037	4634.4	5179.2	5452	4951	5852	4582.6	5521.1	5657.5	6856.8	7229.6	6611.5	5341.2	5037	4962.6	4871.1	4634.4	4458	5458.7	5179.2	5004.5	5762.9	5452	5000.8	5319.6	4951	4327.2	5917.3	5852	5105.9
High	Q9BZZ5-2	Isoform 2 of Apoptosis inhibitor 5	API5	0	153.665	56	25	229	25	1	504	56.7	5.92	1650	437.98	22	24	0	8894.6	5610.8	8517	6223.5	8403.4	6262.8	8709.5	5828.3	7625.9	7548	8894.6	9734.7	8375.8	5610.8	5913.2	5492.6	8517	9083.6	8016.9	6223.5	6660.4	5895.2	8403.4	9025.5	8036.2	6262.8	6657.4	6016.7	8709.5	9289.3	8246
High	P02748	Complement component C9	C9	0	153.621	45	25	343	25	1	559	63.1	5.59	2200	644.41	24	25	0	23500.8	13472.3	9435.1	10139.5	6888.9	7751.7	11625	11808.2	10662.3	10484.6	23500.8	21266.3	26503.2	13472.3	12843.6	15036.4	9435.1	8643.5	10473.8	10139.5	8952.5	10504.7	6888.9	6323.3	7501.4	7751.7	7170.1	8038.8	11625	10720.3	13113.1
High	Q6KB66	Keratin, type II cytoskeletal 80	KRT80	0	153.55	64	27	198	26	1	452	50.5	5.67	1439	375.71	26	27	0	6519.1	6953.4	12591	7042.8	4734.6	4727.6	6992.2	5667.5	6417	6231.3	7348.8	6519.1	6065.5	8128.4	6953.4	6601.8	13855.9	12591	11277.6	7719.7	7042.8	6237.1	4759.9	4734.6	4183.1	5551.2	4727.6	4547.3	7486	6992.2	6281.5
High	P28482	Mitogen-activated protein kinase 1	MAPK1	0	153.517	62	19	270	14	1	360	41.4	6.98	1609	487.64	19	18	0	5861.3	6130.8	6627.3	6294.6	6662.7	6182.3	6754.3	6154.6	6422.1	6369.1	5899.9	5861.3	4553.7	6130.8	6306.2	4665.9	6746.2	6627.3	4937	6294.6	6606	4861.9	6662.7	6830.6	5020.5	6182.3	6274.8	4778.1	6783.4	6754.3	5013.3
High	Q05639	Elongation factor 1-alpha 2	EEF1A2	0	153.463	42	16	662	5	1	463	50.4	9.03	4585	1110.39	16	16	0	744.1	927.2	4050.1	833.5	961.6	611.2	1343	709.5	979.4	917	744.1	679.3	1489	837.2	927.2	1939.9	2754.4	4050.1	6244.7	833.5	765.8	1716.7	854.1	961.6	1782.1	611.2	600.1	1182.8	951.1	1343	2557
High	P35556	Fibrillin-2	FBN2	0	153.27	13	35	313	28	1	2912	314.6	4.86	1580	479.71	32	35	0	15898	3573.5	5478.7	3445.4	6441	3404.7	5772.2	3446.4	4773.6	4663.3	15898	18066.4	15059	3340.7	4358.6	3573.5	5431.2	6845.9	5478.7	3220.2	4247.4	3445.4	6441	7920.3	6226.4	3199.9	4369.3	3404.7	5772.2	7038.9	5583.1
High	Q13310-3	Isoform 3 of Polyadenylate-binding protein 4	PABPC4	0	153.06	39	25	281	17	1	660	72.3	9.35	1836	522.27	25	25	0	6556.7	4952.2	6043.8	5663.2	5846.7	5226.6	6138.9	5275.8	5948.4	5721.1	5574.7	7362.4	6556.7	4500.5	5576.9	4952.2	5409.5	6783.8	6043.8	5047	6058.1	5663.2	5214.8	6681.9	5846.7	4574.2	5797.7	5226.6	5282.4	6795.4	6138.9
High	Q8N766	ER membrane protein complex subunit 1	EMC1	0	153.023	33	27	169	27	1	993	111.7	7.66	985	347.91	26	27	0	5390.9	3887.7	5939.4	4457.8	5171.5	4332.2	5192.6	4083.2	4960.7	4797.9	6647.9	4447.4	5390.9	4887.6	3779.1	3887.7	7427.4	5172.8	5939.4	5372.4	4457.8	4285.4	6766.8	4622.1	5171.5	5373.2	4288.6	4332.2	6707.6	4810.2	5192.6
High	O94915	Protein furry homolog-like	FRYL	0	152.989	13	39	174	32	1	3013	339.4	5.58	737	283.35	38	39	7	6055.5	4597.6	9725.6	5606.5	6108.1	5207.3	5225.5	4837.7	5900.1	5888.4	8123.3	4900.6	6055.5	6208.8	3594.5	4597.6	12353.5	7253.5	9725.6	7616.6	4597.1	5606.5	7965.1	4799.9	6108.1	6816.5	4040.5	5207.3	7086.7	4199.5	5225.5
High	Q8N201	Integrator complex subunit 1	INTS1	0	152.867	21	43	170	43	1	2190	244.1	6.13	967	285.31	38	43	0	6027.2	3932.5	5963.1	4445.9	5097.5	4505.3	5321.5	3921.6	4826.1	4767.4	6144.1	6027.2	5648.7	4061.4	3696.8	3932.5	6556.1	5963.1	5642.3	4524	4240.3	4445.9	5413.3	5097.5	4930.7	4623.7	4174.7	4505.3	5781.8	5321.5	4881.4
[truncated: 7,688 more rows]
[truncated: 39 more columns]

## Sheet: Experiment 2
Supplementary Table S2. List of all the proteins identified at 1% FDR cut-off in all three experiments.
[truncated: 7,744 more rows]
[truncated: 39 more columns]

## Sheet: Experiment 3
Supplementary Table S2. List of all the proteins identified at 1% FDR cut-off in all three experiments.
[truncated: 7,936 more rows]
[truncated: 39 more columns]
