# Supplementary material for: Molecular Characterization of Esophageal Squamous Cell Carcinoma Using Quantitative Proteomics
Source: Cancers (Basel). 2023 Jun 23;15(13):3302. doi: 10.3390/cancers15133302 (PMC10340553; doi:10.3390/cancers15133302)
Supplement: Supplementary file 1 [file cancers-15-03302-s001.zip › Supplementary_Table S3.xlsx]

## Sheet: Sheet 1
Supplementary Table S3. List of loading points on the principal components for the proteins analyzed by PCA analysis
Uniprot accession	Protein description	Fold change	Student's T-test q-value	PC1	PC2	PC3	PC4	PC5	PC6	PC7	PC8	PC9	PC10	PC11	PC12	PC13	PC14	PC15	PC16	PC17	PC18	PC19	PC20	PC21	PC22	PC23	PC24	PC25	PC26	PC27	PC28	PC29	PC30
Q86YL7-3	Isoform 3 of Podoplanin	3.53168	0	-0.053905	-0.021002	0.010652	0.01927	-0.039934	0.0063796	-0.037079	0.027441	-0.017755	-0.027613	-0.052172	-0.020521	-0.055443	-0.019669	0.046067	-0.02856	0.029189	0.01106	0.010394	-0.025003	-0.02626	-0.041067	-0.023479	0.0057719	-0.038136	-0.011921	0.010551	-0.014598	-0.011913	-0.050421
Q15063-5	Isoform 5 of Periostin	2.83257	4.60829e-06	-0.04188	-0.03868	-0.060808	0.043663	-0.065862	0.043964	0.025104	0.053892	0.0037206	0.0011388	0.016485	0.018793	-0.0015009	0.013861	-0.017168	-0.021239	-0.040788	0.012043	0.0042301	0.036466	-0.0078671	0.031433	-0.023205	0.026289	-0.019978	-0.038066	0.030693	-0.022177	-0.074324	-0.024539
Q04695	Keratin, type I cytoskeletal 17	2.5902	1.25261e-05	-0.038316	-0.036346	0.053228	0.015562	-0.05386	0.062167	0.014316	0.02476	0.0085018	-0.001651	-0.0029621	-0.077644	-0.042614	0.012449	0.017677	-0.015965	0.03043	0.0017707	-0.0057159	0.0031534	-0.010485	0.01444	0.016437	-0.0088963	-0.0097895	0.0074293	0.004522	-0.0078998	-0.019578	0.062109
O00425	Insulin-like growth factor 2 mRNA-binding protein 3	2.55179	0	-0.039766	0.0033532	0.0095796	-0.032998	-0.018187	0.034329	0.010944	-0.01074	-0.0043997	0.028807	0.007498	-0.048768	-0.0046316	0.048778	0.016746	-0.01057	0.036268	0.0030139	0.031037	0.00081341	0.011246	0.013024	0.0037513	-0.018519	0.00077427	0.012561	0.013763	-0.001073	-0.024429	-0.024873
Q05682-4	Isoform 4 of Caldesmon	2.54622	0	-0.039557	-0.015775	-0.035517	0.012927	-0.034303	0.011459	0.017759	0.024546	-0.063502	0.0083385	0.038861	-0.010463	0.00097007	0.0074182	-0.016888	0.011381	0.0067061	0.027906	0.005357	-0.0078495	-0.0072999	0.022092	0.0023056	0.021664	0.015451	0.0091733	-0.020312	0.010819	-0.0015471	-0.045814
P04637	Cellular tumor antigen p53	2.52871	4.59242e-06	-0.039379	-0.0098147	0.0087176	0.0022201	-0.014727	0.089425	0.0084315	-0.04142	0.0083234	0.0088972	-0.038186	-0.031899	0.066373	0.012019	0.081246	0.029461	-0.022774	-0.0032038	-0.010338	0.019393	0.015941	0.046501	0.037177	-0.054792	0.0078389	0.007324	-0.030416	-0.0072891	0.0017762	0.015128
O00757	Fructose-1,6-bisphosphatase isozyme 2	2.5108	0.000136818	-0.04061	0.038502	-0.05147	0.048321	0.033145	-0.0075453	-0.060691	-0.0032624	-0.026585	-0.027462	0.062362	-0.026598	0.015189	-0.01353	-0.013103	-0.059593	-0.007459	0.094767	0.0027268	-0.071459	-0.037819	-0.0010247	0.04582	0.049453	-0.028414	0.019523	-0.024789	-0.011549	0.010578	0.10016
O15479	Melanoma-associated antigen B2	2.4662	0.0128154	-0.038992	0.0046093	-0.11454	-0.059717	0.025748	0.055798	-0.0014813	0.10282	-0.1285	-0.17638	-0.082756	0.038757	0.11594	-0.00075414	-0.012466	0.039213	0.043649	-0.045323	0.077268	0.028275	0.029679	-0.056235	-0.021398	-0.089494	-0.010367	-0.0038686	-0.0014953	-0.012069	0.011649	-0.051849
Q4VC05-2	Isoform 2 of B-cell CLL/lymphoma 7 protein family member A	2.43566	0	-0.036705	-0.010558	0.011991	-0.020308	-0.02238	0.054886	0.018594	-1.5063e-05	0.0095578	-0.014069	0.0091126	-0.0053647	-0.0075512	-0.0052198	0.026321	-0.028134	0.031611	-0.004304	-0.023292	0.013451	-0.0066244	0.019683	0.039615	-0.028536	0.033939	-0.026588	-0.016999	-0.022711	0.014559	-0.0098227
Q9UN81	LINE-1 retrotransposable element ORF1 protein	2.37266	0	-0.037484	0.0049858	-0.040698	-0.022723	0.016857	0.0010757	-0.020221	0.019224	0.025115	0.015108	-0.022723	-0.039359	0.011139	-0.0047722	0.0037527	0.010417	-0.017757	-0.010599	0.019174	0.022682	0.020272	0.012825	0.014457	-0.0093019	-0.010676	0.0084994	-0.014547	-0.0028668	0.0092417	-0.02827
Q9P1F3	Costars family protein ABRACL	2.37223	2.49066e-06	-0.036358	0.0038754	-0.046772	-0.00094511	-0.0071635	0.017362	0.019833	0.013884	0.060316	0.0209	-0.017919	-0.01024	0.025861	-0.082139	0.037243	-0.018021	0.01595	0.017787	-0.084255	0.028225	-0.011694	-0.019387	0.021522	-0.0067288	-0.062321	-0.010549	-0.011759	0.010995	0.089652	-0.026398
O15347	High mobility group protein B3	2.34285	0	-0.035814	0.030444	0.0078619	-0.021595	-0.010935	0.016797	0.010146	-0.0064406	-0.0080261	-0.0032001	0.021564	-0.016853	-0.024085	-0.0022822	0.0089758	-0.012943	-0.014329	0.021757	0.0025932	-0.024029	-0.025483	-0.013525	0.0059627	0.00017065	0.00048049	-0.014915	0.0054809	-0.0081538	-0.0059122	0.019862
Q15063	Periostin	2.33539	7.31505e-05	-0.033284	-0.037288	-0.069499	0.032286	-0.063395	0.036157	0.035414	0.051674	0.0049016	-0.0029882	0.014938	0.012582	0.0057461	0.0056173	-0.019288	-0.016429	-0.035734	0.0090183	0.0021894	0.030246	-0.0087561	0.020545	-0.01689	0.014231	0.00010807	0.0039142	0.0045314	-0.0012295	-0.00063695	-0.021724
Q15063-7	Isoform 7 of Periostin	2.27711	4.10714e-05	-0.03385	-0.046352	-0.034928	0.048626	-0.064755	0.022088	-0.0075534	0.022948	-0.0014269	0.024248	0.00012847	0.020574	0.0045036	0.026352	-0.00341	-0.01323	-0.028633	0.016205	0.019471	0.010255	-0.0014557	0.033339	-0.015733	0.033056	-0.023775	-0.040325	0.031826	-0.0080797	-0.078397	0.0022099
P43358	Melanoma-associated antigen 4	2.26253	0.000394576	-0.038933	0.019931	-0.007992	0.027162	0.070756	-0.014389	-0.071714	0.050525	0.026996	0.00085968	-0.0063739	-0.013419	0.024259	0.06006	0.02755	-0.0022234	-0.038829	-0.092306	0.04263	0.066108	0.045698	0.0061856	-0.0072261	-0.036398	-0.029084	0.011453	0.011269	-0.0005907	-0.01633	0.041465
P13674-2	Isoform 2 of Prolyl 4-hydroxylase subunit alpha-1	2.26171	0	-0.035293	-0.035375	-0.033942	0.011401	-0.0067597	-0.025586	0.0036031	0.029705	-0.020547	0.010984	-0.015707	0.024458	0.01424	0.0085257	0.011327	-0.010682	-0.024604	0.017175	-0.011118	-0.01286	0.0015934	-0.0029115	-0.0001462	0.0041104	-0.010778	0.011098	-0.01019	-0.0016186	0.0028572	-0.050418
P11388-4	Isoform 4 of DNA topoisomerase 2-alpha	2.26099	0	-0.034927	0.019046	-0.022657	-0.016427	0.0039286	0.01569	0.0043746	0.011929	-0.020681	-0.029866	-0.0038869	0.0013677	0.010691	-0.019313	-0.0017203	-0.013657	-0.017659	-0.0017817	-0.0008086	-0.00085451	0.00093202	-0.0085208	0.021264	0.012373	-0.0031624	0.0058694	0.0063182	-2.1683e-05	0.0010061	0.040385
Q8TB61	Adenosine 3'-phospho 5'-phosphosulfate transporter 1	2.23046	0	-0.033505	0.007956	-0.01303	-0.013702	0.0043598	-0.010099	0.011627	0.048999	0.029917	-0.015551	-0.013192	-0.0026402	-0.015817	0.0032658	-0.0028763	-0.017174	0.011192	0.0055357	-0.024815	-0.014109	-0.0027994	-0.014128	0.012743	0.0014417	-0.021138	0.039176	0.02326	0.010985	0.0013564	-0.0026034
Q92504	Zinc transporter SLC39A7	2.22117	0	-0.034693	0.01068	-0.020803	0.0048925	-0.0089937	-0.0085636	-0.035386	-0.0048343	-0.018024	-0.0031778	0.0069499	-0.0063385	-0.0098886	0.024504	-0.02481	-0.012567	0.001064	0.014883	-0.015751	-0.020403	-0.0070164	0.023382	-0.028202	-0.0019805	0.012724	0.025909	0.033424	0.013366	-0.0035706	0.072336
Q96AY3	Peptidyl-prolyl cis-trans isomerase FKBP10	2.21551	0	-0.033521	-0.038717	-0.017063	0.015234	-0.0068121	-0.0024197	0.013313	0.041244	0.0080852	0.013779	-0.0026152	-0.0058705	-0.0022623	0.004062	-0.00026136	-0.0058642	-0.010666	0.004318	-0.0037203	-0.0076212	0.0034401	-0.0036185	0.016969	0.0040701	0.0031499	-0.013738	-0.0049089	-0.017461	0.014645	-0.046465
Q9UHI5	Large neutral amino acids transporter small subunit 2	2.20137	0.000101531	-0.034058	-0.03563	0.020732	-0.062782	-0.011155	0.019164	0.0096035	-0.0068383	-0.079805	-0.0073424	-0.029928	-0.021416	0.014097	0.040513	0.022826	-0.031875	0.035505	0.020468	0.039843	-0.04338	-0.0060346	-0.0409	0.017981	-0.014588	-0.016768	0.0041355	-0.012119	-0.015098	0.0037531	0.019534
P39900	Macrophage metalloelastase	2.19114	0	-0.03342	-0.036058	-0.027416	-0.018243	-0.0032066	0.023324	-0.029628	0.022295	0.00083045	0.024263	0.014314	-0.033783	0.013007	-0.02922	0.044179	0.0045528	-0.030505	0.0034139	-0.007947	-0.021124	0.0068208	0.014196	0.032657	0.013633	-0.0047466	0.0059534	0.029773	0.0049512	-0.031165	-0.044432
P02786	Transferrin receptor protein 1	2.18688	0	-0.032568	-0.014268	0.00097453	-0.029817	-0.0067172	0.058574	-0.036643	0.0075856	-0.004159	-0.027306	0.0032222	-0.031855	0.010053	-0.045064	0.022101	-0.0049353	-0.012118	0.016668	-0.022045	-0.022049	0.011002	0.013131	0.011422	-0.0035247	-0.00012222	-0.011639	0.012711	-0.0025096	-0.014962	0.033581
P04732	Metallothionein-1E	2.17931	0.000538989	-0.035808	0.040476	-0.04068	-0.0058453	0.012702	-0.099629	-0.003373	0.022503	-0.037055	0.00061851	0.003393	0.0067774	0.017377	0.028049	-0.0023218	-0.0037613	0.07222	0.0039731	0.060395	0.035567	0.00020953	-0.029325	0.047434	0.012859	-0.05117	-0.023811	-0.015204	0.0077655	0.04392	-0.039838
O60911	Cathepsin L2	2.17146	5.62181e-05	-0.032789	-0.027053	-0.021243	-0.0067133	0.036142	-0.0041207	0.024589	0.037231	-0.039775	-0.030475	0.014918	-0.087091	-0.023973	0.019158	0.046846	0.062401	-0.043349	-0.025592	0.052608	0.042417	0.00023074	0.02697	0.029206	-0.013023	0.02454	0.011628	0.034174	0.018967	-0.019486	-0.0091936
P49006	MARCKS-related protein	2.17092	1.05485e-05	-0.033789	0.043993	-0.02792	0.013285	-0.012679	0.0079951	0.04246	-0.021088	-0.030801	0.019508	0.010494	-0.0053047	0.052963	0.0054399	0.011073	0.001593	0.00031701	0.026926	-0.032747	-0.028926	-0.011423	-0.0010978	0.024344	-0.014279	0.013633	0.032415	-0.0010989	0.0040269	-0.0027683	-0.01711
Q92791	Synaptonemal complex protein SC65	2.16865	0	-0.032636	-0.031037	-0.030884	0.012083	-0.019288	-0.011771	-0.0054167	0.026554	-0.0082981	-0.0040086	-0.012504	0.00084461	0.0036689	0.020162	0.0029463	-0.010119	0.00011105	0.0068227	0.0089455	-0.012343	-0.0030169	0.0008724	0.0036312	-0.011783	-0.022215	-0.011516	0.0038883	-0.013206	-0.0035338	-0.046876
O43795	Unconventional myosin-Ib	2.16432	0	-0.03372	-0.03023	0.0039454	0.019293	0.015834	-0.004118	0.0049963	0.026	0.015695	0.021669	-0.026999	-0.037968	0.0075507	-0.015412	0.024075	0.0032027	-0.0035999	0.0067052	-0.015998	0.0079981	0.015633	0.0096451	0.020673	-0.012594	-0.0037681	-0.017414	-0.0017596	-0.021364	0.007689	0.010547
Q9Y6M1	Insulin-like growth factor 2 mRNA-binding protein 2	2.15919	0	-0.032099	-0.03878	-0.016284	-0.0058101	-0.0024052	0.020367	-0.010256	0.013649	-0.0052784	-0.0084641	-0.016289	-0.057332	-0.0059422	-0.0067521	0.022127	-5.4792e-06	0.00069514	0.023248	0.0021571	-0.010724	0.0088779	-0.0013279	0.020805	-0.012193	0.00088879	0.000328	0.0082347	-0.0037126	-0.0051537	0.0063626
P43235	Cathepsin K	2.15369	0	-0.032807	-0.035891	-0.02336	0.040131	-0.016101	-0.012393	-0.0012287	0.027399	-0.019005	-0.0065971	0.0067672	0.01688	-0.02087	0.014053	-0.015247	-0.0057717	0.0011764	-0.020405	-0.0052869	-0.031368	-0.029635	-0.019289	0.0070809	-0.010743	0.022752	0.0010309	0.012758	0.022253	0.0027091	-0.02267
Q15063-4	Isoform 4 of Periostin	2.13645	0	-0.029975	-0.022646	-0.017944	0.030944	-0.049625	0.028699	0.033317	0.034106	0.0075054	-0.0050016	0.0081614	0.0064522	-0.024381	0.014909	-0.028263	-0.015352	-0.035647	0.0021844	0.019178	0.012594	-0.028347	0.014117	0.012346	0.048803	-0.00154	-0.03149	0.015773	-0.011224	-0.017691	0.011472
Q9UBM7	7-dehydrocholesterol reductase	2.10323	0	-0.029878	-0.0076006	-0.015167	0.017985	-0.02315	0.032546	0.014243	0.013946	0.008543	-0.045008	-0.0023252	3.7173e-05	-0.0017052	0.010147	-0.013719	0.0089173	-0.01265	-0.0066426	-0.0049027	0.029768	-0.00099518	0.013469	-0.012007	0.0017578	0.0024024	-0.015064	0.005928	-0.0035114	-0.0028985	-0.012949
P05787-2	Isoform 2 of Keratin, type II cytoskeletal 8	2.09968	0.000115187	-0.030185	0.053273	-0.0021173	-0.036203	-0.030821	0.070811	-0.019622	0.012497	-0.0058789	-0.034875	0.039337	-0.017404	-0.014122	-0.0048617	0.0093653	-0.031518	-0.013424	0.002684	0.011798	-0.0093721	-0.02253	9.1662e-05	0.010674	0.021627	-0.0037514	-0.0052633	-0.0083265	-0.009134	0.0078052	-0.01419
P09238	Stromelysin-2	2.08461	0.00170619	-0.031725	-0.048235	-0.068733	-0.072892	-0.010787	0.018438	-0.021797	0.058111	-0.069711	-0.017356	-0.037459	0.0052302	-0.003915	0.021095	0.011779	-0.021794	-0.0043927	-0.031673	0.045726	0.01356	0.0028209	-0.043792	-0.0099437	-0.0024159	0.0051134	-0.0022408	-0.011572	0.0027195	0.011922	-0.02152
O75717	WD repeat and HMG-box DNA-binding protein 1	2.06746	0	-0.031247	-0.00058537	0.0045557	-0.025883	0.0049389	0.013943	0.0039307	0.012007	-0.030907	-0.0084126	-8.4064e-06	-0.023954	-0.02618	-0.0025635	0.0097058	0.019436	-0.017577	-0.014929	0.0028584	0.008377	0.0019654	0.011808	0.026719	0.014684	0.010742	0.001543	-0.012163	0.0047288	0.0026092	0.036764
P00749	Urokinase-type plasminogen activator	2.0656	0	-0.031035	-0.036913	-0.031366	-0.015682	0.0024826	-0.0099725	0.00089821	0.042821	-0.015853	0.0019097	-0.014442	-0.0092011	0.0055335	-0.010239	0.0096882	-0.0087264	-0.016238	-0.0063385	-0.0010086	-0.017582	0.015063	-0.0089992	0.020972	0.00052664	0.014931	0.037529	-0.031309	0.010256	0.00047592	0.012421
P04183	Thymidine kinase, cytosolic	2.06504	0	-0.031234	0.022587	0.0010744	-0.0081031	0.0029988	0.015632	0.021855	-0.00045857	-0.01582	-0.0075597	-0.013036	-0.010261	0.014239	-0.0047817	-0.020095	-0.0082268	-0.012575	-0.01259	0.01876	-0.029883	-0.014215	0.021852	0.00084162	0.02163	0.0010532	-0.0020175	0.0032412	-0.0033049	-0.00059304	-0.004119
O00762	Ubiquitin-conjugating enzyme E2 C	2.06242	0	-0.032499	0.033963	-0.0069536	0.0043727	0.0055901	-0.011095	0.01531	-0.023549	-0.035866	-0.0066323	-0.03299	0.023158	0.0061131	0.011741	0.010968	-0.018153	-0.017178	-0.0021617	0.0058736	-0.024571	-0.013428	0.0033557	0.015736	0.010184	0.011135	0.0030319	0.029148	0.0069214	-0.0042769	0.012598
Q14566	DNA replication licensing factor MCM6	2.05563	0	-0.031175	0.0060816	0.0037589	-0.013958	-0.003556	0.011263	-0.0081335	-0.0049961	-0.00029842	-0.002576	-0.01891	-0.027424	-0.0021193	0.0098801	0.0046992	-0.00054044	0.02157	-0.017871	0.022086	0.017514	0.00090532	0.0052608	0.0067653	0.003234	0.0048057	-0.0085015	-0.00093111	-0.0027239	-0.00036765	0.033824
P08254	Stromelysin-1	2.05123	0.000192878	-0.030137	-0.02297	-0.034577	-0.059323	-0.0043885	0.012622	0.013485	0.033757	-0.026721	0.020768	-0.0034231	0.031674	-0.051997	-0.025478	-0.03901	-0.041621	-0.06816	-0.00014457	0.063999	-0.069986	-0.051351	-0.074822	0.018389	0.021059	-0.014018	0.020648	-0.024943	-0.0084191	0.0072279	0.013228
P50454	Serpin H1	2.04651	0	-0.029955	-0.029923	-0.025097	0.0025471	-0.012948	-0.0074415	0.0062538	0.023137	-0.017386	-0.004615	0.0036894	-0.012902	0.0018593	-0.0033812	0.0039401	-0.0027901	-0.0088696	0.0079822	0.00093267	-0.026631	-0.001752	-0.0027135	0.017572	-0.0070213	-0.0012388	-0.0014415	-0.0087543	-0.007748	0.0070733	-0.0054708
Q99541	Perilipin-2	2.03793	2.48602e-06	-0.030398	-0.016804	-0.036548	0.0039694	-0.010445	-0.012788	-0.019784	0.039532	0.044549	0.017357	-0.042891	0.0065954	-0.012769	-0.022143	-0.018515	-0.031117	-0.01126	0.0040992	-0.041738	0.023297	0.011218	0.0064859	-0.023114	-0.00059128	0.010856	0.0058779	0.035408	0.020276	-0.0033127	-0.026029
Q96D15	Reticulocalbin-3	2.027	4.61894e-06	-0.029948	-0.034301	-0.030359	0.037366	-0.013277	-0.017836	0.024395	0.038294	-0.0019385	0.018201	0.0092572	0.011373	0.01013	0.017419	-0.013838	-0.016347	0.0023825	0.0075301	5.486e-05	-0.022589	-0.0039424	-0.0041545	0.0096886	-0.0082457	-0.013351	-0.0017689	-0.042442	-0.042194	0.034265	-0.031067
Q96SL4	Glutathione peroxidase 7	2.02559	0	-0.029934	-0.021491	-0.011649	0.0084883	-0.02432	-0.0087573	-0.0077269	0.014879	-0.01367	0.012462	0.02304	-0.01258	0.014512	0.01701	0.034016	-0.013842	0.032407	0.031442	-0.0073901	-0.026518	0.0044066	-0.0030939	0.0069494	-0.0085122	0.0088067	0.0035968	0.011439	-0.00019089	-0.010597	0.001891
Q96CG8	Collagen triple helix repeat-containing protein 1	2.01645	0.000249105	-0.027326	-0.045419	-0.045872	0.018944	-0.070607	0.0053146	0.032001	0.033948	-0.0031426	0.021984	0.017376	0.016248	-0.011793	0.0097582	-0.014108	-0.012489	-0.022019	0.020879	0.024178	-0.014504	0.00083942	0.0045826	-0.011668	0.010653	0.011623	0.010446	0.0019277	0.015263	0.0075694	0.0030566
Q00839-2	Isoform Short of Heterogeneous nuclear ribonucleoprotein U	1.99829	0	-0.031311	0.021115	-0.0055393	0.00010322	-0.013212	-0.022799	-0.00434	-0.030127	-0.023728	0.016441	-0.0078094	0.017547	-0.0030411	-0.002609	0.017601	-0.01622	0.034578	0.0098613	0.018401	0.04625	0.021903	-0.025852	0.010536	-0.0010594	-0.037226	-0.0022778	-0.0094655	0.024213	0.014008	-0.0035459
O94925-3	Isoform 3 of Glutaminase kidney isoform, mitochondrial	1.99706	0	-0.029858	-0.024327	-0.018287	-0.00015184	0.018072	0.026031	-0.0027648	0.011233	-0.010602	-0.031499	-0.020376	0.016626	0.043144	0.0027015	0.036815	0.0074118	-0.040322	-0.026506	-0.022002	0.017356	0.011609	0.024177	0.00098056	-0.01546	-0.017159	0.015676	-0.013673	-0.0052549	-0.0044758	0.020327
P80723	Brain acid soluble protein 1	1.99487	4.99569e-05	-0.031065	-0.016718	-0.028458	0.062298	0.0052008	-0.02123	0.012318	0.036017	0.014731	0.055472	0.0034378	-0.0049814	0.003491	0.013458	-0.011442	-0.011643	0.015315	0.02043	-0.012676	0.018323	0.024853	0.011295	-0.011464	-0.012545	0.0075898	-0.020316	-0.036798	-0.044592	0.039996	0.0087476
Q8TF66-2	Isoform 2 of Leucine-rich repeat-containing protein 15	1.98354	0.000156654	-0.027509	-0.047415	-0.023394	0.030005	-0.053281	-0.020466	0.017721	0.056616	-0.0071664	0.014184	0.018134	-0.012211	-0.015267	0.031258	-0.025303	-0.022257	-0.0081877	0.0067303	0.035043	0.01067	-0.0047592	-0.012011	-0.0229	0.0030477	-0.0040737	0.0010449	0.0098101	0.00054403	-0.0030186	-0.032066
P11166	Solute carrier family 2, facilitated glucose transporter member 1	1.9815	0.000116627	-0.030899	-0.042543	0.029959	0.013936	0.022431	0.014304	0.010635	0.021758	0.0079061	0.026515	-0.050667	0.019615	0.048017	-0.0050031	0.061716	-0.028044	-0.041699	-0.017524	-0.051169	-0.008647	0.016901	0.0095903	0.015723	0.0023527	-0.018013	-0.010109	0.0039078	-0.020389	-0.0046322	0.029449
Q70UQ0-4	Isoform 4 of Inhibitor of nuclear factor kappa-B kinase-interacting protein	1.98133	0	-0.029698	-0.032912	-0.024406	0.020962	0.0070592	-0.016994	0.015084	0.014901	-0.020404	0.0074955	0.0067539	0.00099994	0.018517	0.024648	-0.011904	-0.0052104	-0.0084828	-0.0056521	-0.01084	-0.02279	-0.0025517	-0.015053	-0.0048367	0.0042011	-0.0086342	0.0013624	-0.010647	-0.013744	0.003538	-0.0031719
P16422	Epithelial cell adhesion molecule	1.97814	3.44671e-05	-0.029371	0.036199	-0.013487	-0.013279	-0.018335	0.021045	-0.033512	-0.021112	0.0042027	0.025835	0.031741	-0.0030279	-0.028175	0.032212	-0.017065	-0.076808	-0.060358	0.011969	-0.036746	-0.015353	-0.0096771	0.0045302	-0.022917	0.018321	-0.0032846	0.0033727	0.0014815	-0.0014447	-0.0015037	0.024913
Q32P28	Prolyl 3-hydroxylase 1	1.97444	0	-0.028882	-0.030295	-0.024055	0.017313	-0.015392	-0.014487	0.0087331	0.016614	-0.023591	-0.0040931	-0.0020891	0.010244	0.0080984	0.016899	-0.006967	-0.0093698	-0.0015153	0.0024506	-0.0012517	-0.017029	-0.0058508	0.001104	0.0024783	0.0092736	0.0078649	0.011808	-0.0061321	0.0062857	0.0058229	0.023646
P09493-8	Isoform 8 of Tropomyosin alpha-1 chain	1.96127	0	-0.02753	-0.001428	-0.035012	0.022685	-0.044165	0.014742	-0.019501	0.0069955	0.00015417	0.0048718	0.0222	-0.01576	-0.0063383	0.021668	-0.011386	0.014212	-0.0032226	0.028333	-0.010944	-0.0025686	-0.015889	0.012567	-0.014548	-0.015362	-0.014075	-0.02346	0.013403	-0.0035723	-0.033638	0.010002
P15529-2	Isoform B of Membrane cofactor protein	1.94827	0.00010425	-0.02827	0.047696	-0.011128	-0.0087814	-0.024099	-0.012675	0.0023489	0.064544	0.044514	0.016768	-0.0035172	0.0089101	0.010901	0.00034603	-0.040214	-0.033527	0.025762	0.019015	-0.0081504	0.013891	0.029179	-0.031041	-0.028311	0.0055085	0.0043751	-0.015781	-0.010348	-0.021255	0.037124	0.030042
O15427	Monocarboxylate transporter 4	1.94802	0	-0.029324	-0.006315	0.0033727	0.0014965	0.018764	-0.0067237	-0.0036204	0.020404	-0.0070923	-0.012793	-0.011218	0.010473	0.015361	0.013008	0.010913	-0.0082644	-0.019371	-0.016117	0.0047241	-0.013289	-0.0044016	-0.015578	-0.010812	-0.007231	0.0042342	0.058047	-0.026733	0.0050582	-0.015205	0.019034
Q9Y3B9	RRP15-like protein	1.93381	0	-0.027836	0.0010323	0.025754	-0.00032361	-0.0062477	0.0092231	0.024972	0.037488	0.0044534	-0.0030491	0.012656	0.0018226	-0.00056006	-0.015202	0.012123	-0.0030241	-0.010633	-0.028311	-0.0086394	-0.0046436	-0.013469	-0.0065618	0.012869	0.0070103	-0.019534	0.054182	0.024822	0.0037406	-0.0076181	-0.008996
Q96ER3	Protein SAAL1	1.92811	0	-0.029643	-0.0074738	0.0037646	0.0025512	0.0077331	0.0080014	-0.030077	-0.018167	-0.017654	0.0089404	-0.023757	0.0082311	-0.014192	0.0036684	0.0015586	0.0047369	-0.012217	-0.0014192	-0.0097815	0.0098537	0.014429	0.018372	0.014467	-0.0083585	0.020401	-0.029858	-0.024821	0.0050534	0.0071825	0.01714
P12107-2	Isoform B of Collagen alpha-1(XI) chain	1.92744	0.000104292	-0.026397	-0.030198	-0.037518	0.034755	-0.052251	0.012054	0.030003	0.045685	-0.005797	0.013966	0.021847	-0.0021164	0.0078916	0.029884	-0.025028	0.015473	-0.0014479	-0.010309	0.0057477	0.031604	0.010198	0.017559	-0.037551	0.025556	-0.032457	-0.0034698	-0.027181	-0.018912	0.010255	0.033673
Q15043	Zinc transporter ZIP14	1.92581	0	-0.029189	0.0063329	-0.020414	0.014321	-0.012825	0.010516	-0.0067022	-0.032959	-0.03551	0.034838	0.020473	0.0053964	0.021205	0.024499	-0.0022649	0.0071496	-0.021304	0.0099335	-0.0074086	-0.018006	-0.025593	-0.01093	0.014467	0.018525	0.0017436	0.010043	-0.017662	-7.8149e-05	-0.0028075	0.022899
O94985-2	Isoform 2 of Calsyntenin-1	1.91895	0	-0.02768	-0.022911	-0.012909	-0.020837	-0.017178	-0.012825	0.017219	0.028773	-0.010895	0.017476	-0.021557	0.0065534	0.0013309	0.011734	0.010677	-0.0029914	-0.010335	-0.0065279	-0.010059	-0.0062087	0.01361	0.0065171	-0.0087341	-0.0010745	-0.010181	0.0097014	-0.012448	-0.0013804	0.0024018	-0.014425
O15460-2	Isoform IIa of Prolyl 4-hydroxylase subunit alpha-2	1.91766	0	-0.028254	-0.036028	-0.010806	0.009531	0.0033259	-0.021558	0.015397	0.031226	-0.029601	0.0078293	0.0049238	0.013253	0.029373	0.0084688	-0.0076217	-0.014576	-0.024528	0.0040101	-0.0089432	-0.033024	0.0020994	-0.0082738	0.022848	0.011707	-0.0056618	0.0019544	0.0093124	-0.0027557	-0.0061329	-0.024602
Q9Y5B9	FACT complex subunit SPT16	1.91674	0	-0.02792	0.0024727	-0.0032239	-0.0073765	-0.0026612	0.002478	0.0056744	-1.2206e-05	0.010555	0.0074613	-0.014846	0.00042475	-0.0035359	-0.0088909	0.016799	-0.00099062	-0.009741	-0.0035903	-0.0062282	0.00015758	0.0028197	0.00019445	0.014998	-0.00080158	-0.0005526	-0.0035175	-0.002516	-0.0022469	0.0029558	-0.025221
Q99983	Osteomodulin	1.91567	0.000471367	-0.025398	-0.020736	-0.056638	0.026707	-0.074452	0.024915	0.021284	0.0068564	0.011258	0.029523	0.0065217	-0.0090793	-0.029545	0.04583	-0.012357	-0.0045379	-0.03699	-0.011092	-0.001109	0.031157	0.010091	0.033721	-0.021524	-0.0020196	-0.020967	0.0040423	0.015087	0.0057556	-0.031538	0.030583
Q8IVL6	Prolyl 3-hydroxylase 3	1.91457	2.29226e-05	-0.02653	-0.038473	-0.032731	0.025362	-0.02668	-0.0095927	0.024804	0.031329	-0.020983	-0.014852	0.00113	0.0085823	0.0069542	0.031345	-0.023487	0.012432	-0.0061008	-0.017557	0.0017064	-0.033119	0.00259	0.0093393	-0.0051978	-0.0026803	-0.025921	0.0055863	0.010033	-0.0039282	-0.011208	0.024405
Q9ULW0-2	Isoform 2 of Targeting protein for Xklp2	1.9103	0	-0.028362	0.024027	-0.0031738	-0.018809	-0.00029188	-0.012868	0.015646	-0.00037256	-0.021668	0.005409	-0.027301	-0.0066711	-0.0065059	0.0081472	-0.0027445	-0.0030938	-0.0099764	0.0076096	-0.004279	-0.0063953	-0.0083766	-0.0041839	0.0068371	-0.0067964	0.0024345	0.0098225	0.015567	0.00501	-0.0016667	0.030638
P30273	High affinity immunoglobulin epsilon receptor subunit gamma	1.90634	4.67563e-06	-0.028081	-0.025285	-0.020831	0.027496	0.014849	0.023987	-0.009948	-0.0030847	0.02079	0.016224	0.021449	0.026422	-0.0019769	-0.029695	-0.013204	-0.0025176	-0.0097719	0.025628	0.0036213	0.021109	-0.0052233	-0.051362	-0.0092754	0.01995	-0.0049341	-0.039255	-0.0048291	-0.023557	0.0033768	-0.0059585
P61978-2	Isoform 2 of Heterogeneous nuclear ribonucleoprotein K	1.90519	0	-0.028587	0.0029226	0.0071292	0.0014151	-0.013366	0.013819	-0.0001314	-0.01664	-0.018112	0.025114	0.0045069	0.0038855	0.033827	0.022531	-0.028293	-0.029891	0.002817	-0.0040761	-0.0057303	0.0083035	0.021078	-0.0043955	0.025386	-0.024876	0.021136	-0.011358	-0.026767	-0.0049732	0.011307	-0.0023705
Q92820	Gamma-glutamyl hydrolase	1.90442	0	-0.028194	0.0055426	0.026081	-0.004169	-0.0039539	0.0051846	0.014782	-0.020592	-0.016578	-0.0031241	-0.028966	0.020533	-0.01793	0.033177	0.035834	-0.016752	-0.01476	-0.01608	-0.0035201	-0.02631	-0.0046236	-0.013292	0.002888	-0.028281	0.013252	-0.00824	-0.0024373	-0.00011805	0.0054882	0.016322
P05161	Ubiquitin-like protein ISG15	1.90284	1.42421e-05	-0.027997	-0.027715	-0.0043269	0.010318	0.035432	0.010401	0.047543	0.0084454	0.014817	0.017257	-0.048243	-0.00039544	-0.0074085	-0.010752	0.0020743	0.0015169	-0.019158	0.012636	0.0039879	-0.00061368	0.020986	0.035681	0.0031045	0.0038394	0.0082591	-0.033999	0.0070147	-0.021948	0.0056135	-0.004926
Q96PP8	Guanylate-binding protein 5	1.90037	2.442e-06	-0.028385	-0.016035	-0.017918	0.011679	0.027842	0.0022045	0.038087	0.016662	0.0021041	0.022985	-0.026608	0.017139	0.011057	-0.0070491	0.026158	-0.010151	-0.063518	-0.0065507	-0.0392	0.003126	-0.012399	-0.0094792	0.0046514	0.0021004	0.005819	0.052391	0.020796	0.012208	-0.012837	-0.029219
P12004	Proliferating cell nuclear antigen	1.89787	0	-0.027862	0.026224	-0.0099696	-0.019029	0.0036236	0.0014857	0.0046694	-0.014226	-0.0017899	0.014449	-0.0072647	-0.038739	-0.019838	0.0017482	-0.012256	-0.012068	0.011342	0.0060126	0.022984	0.0030938	0.0025827	-0.0015871	0.016702	0.0093496	0.0054386	-0.0015771	-0.0063359	-0.001492	0.006604	0.0020405
Q9BZD4	Kinetochore protein Nuf2	1.89716	0	-0.028101	0.0099482	-0.0037953	-0.0056099	-0.0018475	0.0048869	-0.0099437	-0.001998	-0.016182	0.001068	-0.0032467	-0.0022483	0.0018132	-0.0080674	-0.0031742	-0.01988	-0.02324	-0.014202	0.00077849	0.0050883	-0.019952	0.0070513	0.012502	0.019238	-0.0064982	0.013805	0.0096684	0.00025335	-0.0049742	-0.01349
O00469-2	Isoform 2 of Procollagen-lysine,2-oxoglutarate 5-dioxygenase 2	1.8964	0	-0.027669	-0.025883	-0.018608	0.0079541	-0.0023038	-0.015489	0.016006	0.020627	-0.0083092	0.028226	0.0072487	0.015806	0.011187	0.01054	-0.0037235	-0.021596	-0.0050952	0.017338	-0.0032451	-0.038952	0.022342	-0.0025801	0.030523	0.0089937	-0.008471	0.00014766	0.0025104	-0.0064537	-0.0020661	-0.018732
P52292	Importin subunit alpha-1	1.89405	0	-0.027828	0.011684	-0.014173	-0.021951	0.012455	-0.00067983	0.0036673	-0.001673	-0.0099302	-0.017276	-0.013949	0.014302	-0.0065964	-0.021662	0.014003	-0.010654	-0.02111	-0.022995	-4.7977e-05	-0.012452	-0.0026101	-0.007965	0.015722	-0.00030236	0.0034628	0.013134	-0.0086839	0.00018034	0.0017096	-0.025353
P35442	Thrombospondin-2	1.89243	0.000337815	-0.025708	-0.043082	-0.0211	0.043054	-0.055359	0.0028524	0.020695	0.038887	-0.00058153	0.033644	0.027245	0.0027317	0.0011883	0.032319	-0.048441	-0.01891	-0.0091543	0.01595	0.0086297	-0.0038988	0.0092542	0.012408	-0.041233	0.018802	-0.033144	-0.02078	-0.022015	-0.034792	0.011386	0.022431
Q13111	Chromatin assembly factor 1 subunit A	1.8891	1.05152e-05	-0.026452	0.00042732	0.031717	-0.048112	-0.031672	0.017892	0.011691	0.0039015	-0.019526	-0.008715	-0.012107	-0.015356	0.0019483	-0.0094684	0.0060226	-0.033094	0.026216	-0.017107	-0.02361	-0.019571	-0.016312	0.0056863	0.008868	-0.0066722	0.023414	0.017565	-0.0095331	0.0039001	0.010783	-0.011363
P25205	DNA replication licensing factor MCM3	1.88403	0	-0.027285	0.0019455	0.0071607	-0.011079	-0.0024665	0.012377	-0.011564	-0.0026438	-0.0013964	-0.0070974	-0.011597	-0.024152	-0.0077484	0.0012181	0.00010539	-0.0041136	0.015959	-0.010979	0.016118	0.016375	0.0019497	0.0026761	0.0029799	0.00078219	-0.0074058	0.0079633	2.7329e-05	0.00047075	-0.00079053	-0.0077782
Q8NF37	Lysophosphatidylcholine acyltransferase 1	1.8827	0	-0.02864	-0.0084092	-0.017184	0.035676	-0.0074749	-0.024969	-0.01446	-0.0020321	-0.001062	0.03522	-0.014126	0.00062569	0.022951	0.0021742	0.048787	-0.0078421	0.0090232	0.011291	-0.019063	-0.015113	0.0018961	0.0099476	0.010591	-0.0030255	0.0013733	-0.021422	-7.4803e-05	-0.01157	-0.00010858	-0.01249
Q92688	Acidic leucine-rich nuclear phosphoprotein 32 family member B	1.88177	0	-0.027436	-0.0016637	0.014613	-0.011688	-0.004142	-0.0025136	-0.0043553	0.012252	0.0015789	0.010813	-0.011884	-0.020502	-0.0068978	-0.0083592	0.004045	-0.002555	0.027942	0.002979	0.0025579	-0.0012814	-0.0041597	-0.0085463	0.010506	-0.0050634	0.022895	0.012058	-0.010577	0.0070823	0.0067133	9.3534e-05
P46531	Neurogenic locus notch homolog protein 1	1.8816	0.000297278	-0.02805	-0.014355	0.0015191	0.0032088	-0.027759	0.012566	-0.063417	0.0040891	0.014294	0.00051534	-0.074647	-0.028547	-0.0093389	-0.051222	-0.015992	-0.0095466	0.10717	0.022644	-0.032852	0.0044846	0.037504	-0.016181	-0.0092115	0.0010213	0.039422	0.0044898	-0.028494	0.015834	0.0042638	0.021665
Q8TCB0	Interferon-induced protein 44	1.88095	0.000418651	-0.028793	-0.02129	-0.02748	0.026554	0.046216	-0.0032937	0.066011	0.0073315	0.020435	0.056738	-0.02779	0.029745	-0.013745	-0.0032531	0.0089792	-0.029068	-0.0015838	0.019772	0.0011413	0.018492	0.031183	0.0054507	-0.00070952	0.022172	0.040955	-0.0056688	-0.023302	-0.023295	0.026683	0.0058841
P43007	Neutral amino acid transporter A	1.878	0	-0.02577	-0.00059968	0.013558	-0.014674	-0.010217	0.009043	-0.0032606	-0.0012847	-0.0165	-0.041707	-0.0034594	-0.0095476	-0.033629	0.0024814	-0.008468	-0.0036582	-0.028765	0.0029022	0.040388	0.0080974	-0.0062048	-0.0025852	0.027209	0.035447	-0.010107	-0.007504	-0.0095459	-0.0030682	0.010896	0.0020639
O00461	Golgi integral membrane protein 4	1.87693	0	-0.02804	0.014105	-0.027324	-0.017916	0.0057474	-0.001004	-0.018712	-0.00032113	0.0165	0.035631	0.0021802	-0.017171	0.0059887	0.012358	-0.00077789	-0.016376	-0.005832	-0.01666	0.0095268	0.014321	0.016784	-0.0097175	0.00095395	-0.00096769	0.0081131	-0.006035	-0.00088204	-0.00071975	0.0017629	-0.031277
P09496-2	Isoform Non-brain of Clathrin light chain A	1.87282	0	-0.027067	-0.0009281	-0.0074823	-0.015465	-0.0054768	0.018401	-0.022241	-0.0074283	0.0011544	0.002108	-0.0016835	0.010044	-0.00015283	0.010248	0.012263	-0.010787	-0.0050523	-0.0011228	-0.0015007	-0.003232	-0.012742	-0.02225	0.008136	-0.0048844	0.0077401	0.016814	-0.016877	0.00081714	0.0062201	-0.022174
Q02241	Kinesin-like protein KIF23	1.87157	0	-0.026944	0.0061032	0.0024752	-0.017423	0.019171	0.010228	0.01901	0.015135	-0.0044431	-0.011117	-0.0073894	0.0045393	0.002237	0.01637	-0.010952	-0.014253	-0.0085236	-0.0016086	0.014618	-0.013247	-0.011347	-0.0016277	-0.020449	0.0045068	0.023692	0.0072183	-0.040399	-0.0054114	0.018307	0.016211
Q02809-2	Isoform 2 of Procollagen-lysine,2-oxoglutarate 5-dioxygenase 1	1.87138	0	-0.026679	-0.023783	-0.024974	0.0015261	-0.0073715	-0.0020133	-0.0084325	0.021823	-0.0082628	-0.00051525	-0.0094159	0.0068908	0.0055944	-0.013787	0.017012	0.010316	-0.0027707	0.018464	-0.008927	-0.0084151	0.0091913	0.019131	0.008943	0.01111	0.002877	-0.0043322	-0.0028527	0.0028951	-0.0009446	-0.0040229
P09486	SPARC	1.87107	0	-0.02579	-0.025569	-0.027605	0.0029652	-0.030107	-0.011887	0.029759	0.010165	-0.022209	0.012506	0.019516	-0.0020779	-0.0021106	0.023176	-0.031171	-0.022221	0.0018995	0.0077994	-0.019852	-0.011597	0.0087727	0.0050456	0.0095337	-0.010646	-0.0011738	0.019772	-0.0076777	0.0017465	0.0010786	-0.024428
P50281	Matrix metalloproteinase-14	1.86996	0	-0.026281	-0.031913	-0.01332	0.0063607	-0.015942	-0.012209	0.0011624	0.036883	0.0023191	0.0076408	-0.010473	0.0080514	-0.0022765	-0.0039803	0.004626	-0.0030937	-0.0062162	0.012853	-0.015408	-0.01428	0.016319	-0.0023375	0.012585	0.011314	-0.010045	0.010532	-0.0043107	0.0012443	0.00064512	0.032892
P07996	Thrombospondin-1	1.86873	0	-0.025759	-0.024324	-0.03032	0.008939	-0.0146	0.028493	-0.0058962	0.018462	0.016821	-0.0087312	0.0025658	-0.0043749	-0.016201	0.033437	-0.01832	-0.0084451	0.0064688	-0.022034	0.024346	0.033184	0.012209	0.012204	-0.033475	0.012997	-0.01494	-0.013062	-0.012482	-0.013614	0.0033454	-0.025312
Q8N884	Cyclic GMP-AMP synthase	1.86614	1.46062e-05	-0.028323	-0.0052191	0.0013335	0.018355	0.010457	0.010356	0.026415	-0.015994	-0.041204	-0.009548	-0.064705	0.02667	0.020485	-0.013125	0.028502	0.021207	-0.030571	-0.019491	-0.037405	0.0060574	-0.0007565	0.024366	0.0069162	-0.013721	0.0046141	0.0050703	-0.021138	0.0040454	-0.0077134	-0.005695
O43291	Kunitz-type protease inhibitor 2	1.86581	1.41271e-05	-0.027488	0.020508	-0.0085383	-0.026036	0.013192	-0.0048774	0.0105	0.003593	0.023614	0.061084	0.022208	-0.010719	-0.0046967	-0.038295	-0.021891	-0.038552	-0.0028009	0.028325	0.0029292	-0.032806	-0.002877	-0.00022728	0.032647	0.024029	0.019139	0.015899	-0.013335	-0.00044316	0.0035786	0.028697
Q15645	Pachytene checkpoint protein 2 homolog	1.86559	0	-0.02651	0.0043727	0.0020337	-0.0067118	-0.004197	0.0008949	-0.0022218	0.027383	0.010226	-0.0016414	0.00054368	0.0095069	-0.0044053	-0.0083464	0.02086	-0.018399	-0.016302	0.006183	-0.0080674	-0.0081893	-0.015162	-0.014987	0.014095	0.0072126	0.016675	0.00068823	-0.016746	-0.0020383	0.017591	0.024644
P17096	High mobility group protein HMG-I/HMG-Y	1.86495	0	-0.025782	-0.0072653	0.0088181	0.0080843	-0.0094182	0.041384	-0.015974	0.0077588	0.029647	-0.0089261	0.01469	0.00066337	0.008687	-0.013893	-0.020046	-0.015209	0.0012415	0.018069	-0.019892	0.013305	0.024722	-0.0020695	0.0090915	0.022047	-0.0034023	-0.01205	0.0015328	-0.0010948	0.0010929	0.029018
Q08945	FACT complex subunit SSRP1	1.85981	0	-0.026529	-0.00075456	-0.0027358	-0.0055826	-0.0043391	0.0066646	0.012312	0.0031659	0.0062006	0.0094202	-0.0072756	-0.0010005	0.0062043	-0.0080009	0.01119	0.0033492	-0.014437	-0.0093791	-0.0057597	0.005468	0.0014093	0.0043884	0.013735	-0.001972	0.0095798	0.0039541	-0.003925	0.002702	0.0024853	0.0058182
Q9HAV4	Exportin-5	1.85952	0	-0.026739	-0.009818	0.0027877	-0.0075572	0.0083098	0.0053259	-0.015279	0.01169	0.0083591	0.0072946	0.0095414	-0.016798	-0.011209	-0.0067422	-0.00077141	-0.01537	-0.007581	0.00056858	0.0070745	-0.0017227	0.0014935	-0.0008674	0.015081	0.012831	-0.0093457	-0.0036193	-0.0038938	-0.0051733	0.00029704	-0.0046768
P43490	Nicotinamide phosphoribosyltransferase	1.8581	0.000674944	-0.024963	-0.01124	0.063754	0.0064411	-0.033639	0.075714	0.011554	0.007875	0.021998	0.011684	0.01679	-0.02737	-0.025285	0.061009	0.00084688	-0.034373	-0.011165	-0.013231	0.032226	0.027486	-0.01116	-0.018514	-0.010108	-0.0042025	-0.006184	0.0028023	0.0047642	-0.0096361	-0.017485	0.0017813
Q6UXH1-5	Isoform 5 of Cysteine-rich with EGF-like domain protein 2	1.85692	0	-0.027524	0.021231	-0.029467	-0.0036157	0.0068425	-0.012579	-0.00060648	-0.0073324	-0.018695	0.0071844	0.022624	0.011623	-0.028726	0.022244	-0.0082765	-0.0061686	0.036127	-0.0061113	-0.0038084	-0.0083615	-0.014671	-0.0098908	0.027772	-0.0021621	-0.032416	-0.0064338	-0.042111	0.0057852	0.027472	-0.028348
Q16763	Ubiquitin-conjugating enzyme E2 S	1.8566	0	-0.025742	0.0028564	0.0052888	-0.017201	-0.022521	0.044784	0.036581	-0.0019799	-0.0089894	0.0046712	0.0011007	0.005475	0.041891	0.0021497	-0.015831	0.002132	0.0010539	-0.017789	-0.026336	-0.021738	-0.0087665	-0.0323	-0.0045187	-0.001288	0.0090676	0.025942	0.034614	0.0027345	-0.012535	0.013363
P14635	G2/mitotic-specific cyclin-B1	1.85572	1.93986e-05	-0.02643	0.013894	0.031374	-0.03247	-0.0043411	-0.008933	0.023382	0.049312	-0.0084732	-0.017074	-0.013647	0.035664	-0.012172	-0.0099035	0.027259	-0.01836	-0.0017265	-0.024014	-0.029023	-0.026218	-0.028726	-0.017846	0.013698	0.014842	-0.01259	0.012875	-0.019894	-0.0091089	-0.00045992	-0.0056278
P19883	Follistatin	1.8549	0.000299547	-0.025738	-0.057646	-0.0097213	-0.01954	-0.011798	0.032854	-0.012844	0.0076936	-0.040055	-0.01576	-0.026361	-0.01905	-0.011031	0.01318	0.069669	0.011213	-0.015206	0.016676	0.0039939	-0.0040545	-0.018277	0.012017	0.010725	-0.029992	-0.042666	-0.0086197	0.0093865	-0.0055377	-0.019718	-0.023485
Q9BQE5	Apolipoprotein L2	1.85347	3.93384e-05	-0.027668	-0.023764	0.048911	0.00078316	-0.0014327	0.017302	-0.0034044	0.004127	0.0010992	0.023302	-0.028275	0.033896	0.017227	0.0033425	0.0060522	-0.035922	0.00017709	-0.024158	-0.039458	-0.036281	-0.01136	-0.005126	-0.0069823	0.0038109	-0.002437	0.010217	-0.0047372	-0.0032625	-0.0077757	0.010061
P13611-2	Isoform V1 of Versican core protein	1.8514	0.00171842	-0.023482	-0.017152	-0.06285	0.024173	-0.067889	0.0007479	0.030321	-0.017335	-0.044782	-0.0088049	0.057973	-0.0054171	-0.0085254	0.048883	-0.035793	0.00081672	-0.0049556	0.029377	0.0067345	-0.054527	-0.0030106	0.023613	0.045684	-0.017726	-0.02627	-0.031437	0.0042107	-0.010058	-0.033282	-0.0039173
P48431	Transcription factor SOX-2	1.84794	0.00100732	-0.024492	-0.014565	0.018929	-0.050715	-0.048478	0.088225	-0.04948	0.0069916	-0.015832	-0.010878	0.029965	-0.019899	0.0055931	-0.012105	0.016674	-0.022385	-0.00057011	0.031944	0.027571	0.0034596	-0.0037573	-0.014588	0.01115	0.0050054	-0.0071072	-0.034426	-0.0042198	-0.0098215	-0.022422	-0.0045294
Q12884	Prolyl endopeptidase FAP	1.84034	6.72834e-05	-0.024965	-0.035845	-0.038213	0.022181	-0.031456	-0.017365	0.016413	0.034181	-0.02766	-0.0032554	0.018944	0.027098	-0.0078462	0.012876	-0.00092002	-0.0041555	-0.027949	0.012459	0.0088128	-0.019459	-0.015314	-0.0063549	0.0023172	0.01089	0.0018053	0.021228	0.0021172	0.011522	0.0013883	0.014118
Q92743	Serine protease HTRA1	1.83714	0.00028782	-0.024717	-0.049352	-0.042641	-0.012449	-0.04143	0.0035191	-0.016223	0.031564	-0.00062284	0.022337	-0.025337	-0.0051348	-0.028219	-0.00052886	-0.0055478	-0.0032096	-0.033285	0.0081083	0.0096081	-0.0054082	0.008959	-0.0080179	-0.0082399	0.0008592	-0.0057819	0.053271	0.012658	0.01799	0.0007731	-0.018373
Q92520	Protein FAM3C	1.83603	0	-0.026517	0.0010039	-0.016754	0.00012916	0.0062884	0.0043787	-0.015987	0.005475	0.030047	0.028568	-0.0021146	-0.0038352	0.005526	0.010574	-0.0050409	-0.0075687	-0.010985	-0.00254	-0.0032256	-0.0054673	0.014161	-0.00096694	0.0026032	0.00794	-0.0049044	0.00654	0.0056405	0.0020681	-0.0036068	0.0045715
Q5XXA6	Anoctamin-1	1.83439	0.000402829	-0.026105	-0.017623	-0.0077286	0.011064	0.016236	-0.037015	0.021244	0.0032527	-0.054585	-0.031143	-0.07036	-0.029555	-0.042359	0.050297	-0.032208	0.053162	-0.031744	0.024536	0.084254	-0.0067869	0.0068302	0.01835	-0.0026902	0.011973	-0.011085	-0.0020009	0.0028376	0.0072621	0.006132	-0.011394
O95678	Keratin, type II cytoskeletal 75	1.83383	0.0425168	-0.031042	-0.035398	0.084676	0.13965	0.021613	0.015647	-0.0032924	0.076455	-0.0019198	0.098747	-0.05881	-0.060243	0.078819	0.055566	0.07839	-0.080107	0.024882	0.0047185	-0.011936	-0.012672	0.031929	0.021659	0.048008	-0.071678	-0.052775	-0.0297	-0.026647	-0.098707	0.032901	-0.027922
P17213	Bactericidal permeability-increasing protein	1.83286	0.00381049	-0.027309	-0.02196	-0.032514	-0.044791	0.070579	0.0725	0.028889	0.00043228	-0.022234	-0.021552	-0.0060598	0.023521	0.0017318	-0.038888	0.060705	-0.031508	0.051661	-0.0025164	0.0039805	-0.032086	-0.014259	-0.016649	-0.039075	0.0032669	-0.0029942	-0.0081015	0.022784	-0.011058	-0.014321	-0.013238
P21741	Midkine	1.8325	0.000184387	-0.025295	0.015315	-0.059917	0.012385	-0.027497	-0.0067064	0.013164	0.031852	0.049865	0.040249	-0.0054804	0.024416	-0.0070247	0.008747	-0.023434	-0.019376	-0.0023618	-0.0032095	-0.0097351	0.0028997	0.0034378	0.029761	-0.015414	-0.0056142	-0.017802	-0.0038648	-0.014389	-0.017472	0.021288	-0.006305
O95881	Thioredoxin domain-containing protein 12	1.8266	0	-0.026411	0.0112	-0.015351	-0.010772	-0.0065204	-0.0086153	-0.0044432	0.0010134	-0.011384	0.016516	-0.0036857	-0.010767	0.016332	0.002704	0.015163	0.0049447	0.026738	0.02245	0.00049897	-0.0069559	-0.0039477	-0.0011726	0.0080427	0.009635	-0.01195	-0.011287	0.011357	-0.0013395	-0.0084687	-0.017581
Q9NYL4	Peptidyl-prolyl cis-trans isomerase FKBP11	1.82373	0	-0.026105	0.0010101	-0.0032696	0.028765	0.010832	0.0080365	0.0074681	0.0044295	-0.013475	0.0038076	0.021499	-0.010226	-0.004551	0.0039062	-0.032368	0.011697	-0.0017458	0.017407	-0.00021493	-0.019372	-0.013865	-0.004911	0.024057	0.011634	0.013565	-0.0029073	-0.016793	-0.0024692	0.003595	0.019762
O75446	Histone deacetylase complex subunit SAP30	1.82317	0	-0.026135	0.0076598	-0.00035718	-0.016503	0.0016315	0.0011027	-0.020953	0.029119	0.0046692	-0.0078482	-0.00043053	0.0018292	0.0099989	-0.0027941	0.029175	-0.00073062	-0.0074315	-0.016759	-0.0048372	0.00018616	0.011623	-0.0049032	-0.021014	-0.016108	4.1735e-05	0.0049646	0.051248	0.005826	-0.024946	-0.01058
P35249	Replication factor C subunit 4	1.82227	0	-0.02555	0.0019938	0.0094756	-0.013136	0.00050016	0.014757	-0.010805	0.010196	0.0069638	-0.0078668	-0.003114	-0.019094	0.0092035	-0.011955	-0.0044024	-0.0087892	0.011109	0.007273	-0.0030919	-0.0093465	0.00063923	-0.011159	-0.0025375	0.00071783	-0.0092183	-0.0031866	0.011505	-0.0025458	-0.0035567	0.018224
P83110	Serine protease HTRA3	1.82092	9.87854e-05	-0.024146	-0.042653	-0.033447	0.017337	-0.023858	0.0054854	0.010086	0.054912	-0.0021239	0.016676	0.020165	0.0009976	0.0056324	0.0049664	-0.02728	-0.013719	-0.04822	0.021347	0.0079429	-0.032604	-0.015145	-0.015198	0.017938	0.039186	-0.026002	0.0066679	0.0087321	-0.0065628	-0.0043246	0.036237
P52298	Nuclear cap-binding protein subunit 2	1.81832	0	-0.025867	0.0031316	-0.0067773	-0.0072931	-0.0061291	-0.011289	-0.014541	0.0097074	0.011328	0.011495	-0.0052322	-0.014271	-0.016972	-0.021624	0.01312	0.0032809	0.010046	-0.0017585	0.00018144	-0.0035711	0.011977	-0.00014295	0.0053283	0.0017369	0.0086566	0.0084923	-0.0046835	0.0070868	0.0015959	-0.008434
P33991	DNA replication licensing factor MCM4	1.81735	0	-0.025708	0.0039277	0.0035957	-0.011889	-0.0021424	0.0050065	-0.010456	0.00063786	0.0026708	-0.00088898	-0.011065	-0.02509	-0.0045791	0.0035325	0.0028742	-0.0018934	0.01396	-0.0020445	0.024912	0.01609	0.00026191	0.0023737	0.008188	0.012405	0.00092924	-0.0064831	0.002377	-0.0014425	-0.00016055	0.017795
O76021	Ribosomal L1 domain-containing protein 1	1.81531	0	-0.025953	-0.00013465	0.020098	-0.00074592	0.0043555	0.0010273	-0.002475	0.014333	0.010551	0.0074792	0.0034128	-0.0027181	-0.0066507	-0.013537	0.015103	-0.0028195	-0.00074971	-0.01059	-0.014616	0.0025142	0.0011137	0.011106	0.016694	-0.0069919	-0.0055712	-0.015652	-0.013316	-0.010708	0.0051204	0.030573
P33993	DNA replication licensing factor MCM7	1.81501	0	-0.025394	0.0094303	-0.0005639	-0.014437	-0.0099664	0.002716	-0.01186	0.0028303	0.0053405	-0.0085807	-0.020495	-0.024417	-0.01468	0.00090477	0.0041788	-0.0038664	0.013563	-0.0068108	0.016489	0.013063	0.007147	-0.0015048	0.0022247	-0.0020911	0.0056147	-0.0039746	0.0074185	0.0029156	0.0019292	0.016142
Q9NVP1	ATP-dependent RNA helicase DDX18	1.81498	0	-0.025906	-0.0043418	0.012341	-0.0041595	0.0087608	0.004232	-0.0089848	0.0090688	0.013117	0.0041988	-0.0066193	0.0014943	-0.0087832	-0.0066459	0.011026	-0.0088353	-0.015869	-0.0078134	-0.0064036	0.0066634	0.0045132	0.0028979	0.019823	0.010579	-0.0093929	-0.005891	0.0035558	-0.0015123	-0.0028685	-0.013194
P13995	Bifunctional methylenetetrahydrofolate dehydrogenase/cyclohydrolase, mitochondrial	1.81118	0	-0.025778	0.0029617	0.016398	-0.0097477	0.012191	0.016367	0.004744	-0.011692	-0.0048363	0.01244	0.01386	0.0001604	0.0068143	0.012361	0.0023614	-0.010853	-0.047691	-0.011572	-0.021817	-0.042921	-0.016981	-0.0037333	0.012831	0.016477	0.02627	0.019159	0.0033969	0.015626	0.010186	-0.026233
O94768	Serine/threonine-protein kinase 17B	1.81074	2.414e-06	-0.02617	-0.0068261	-0.020216	0.010446	0.029545	0.0092318	-0.0079109	-0.0069559	-0.013184	-0.015249	0.0078517	-0.0052143	0.050473	0.0099814	-0.04555	0.012671	-0.024586	0.0083575	-0.022345	-0.010359	0.030499	-0.027276	-0.019416	-0.03438	-0.047086	-0.0082008	0.0061126	0.0097169	0.00046692	0.034298
P49915	GMP synthase [glutamine-hydrolyzing]	1.80925	0	-0.024933	-0.001821	0.0080948	0.0040233	-0.0065533	0.0042481	0.00094699	0.0093968	0.012614	-0.0076724	-0.012615	-0.01651	0.0089025	-0.022015	-0.00036094	0.0006457	0.021889	0.021516	0.0034839	-0.007311	0.0045948	0.0149	0.0069523	0.0089996	0.014298	-0.018607	-6.0177e-05	-0.0060157	0.0084605	-0.001392
P49321	Nuclear autoantigenic sperm protein	1.80747	1.07411e-05	-0.027513	0.033106	-0.0069193	0.00052785	0.0098142	-0.033732	-0.0042907	0.0028257	-0.015468	0.018119	-0.021133	-0.0033145	0.00098268	-0.0098455	0.020276	-0.010614	0.023015	-0.0027559	-0.0098383	-0.0051438	-0.003148	-0.0037664	0.0067069	-0.0077783	-0.0050818	-0.019308	0.0037431	-0.0068118	-0.0020564	-0.017742
Q9NRF9	DNA polymerase epsilon subunit 3	1.8073	0	-0.026325	0.012136	0.012325	-0.0052961	-0.0030724	-0.0079826	-0.00068196	-0.0018311	-0.0091514	0.014614	-0.016188	-0.0018777	-0.0064452	0.0027349	0.0087112	-0.024281	0.0079342	-9.9722e-05	0.0015148	-0.011337	0.0027421	-0.0094995	0.011457	-0.0099332	0.0050605	0.03493	-0.02247	0.002777	-0.0058855	0.024387
Q8IWU6	Extracellular sulfatase Sulf-1	1.80414	7.43802e-05	-0.024072	-0.024737	-0.044993	0.017903	-0.036426	0.0023748	-0.0058674	0.030625	0.014697	0.034151	0.040908	0.004088	-0.01518	0.013282	-0.0013297	-0.013061	-0.037457	-0.0063124	0.01053	0.00031676	-0.013596	0.024191	0.0010557	0.011	-0.020804	-0.0054581	0.015542	-0.0029916	-0.02945	0.0086429
O14777	Kinetochore protein NDC80 homolog	1.80413	0	-0.024497	0.0017015	-0.012802	-0.031583	-0.004068	1.9131e-05	-0.0097304	0.041304	0.00058559	-0.025639	0.019517	0.0035811	-0.015685	-0.012811	0.0047899	-0.022984	-0.0019525	-0.01698	0.0041299	-0.011832	-0.014041	-0.018517	0.015457	0.01582	-0.027265	-0.044575	-0.030612	-0.04048	0.042397	0.012492
P40261	Nicotinamide N-methyltransferase	1.80277	1.75353e-05	-0.025178	-0.014092	-0.041641	0.028546	-0.034364	-0.0038635	-0.017128	0.00074018	-0.0021198	0.023197	0.01215	0.017079	-0.013789	0.016937	0.00054324	0.0019986	-0.012978	-0.0069108	0.020757	0.0033753	-0.015145	-0.020874	-0.0042008	0.016985	0.012813	-0.023805	-0.011327	0.0031526	0.009458	-0.0021357
P49736	DNA replication licensing factor MCM2	1.80248	0	-0.025743	0.0033917	0.0057285	-0.011338	-0.0014811	0.0098847	-0.010685	-0.0060606	-0.0031636	0.0017391	-0.016032	-0.025829	-0.0018042	0.0054389	0.0027978	0.0030651	0.020066	-0.015757	0.020605	0.013633	0.0078422	0.0083093	-0.0035089	-0.0034662	0.010424	-0.0045737	0.0036495	0.0024558	-0.0035032	0.036089
Q9BUL9	Ribonuclease P protein subunit p25	1.80235	0	-0.026179	-0.020289	0.0018455	-0.0042049	0.017419	0.024724	-0.005361	0.021338	0.011804	0.021781	0.0099485	0.016641	0.03584	-0.0053745	0.027122	-0.030439	-0.0079712	-0.0075361	-0.018529	0.0016661	0.023016	0.010433	-0.0024517	-0.014564	0.0031667	0.021502	0.020863	0.0033295	-0.018667	0.00163
Q86XZ4	Spermatogenesis-associated serine-rich protein 2	1.80231	0	-0.023531	0.003532	-0.011703	-0.011395	0.00024888	0.0029443	0.032085	0.046225	0.0037384	-0.020835	0.0027276	-0.055314	-0.04075	-0.006836	-0.041052	-0.015071	-0.026078	-0.0046268	0.023123	-0.0074337	-0.00076497	-0.019081	0.017898	0.010548	-0.015332	0.018922	0.040425	0.0054313	-0.0056149	-0.018697
P09467	Fructose-1,6-bisphosphatase 1	1.80207	0.000630295	-0.027032	0.033069	-0.032603	0.035064	0.02116	-0.011435	-0.045312	0.026378	-0.030132	-0.010862	0.054782	0.0021889	0.014736	-0.038328	-0.029459	-0.016891	-0.01009	0.017469	-0.016645	-0.04586	-0.017061	-0.0064522	0.0089916	0.027311	0.011717	0.018583	0.0020935	0.0060651	-0.003452	0.029121
P52701	DNA mismatch repair protein Msh6	1.80198	0	-0.02436	-0.00041337	0.00015195	-0.017873	-0.010859	0.025729	-0.016018	0.0045756	-0.013464	-0.023947	0.013329	-0.0055285	-0.0048716	-0.033136	0.0022517	-0.016192	-0.0023274	0.026783	0.0013337	-0.035636	-0.013965	-0.0093522	0.018733	0.01761	0.0029799	0.012036	-0.0016137	-0.0012461	0.0039325	-0.026522
Q9C0D9	Ethanolaminephosphotransferase 1	1.80177	0	-0.024234	-0.0092684	0.015951	-0.010913	-0.0063552	0.035227	0.0063819	0.033647	0.03035	-0.0009332	-0.0024619	-0.0066028	-0.007875	0.0039536	0.026054	-0.022885	-0.019253	-0.014524	-0.015061	0.021004	0.0015404	0.029304	0.0043171	-0.015047	-0.0021687	0.013406	-0.020644	-0.00713	0.0080599	0.0084704
Q9NQW6	Actin-binding protein anillin	1.79705	0	-0.026118	0.021335	-0.0093588	-0.0082822	0.00053963	-0.0033458	-0.0042292	-0.020007	-0.0086394	0.010205	-0.015443	0.0040678	0.013895	0.012564	0.02099	-0.018794	-3.449e-05	-0.004715	0.0066524	-0.0078118	-0.0040169	0.012169	0.018469	0.003858	-0.016255	0.02908	-0.0048996	-0.00021427	-0.0014086	0.009027
Q08357	Sodium-dependent phosphate transporter 2	1.79626	0	-0.024736	-0.015526	0.02877	-0.0056393	-0.020232	0.035042	-0.0074031	0.0090403	0.0087467	0.023099	-0.0071009	-0.016838	-0.0093511	-0.017357	0.015059	0.028796	-0.0024808	0.0048239	-0.044277	-0.0070814	0.024853	0.024723	0.0024512	0.0024662	0.017961	0.0012844	-0.018434	0.011718	-0.0009022	0.02284
Q99715	Collagen alpha-1(XII) chain	1.79406	2.46002e-06	-0.02378	-0.027492	-0.030676	0.019223	-0.018108	-0.0055208	0.0079356	0.019523	0.014615	0.010485	0.015391	-0.010704	0.0093827	0.030659	-0.018688	-0.014113	-0.039512	0.0097429	0.016307	0.0063463	0.014326	-0.015648	-0.026263	0.013242	-0.015264	-0.00029476	0.0018628	-0.0094513	0.0039438	-0.0076371
Q16719	Kynureninase	1.79365	1.56403e-05	-0.025891	-0.018981	0.0010024	0.0057815	0.004636	-0.029923	0.051182	0.016986	-0.036733	0.014342	-0.03369	0.006627	0.0053965	0.022097	0.030428	0.010948	-0.016549	-0.011579	-0.016962	-0.019836	-0.008286	-0.010196	0.0042615	-0.025035	0.027387	-0.04245	-0.0077142	-0.0098348	0.030428	0.01661
Q14257-2	Isoform 2 of Reticulocalbin-2	1.79033	0	-0.024437	-0.0031384	-0.0071008	-0.01111	-0.019663	0.027039	-0.0065578	-0.002308	-0.0032592	0.0032346	0.011943	-0.0092364	0.021611	0.0072541	0.018703	0.0033726	0.006182	0.0041423	-0.0077502	-0.00030804	8.188e-05	0.0018782	-0.0051572	-0.00010383	-0.0074425	-0.011145	0.025265	-0.0021648	-0.028743	0.012674
O75586-2	Isoform 2 of Mediator of RNA polymerase II transcription subunit 6	1.78809	0	-0.025066	-0.0057701	0.011592	-0.024414	0.00011102	0.0096087	-0.023238	-0.023653	-0.0032727	0.0027434	0.011456	0.011826	0.0089914	0.0021153	0.0143	-0.012939	-0.012037	0.0245	-0.0015818	-0.0080096	0.018239	-0.0095008	0.015059	-0.026441	0.016743	-0.0066745	-0.019068	-4.6214e-05	0.0074146	-0.015606
Q9HBM1	Kinetochore protein Spc25	1.78655	0	-0.024788	0.0091331	0.0089016	-0.011437	0.0048584	0.012462	-0.0097338	0.015261	-0.0088781	-0.02269	0.023162	-0.011367	-0.0088591	-0.013646	0.02288	0.0022054	0.0018241	-0.022769	0.0036872	-0.013174	-0.022335	-0.0047509	0.020961	0.016376	-0.021065	0.0087074	-0.0028553	-0.0041149	0.0015542	-0.025576
Q9H5V9	UPF0428 protein CXorf56	1.78484	0	-0.024917	0.013524	-0.006075	-0.0041806	-0.0076104	0.00041583	-0.0010531	0.0022991	0.015234	0.0071221	-0.0033076	-0.0029975	-0.0079148	-0.0068437	0.019699	0.0004921	-0.014424	-0.020068	-0.010966	0.016273	0.012465	-0.0037431	0.019425	0.00099171	0.00077006	-0.0070604	-0.012352	-0.0031794	0.0089201	-0.029972
O95347	Structural maintenance of chromosomes protein 2	1.78346	0	-0.025374	0.013807	0.0050163	-0.023456	0.00060218	-0.0055883	0.0022768	-0.0038285	-0.023684	0.0055648	0.0021629	-0.0098281	-0.015914	0.005367	0.0036705	-0.01207	-0.0097694	-0.0086833	0.018198	-0.0044009	-0.01179	-0.0076442	0.012647	0.0071867	0.00070439	-0.0022389	-0.0059839	-0.0032048	0.0022955	-0.0033758
P13611	Versican core protein	1.78175	0.000267983	-0.022846	-0.019755	-0.051939	0.011744	-0.059634	0.00088408	0.020511	0.022118	-0.024655	0.0095843	0.030198	-0.00045285	-0.021915	0.018017	-0.022413	0.0047994	-0.0032811	-0.0075447	0.0095494	-0.023745	-0.012634	-0.0080162	0.011426	0.0034895	-0.0056498	-0.012273	-0.00043152	-0.004526	-0.0076963	0.021776
Q96J84-2	Isoform 2 of Kin of IRRE-like protein 1	1.78114	0	-0.023923	-0.01058	-0.010799	0.001815	-0.036494	0.012636	-0.028111	-0.021238	-0.0027248	0.0027492	-0.00023681	-0.0038972	-0.0010898	-0.013998	-0.0075578	0.0095283	0.0070823	0.041106	-0.0089762	0.013676	-0.015438	-0.0074799	-0.0097428	0.01919	-0.01384	-0.029368	-0.012723	-0.0058377	0.0013114	0.0016949
P34059	N-acetylgalactosamine-6-sulfatase	1.78041	0	-0.024071	-0.028455	0.0034079	0.0065713	-0.011614	0.013845	-0.0020137	0.0084868	-0.0089813	-0.0036521	-0.0051191	-0.003179	-0.019057	-0.0058349	0.0036406	-0.013904	-0.016727	0.014243	-0.014987	-0.032111	-0.01108	0.003226	-0.012416	-0.01053	0.0071263	0.016811	0.01178	0.0063502	-0.0044504	0.0052837
Q16658	Fascin	1.77828	0.00015873	-0.025118	-0.039702	-0.0056	0.027612	0.016577	-0.0059884	-0.014377	0.03006	-0.020739	-0.052925	-0.028685	-0.0024426	0.029975	0.013953	0.023818	0.015935	0.008433	-0.021928	-0.011724	0.030172	0.014551	0.0034268	-0.010392	-0.019988	0.001063	-0.0044514	0.0010329	-0.0014605	-0.00018637	-0.0075257
Q9Y5S9	RNA-binding protein 8A	1.77794	0	-0.02508	0.01528	0.0059015	-0.00037949	-0.0084731	0.00024768	-0.0022446	0.022452	0.017737	0.012922	-0.0035991	0.0037614	0.00098808	-0.014495	0.0098962	0.0005656	0.021268	-0.0082943	-0.0073178	-0.00018236	0.0050768	-0.0094837	-0.0033616	-0.0077235	0.014297	-0.021907	0.0017099	-0.0051702	0.0054926	-0.019454
Q13427	Peptidyl-prolyl cis-trans isomerase G	1.77731	0	-0.024375	0.0067893	-0.00064381	-0.019204	-0.0096609	0.0090023	-0.013694	-0.009755	0.0072054	0.0070566	0.0029814	-0.021364	-0.0058519	-0.014913	0.008498	-0.00044695	0.010556	0.019255	-0.00080544	-0.0022958	0.0032952	-0.0029513	0.01511	-0.017493	-0.001199	-0.0061959	0.003718	0.0025559	-0.0011299	-0.011345
Q6FHJ7	Secreted frizzled-related protein 4	1.77683	0.00270907	-0.021803	-0.024579	-0.037571	0.028511	-0.090924	0.043459	0.032869	0.0099296	-0.021618	0.024699	0.043662	-0.018107	0.00043393	0.046771	0.019644	0.0013147	-0.023397	-0.0094705	0.016813	0.0077552	-0.0046333	0.029277	-0.020342	-0.0055014	-0.0049974	0.0058059	-0.015661	-0.001789	-0.012951	0.020137
Q15427	Splicing factor 3B subunit 4	1.77276	0	-0.023796	0.012989	-0.0029665	-0.032341	0.00015741	1.3255e-06	-0.0065427	-0.014396	0.01969	-0.015	0.0014586	0.0026236	-0.0136	-0.011977	-0.014925	-0.0049677	0.012071	0.0206	0.00066133	0.012702	0.013734	-0.0082454	0.016345	-0.029188	-0.040162	-0.023194	-0.038128	0.018221	0.056111	0.017781
Q96C36	Pyrroline-5-carboxylate reductase 2	1.77183	0	-0.024298	0.012355	0.01367	-0.032151	-0.0039408	0.0089769	0.0057173	0.015504	-0.0067388	0.0065558	0.012053	-0.0040188	0.0048133	-0.0064575	-0.012254	0.0016859	-0.004922	0.012218	-0.005347	-0.0093574	-0.0038189	-0.016509	0.019887	0.010437	-0.0023946	-0.012983	-0.014772	-0.0056176	0.0099139	0.016168
Q53EZ4	Centrosomal protein of 55 kDa	1.77082	0	-0.025008	0.0033997	0.00050022	0.007535	-0.012408	-0.0090214	-0.024676	-0.0032472	-0.018975	-0.01178	0.0080903	0.027244	0.014456	0.0089819	0.04079	-0.030195	-0.035193	-0.0072544	0.0092077	-0.01665	-0.024224	-0.02825	0.00017913	0.027948	0.0077728	0.041007	0.027224	0.005909	0.014281	0.0086675
Q9Y6X9	MORC family CW-type zinc finger protein 2	1.76983	0	-0.0243	0.0037436	0.013068	-0.00039169	-0.0044013	0.0022297	-0.0084313	0.01164	0.008488	0.0065836	-2.1732e-05	-0.020995	-0.03446	0.020373	0.011396	0.010257	-0.017582	-0.012374	0.012873	-0.010913	0.00021052	0.0068614	-0.0054794	-0.00026294	-0.01413	0.007086	-0.0013506	-0.00024501	-0.0020412	0.025282
Q9HB40	Retinoid-inducible serine carboxypeptidase	1.76962	0	-0.024532	0.0064	0.031784	-1.525e-07	-0.017508	0.023912	-0.014268	0.0025017	0.010622	0.0094582	0.013513	0.0099003	-0.014952	-0.0085394	0.00037149	-0.0384	0.014398	-0.0092693	-0.0084984	-0.034594	-0.02099	-0.0329	0.0053412	0.0056696	0.0027779	0.028761	-0.03191	-0.0055069	-0.00036487	-0.034631
P03956	Interstitial collagenase	1.76922	0.000634412	-0.0244	-0.042379	-0.053758	-0.01976	0.020562	-0.0041767	0.02556	0.036815	-0.028261	0.010176	0.0083805	0.0076925	0.01241	-0.0045038	0.023156	-0.0118	-0.040235	0.012342	-0.0094171	-0.011665	-0.0083419	-0.0069333	0.027643	0.010342	0.014562	0.016166	-0.007666	-5.438e-05	0.0038683	0.023618
Q96KB5-2	Isoform 2 of Lymphokine-activated killer T-cell-originated protein kinase	1.76871	0	-0.024713	0.018196	0.01343	-0.010189	-0.0037947	0.013474	0.016767	-0.014435	-0.036157	-0.017284	-0.008813	0.0074002	0.0063234	0.020899	0.014244	-0.0088483	-0.012497	-0.0094135	0.014894	-0.015632	-0.019813	0.0093106	0.020628	0.018857	0.021079	0.00074433	0.0010117	0.0044726	0.0087586	0.019743
Q14573	Inositol 1,4,5-trisphosphate receptor type 3	1.76832	0	-0.023785	-0.0066445	-0.007858	-0.014302	-0.011717	0.03063	-0.015272	0.0033032	0.015316	0.0055496	0.0070691	-0.029378	0.0069543	-0.019142	0.01343	-0.0030884	0.0072858	0.0053456	-0.018851	0.0047143	0.00037541	0.0057249	-0.0022042	-0.0012939	0.00427	0.0037866	0.0068764	0.00091244	-0.0057284	-0.026963
Q01105-2	Isoform 2 of Protein SET	1.768	0	-0.024728	-0.0054052	0.005345	-0.012266	0.0028406	0.0024947	-0.0046286	0.0027119	-0.01549	-0.00023764	-0.014457	-0.018093	-0.0099268	-0.0043155	0.0015426	0.0049215	0.010499	0.015649	0.016482	-0.0022193	0.0076552	-0.0027213	0.018382	-0.011997	-0.016649	-0.00080707	0.015396	0.0058261	-0.0073405	-0.029913
Q9Y248	DNA replication complex GINS protein PSF2	1.76705	4.24403e-05	-0.025564	0.0046863	0.022268	0.0051868	-0.014713	-0.0054156	-0.054704	-0.028598	-0.015793	0.0009889	-0.027516	-0.024089	-0.018409	0.012142	0.022872	-0.026563	0.042237	0.016647	0.034111	-0.030658	-0.0096706	0.017409	-0.020827	0.013491	-0.002093	0.019506	-9.5521e-05	-0.0040535	0.0042211	-0.0045903
P39748	Flap endonuclease 1	1.76619	0	-0.024938	0.0071976	0.0010609	-0.0083153	0.0037658	0.014386	-0.002042	-0.0040823	-0.0053555	-0.0023605	-0.0055714	-0.0098236	-0.0018225	-0.010198	0.0036588	-0.011849	0.0010858	-0.013302	0.015071	0.045256	-0.015179	-0.028406	0.00023771	0.042369	0.0081717	0.020195	-0.02232	-0.00045421	0.0057563	0.020514
Q99439	Calponin-2	1.76419	2.49377e-06	-0.022883	-0.027185	-0.021642	0.022289	-0.022981	0.0062292	0.017433	0.035876	0.0052087	-0.00063192	0.029559	0.0027147	0.012359	-0.0068112	-0.010086	-0.0044072	-0.0078503	0.021325	-0.013704	0.013927	0.00010129	-0.0075069	-0.006042	0.011985	0.00080143	-0.0033449	-0.01356	-0.013219	0.013333	-0.013211
Q99661	Kinesin-like protein KIF2C	1.76259	2.7972e-05	-0.026311	0.030077	-0.013451	-0.018897	0.011662	-0.008023	-0.005586	-0.00086556	-0.04151	-0.0015516	-0.015524	0.031494	0.038609	0.010938	0.028536	-0.010119	0.0024245	-0.0056169	-0.0075324	-0.022484	-0.0038783	-0.0031771	0.0072986	0.0095943	0.0077593	-0.0018171	0.0042382	-0.00042636	-0.0016628	-0.020425
Q9Y221	60S ribosome subunit biogenesis protein NIP7 homolog	1.76202	0	-0.024501	-0.012432	0.0059923	-0.0064634	0.0020605	0.0039472	-0.01403	-0.0054858	0.0036857	0.0030972	-0.0085091	0.0049802	-0.0023366	0.010607	0.0082015	-0.019223	-0.033489	-0.0058532	0.0078711	0.015597	-0.0097122	-0.00878	0.0037635	0.0010644	0.019687	0.014172	0.0011588	0.013529	0.0089854	-0.019901
Q9UBS4	DnaJ homolog subfamily B member 11	1.76179	0	-0.023869	-0.00051119	-0.0098205	-0.0036336	0.0015071	0.011464	-0.0081081	-0.0019238	0.0041325	-0.0062455	0.015899	-0.029661	-0.0012723	0.0076095	-0.0073367	-0.0019019	0.00063946	-0.00075661	0.0021057	-0.0004467	-0.0027645	-0.0025382	0.0090926	-0.0030872	-0.0028829	-0.015383	-0.012217	-0.012513	0.0075877	0.023123
Q9H1E3	Nuclear ubiquitous casein and cyclin-dependent kinase substrate 1	1.75995	2.43013e-06	-0.023084	-0.0027442	0.016358	-0.0085962	-0.053432	0.0056726	0.0076723	0.015057	-0.007855	0.0018685	-0.0014768	0.028808	0.0034622	-0.0081999	-0.0096195	-0.0094879	0.026641	0.034056	-0.0084893	0.019671	0.0073039	-0.0097328	-0.021871	0.010498	-0.0029402	-0.0035018	0.0030098	0.0069972	-0.0013277	0.023971
Q9UDX5	Mitochondrial fission process protein 1	1.7599	8.82029e-06	-0.025505	0.010106	0.0099406	-0.003832	0.0076007	-0.0037805	-0.001601	-0.019103	-0.043754	0.0057074	0.0036668	0.03315	-0.017928	0.022371	0.011037	-0.0031745	-0.071571	-0.022033	0.0052851	-0.028234	-0.010261	0.021909	-0.0038629	0.0025542	0.001483	0.032137	0.0025791	-0.00065251	0.010152	0.032355
P52895	Aldo-keto reductase family 1 member C2	1.75783	0.00149692	-0.022567	-0.022812	0.02075	-0.057238	-0.011705	0.082206	0.0075665	0.0079843	0.0011897	-0.018131	-0.046697	-0.0031134	-0.038904	0.011484	-0.047416	-0.031923	-0.011216	0.0055658	0.050618	0.025348	0.026659	-0.016747	-0.018257	0.009586	0.014201	-0.0013521	-0.030104	-0.0014255	0.016532	0.013704
Q08J23	tRNA (cytosine(34)-C(5))-methyltransferase	1.75699	0	-0.024822	0.0040079	-0.0024989	0.011117	-0.0016	-0.013192	0.0050282	0.020372	0.019728	0.032619	0.0030818	-0.015356	0.010354	-0.009521	0.010572	-0.0085621	0.0054955	-0.0080529	-0.0057684	0.010806	0.0057386	-0.0027031	0.014966	-0.0027323	0.0097028	0.0041218	-0.02127	-0.0091611	0.013003	-0.011001
Q5VW38-2	Isoform 2 of Protein GPR107	1.7568	0	-0.02472	0.0049973	-0.0026795	-0.0065478	0.0038846	-0.021073	-0.015517	0.019046	0.003079	0.0070695	-0.010998	-0.0035679	-0.021476	0.024977	-0.0086208	-0.021576	0.0025256	0.0051357	0.029397	0.00022964	0.0032935	-0.018486	0.012209	-0.0093852	-0.0024833	0.027678	-0.0045578	0.0049509	0.0024393	-0.028145
Q9NR33	DNA polymerase epsilon subunit 4	1.75515	0	-0.024678	0.0043708	0.027854	0.0035602	-0.014391	0.0078922	-0.010382	0.010565	0.0025761	0.018462	0.0011089	-0.019719	-0.0072929	0.012559	0.035504	-0.0081402	0.027833	-0.011077	0.0049594	0.0039361	-0.0056431	-0.017186	0.033172	-0.0038037	0.020222	0.02015	-0.0068254	0.0061956	0.0038866	-0.03173
P09455	Retinol-binding protein 1	1.75445	0.000473388	-0.024258	-0.018723	0.054816	0.0042577	-0.0062736	-0.0090074	0.0095529	0.0043627	-0.031183	-0.0078042	-0.061574	-0.040611	-0.039863	0.00094574	0.0025708	0.016297	0.041692	0.055346	-0.0030279	-0.022158	-0.011072	-0.019234	0.0034605	-0.031992	-0.016284	-0.0072169	0.0018903	0.0016586	0.00094845	-0.010705
Q13753	Laminin subunit gamma-2	1.75343	0.00305134	-0.025487	-0.053787	-0.037657	-0.021586	0.033371	-0.030918	-0.031749	0.029123	-0.035735	0.0011028	-0.060484	-0.022683	-0.011338	0.023446	-0.011356	-0.024765	-0.038723	0.010379	0.027594	0.00011624	0.029911	-0.0016166	8.2753e-05	-0.0036555	-0.009642	0.0009448	0.012539	0.0056213	-0.0027731	0.035106
Q9NR99	Matrix-remodeling-associated protein 5	1.75309	0.000241814	-0.022902	-0.032641	-0.043802	0.031736	-0.037205	-0.0017641	0.013386	0.035971	-0.0019281	0.014938	0.019673	0.011111	-0.00074806	0.019951	-0.018309	0.017096	-0.014083	-0.013182	0.028105	0.013911	0.003727	0.0044451	-0.011349	0.0035489	-0.016253	-0.0061178	-0.0067667	-0.0059831	-0.0038863	-0.0077062
O14933	Ubiquitin/ISG15-conjugating enzyme E2 L6	1.75196	0	-0.024663	-0.006928	0.006185	0.012827	0.01721	-0.00768	0.036282	0.0041573	0.01809	0.016156	-0.024423	0.031027	-0.018505	0.0054135	-0.0039975	-0.019272	-0.022464	-0.0054873	-0.013165	0.020097	0.0070457	-0.013429	0.00052392	0.0037338	0.0075924	-0.068244	0.024535	-0.034202	-0.0082616	-0.02757
P31483	Nucleolysin TIA-1 isoform p40	1.75048	0	-0.023714	-0.01185	-0.0066857	0.010019	-0.041356	0.0036432	-0.018047	-0.015628	-0.020105	-0.0042248	-0.020116	0.0077064	0.0018703	-0.011967	0.027028	0.0036472	0.029202	0.027887	-0.0091872	0.014621	-0.0097223	0.015825	0.0073827	0.0030626	-0.014241	0.0058469	-0.024189	0.0023251	0.0031889	-0.014354
P33992	DNA replication licensing factor MCM5	1.75039	0	-0.023979	0.0026721	0.0036228	-0.014176	-0.0023881	0.010495	-0.0048299	-0.0033501	0.0028171	-0.0049116	-0.011537	-0.024863	0.00047479	0.0027928	7.2804e-05	-0.0017812	0.015335	-0.013304	0.01895	0.016104	-0.00041219	-0.00040103	0.0028714	0.0057242	-0.0016747	-0.0064815	0.003152	-0.0032965	-0.00092709	0.019925
O15226-2	Isoform 2 of NF-kappa-B-repressing factor	1.74984	0	-0.023779	-0.0063789	-0.0046295	0.0073106	-0.01099	0.010684	-0.005437	-0.010134	0.01408	0.01868	-0.00095333	-0.0050457	-0.016673	-0.0019363	0.022834	-0.024403	-0.034093	-0.002736	0.005455	0.00027468	-0.010458	0.022024	0.0080748	0.015821	0.013855	0.020396	0.0024559	0.011871	0.0031182	0.0018996
Q9GZR7	ATP-dependent RNA helicase DDX24	1.74654	0	-0.024687	0.010579	0.010238	-0.005056	0.0066473	0.005254	-0.0067565	-0.0091695	0.0086298	0.015197	-0.0092135	0.00079538	-0.0019585	0.010866	0.0034961	-0.0083311	-0.0086739	-0.0042556	0.0096601	-0.00066735	-0.0016327	-0.018339	0.0015794	-0.0072348	0.0027516	-0.0052237	0.011003	-0.00018901	-0.0056615	-0.01817
P05783	Keratin, type I cytoskeletal 18	1.74549	0.000939002	-0.023164	0.051137	-0.042033	-0.026094	-0.0059181	0.041714	-0.021218	0.023118	0.0011218	-0.022628	0.028055	-0.040471	-0.005041	0.010817	-0.0094759	-0.0058732	-0.0033405	-0.011216	0.028889	0.020196	-0.0085007	0.015903	0.0011352	0.018939	0.0037952	0.0060761	-0.0025207	-0.0020514	0.0080813	-0.017656
Q15758	Neutral amino acid transporter B(0)	1.74528	0	-0.023782	0.00012058	0.022203	-0.0093116	0.0065353	0.015091	-0.01527	-0.0079668	0.0010957	0.00097827	-0.011754	-0.01299	-0.043726	0.016765	-0.034413	-0.011442	-0.019391	0.012089	0.019648	-0.035334	-0.0040288	0.0021542	0.020625	0.027388	0.0085424	-0.0084351	0.0033686	0.002857	0.0031121	-0.024855
O15355	Protein phosphatase 1G	1.74315	0	-0.023772	0.0066049	-0.002819	-0.0035607	-0.0012464	0.0043865	-0.0015027	0.0071042	0.011398	0.0029123	0.0081898	0.00016749	-0.0084678	-0.0030113	0.024668	-0.0072111	-0.013775	-0.010437	-0.012016	0.0009695	-0.013925	-0.0028582	0.0081539	0.0081553	-0.0099714	-0.020442	0.01726	-0.0076443	-0.012927	-0.024517
P19525	Interferon-induced, double-stranded RNA-activated protein kinase	1.74262	0	-0.024412	-0.012473	-0.0030192	0.0066983	0.010473	0.0038244	0.0012373	-0.0036228	0.0062899	0.010372	-0.025026	0.0058015	-0.0031291	-0.009296	0.02174	0.0056822	-0.0040753	0.012829	-0.0004697	0.0059912	0.0093509	0.0070588	0.00094579	-0.00096918	0.0045398	-0.01554	-0.0038037	-0.0044443	7.6047e-05	0.013661
Q58FF6	Putative heat shock protein HSP 90-beta 4	1.73959	0	-0.02338	-0.0068762	-0.0069878	0.0045026	-0.0013332	-0.00062827	0.0068166	7.9811e-05	-0.0036148	-0.0056534	-0.0023107	-0.018617	-0.003422	-0.02494	0.011605	0.0081808	-0.0010868	0.017581	0.0011361	-0.0057916	0.006598	-0.008282	0.012509	0.028277	-0.0077611	0.016043	-0.026511	-0.0024443	0.002238	0.016523
Q9NRL2	Bromodomain adjacent to zinc finger domain protein 1A	1.73799	0	-0.023593	-0.0067091	-0.0021132	0.0046326	-0.0073501	0.00058257	0.012094	0.019804	0.0073098	-0.0069017	-0.017596	0.01338	0.0046397	-0.0043646	-0.010636	-0.0057432	0.022974	-0.0021112	0.00020017	0.022662	0.013459	-0.013093	-0.019905	0.0061454	0.015641	0.010068	-0.0039735	0.0058708	0.0043446	0.035689
O60264	SWI/SNF-related matrix-associated actin-dependent regulator of chromatin subfamily A member 5	1.73693	0	-0.0236	-7.1519e-05	-0.0027651	-0.005595	-0.0014073	0.0020303	0.0030186	0.0078347	0.0012565	-0.003007	0.0035715	-0.0074547	0.010543	0.0005568	0.0056747	0.0095406	0.011876	-0.0047074	-0.0041229	0.0071209	0.0011799	-0.0047654	0.0073886	-0.0098555	-0.011645	-0.0014839	-0.0051736	-0.0020782	0.0027413	-0.031493
Q8N5A5	Zinc finger CCCH-type with G patch domain-containing protein	1.7334	0	-0.02489	0.019621	-0.012129	0.0029768	0.0054412	-0.0025723	0.0024335	0.007044	-0.0086923	0.015362	-0.011616	0.0018499	0.010231	0.0046705	-0.00018006	-0.010698	0.011913	-0.0071331	-0.014153	-0.0098033	0.0058761	-0.00042949	-0.010558	-0.0071808	0.052482	0.022946	0.020182	0.04136	0.015806	-0.032168
Q02447	Transcription factor Sp3	1.73245	0	-0.023747	0.0048244	-0.0051875	-0.0028997	-0.0035971	0.0029226	0.0053831	0.012497	-0.0045929	0.0083005	0.019558	-0.0029721	0.016387	0.0062502	-0.015442	0.0049903	0.02109	-0.0041009	-0.007228	0.012505	0.029965	0.013193	0.020191	-0.0089062	-0.016228	0.054696	0.029328	0.014901	-0.00098758	-0.001614
P08779	Keratin, type I cytoskeletal 16	1.7313	0.00297003	-0.024406	-0.046037	0.052249	0.012988	-0.015757	-0.030094	0.025774	0.015807	-0.045621	-0.0037646	-0.050517	-0.015003	-0.036525	0.013337	0.037673	-0.032509	0.032571	-0.03483	-0.0144	0.011365	-0.018854	-0.026189	0.0033262	0.018165	-0.025537	0.0078851	-0.00075863	-0.010485	-0.0048105	-0.030992
Q86V85	Integral membrane protein GPR180	1.731	7.28175e-05	-0.025342	-0.017917	-0.019473	0.016273	0.0010175	0.0020782	-0.028528	-0.046396	-0.023263	0.027984	-0.036846	-0.0059135	0.0064978	0.039534	-0.0035186	-0.013091	0.0017277	-0.011303	0.037225	0.0047186	0.0054663	0.040091	-0.0062157	0.030495	0.00083767	0.0028251	-0.0237	0.0029305	0.0010719	0.0061622
P06493	Cyclin-dependent kinase 1	1.73002	2.54777e-06	-0.024269	0.021502	-0.008277	-0.010901	-0.0090834	-0.012167	0.025016	0.0066136	-0.027624	-0.00064632	-0.02169	0.033049	0.0002025	0.01489	0.030399	-0.0030798	-0.029166	-0.032597	-0.0058054	0.0045733	-0.0028263	-0.0093977	0.0032244	0.0034446	-0.0024151	0.0051973	-0.010489	0.00055892	0.0026052	0.023396
Q9UBV2	Protein sel-1 homolog 1	1.72998	0	-0.023702	0.010695	0.0021617	0.014252	0.00030517	-0.0052779	-0.0098838	0.00025745	0.010491	0.0051257	-0.004189	-0.01556	-0.0231	0.0092178	-0.01479	0.00088677	-0.00066839	0.009008	0.007102	0.0029592	-0.0076694	-0.005535	0.017881	0.0009833	-0.003883	-0.0078701	0.0038876	0.00042948	-0.00052544	-0.0019652
Q9BQ75	Protein CMSS1	1.72958	0	-0.022776	-0.011225	0.0082295	-0.006499	0.0090708	0.016533	0.017489	0.010472	0.012435	-0.0073888	-0.011389	-0.029229	0.025349	-0.014993	-0.010664	0.019046	-0.010615	0.0030004	0.012076	-0.010739	0.020667	-0.0031429	-0.0046898	0.0071203	0.0017768	0.016236	-0.030357	-0.0067365	0.0043866	0.0026116
Q9NUQ6-2	Isoform 2 of SPATS2-like protein	1.72894	0	-0.023231	-0.0077464	-0.017191	0.0046741	-0.011339	-0.01834	0.0083416	0.01482	-0.016868	0.008233	0.01027	-0.021001	-0.015953	0.013665	9.612e-05	0.017855	0.004476	0.0031634	0.018559	0.0086765	-0.0030748	0.022082	0.002277	0.018922	0.015286	0.0074111	-0.012714	0.010039	0.006485	0.008364
Q00839	Heterogeneous nuclear ribonucleoprotein U	1.72784	0	-0.023551	0.010624	0.0036168	-0.016419	-0.0052084	0.006936	-0.0013356	0.012439	0.0036318	0.0049333	0.0073161	0.0059692	0.013585	-0.013145	0.00097632	0.0027895	0.0095026	-0.00030394	-0.0052636	-0.0045206	0.008048	-0.0058127	0.0081854	-0.00015402	0.011385	-0.026647	-0.019089	-0.013244	0.015221	-0.019181
P13667	Protein disulfide-isomerase A4	1.72723	0	-0.023396	0.011737	-0.018679	0.012287	-0.0014533	0.0064517	-0.015443	0.0081754	0.0044249	0.0027131	0.030189	-0.019751	-0.0052858	0.00048828	-0.0053214	-0.0050587	0.0036884	0.0085215	-0.0034041	-0.012764	-0.012867	-0.0035591	-5.2704e-05	0.0097021	-0.0035094	-0.0045809	0.00074608	-0.0051981	-0.0029755	0.023615
P18283	Glutathione peroxidase 2	1.72705	0.000112386	-0.022131	-0.0068284	0.02883	-0.010839	-0.031885	0.068416	-0.006962	-0.015421	0.020713	-0.00076061	0.0047896	0.011516	0.035218	0.011774	-0.0215	-0.037654	0.0027401	0.01647	-0.0070535	0.009549	0.020237	-0.011835	-0.023028	0.0021424	-0.017023	0.014798	-0.015561	0.00068018	0.0075254	-0.018553
O75940	Survival of motor neuron-related-splicing factor 30	1.72424	0	-0.023337	0.0042982	0.011651	0.019396	-0.01813	0.016017	0.0068416	-0.010116	-0.01488	0.0088488	0.025114	-0.032086	-0.0018303	0.017531	0.0071859	0.0035001	-0.0061588	-0.031693	0.013236	0.0043662	-0.019225	0.0060976	-0.0027107	0.01501	-0.022294	-0.0092236	0.0010673	-0.011185	-0.019169	0.0011989
Q9P258	Protein RCC2	1.7236	0	-0.02382	0.0075807	0.0074595	-0.0096945	-0.0023736	-0.0024109	0.00070326	-0.0043666	-0.010166	0.003877	-0.016951	0.0047403	0.00054666	-0.0062307	0.0035541	-0.0056477	0.0010406	0.01242	-0.00017624	-0.019347	0.0016586	-0.0085837	0.0017199	-0.0089766	0.0081264	-0.021756	-0.0072947	-0.0063844	0.0062735	0.030935
Q9UJA5	tRNA (adenine(58)-N(1))-methyltransferase non-catalytic subunit TRM6	1.72057	0	-0.023154	0.010971	-0.004739	0.0020228	0.00041733	-0.0076869	0.0081495	0.01155	0.019747	0.022485	0.0003018	-0.033837	-0.034763	-0.020443	-0.017839	-0.0026813	8.0708e-05	0.010286	0.018126	0.0015595	0.0057664	-0.0027756	0.017231	0.0011765	-0.0042681	0.0060035	-0.0076976	0.0022705	0.0061512	0.033676
P49913	Cathelicidin antimicrobial peptide	1.72036	0.017547	-0.025479	-0.011477	-0.037422	-0.02755	0.10368	0.065746	0.014482	-0.046519	-0.011207	-0.024761	-0.054345	-0.005644	-0.029528	-0.013866	-0.037471	-0.016687	0.03277	0.0048207	0.050396	-0.010764	0.027683	-0.013106	-0.017627	-0.0086361	0.0074303	-0.010291	0.017263	0.0014925	-0.0043828	-0.00036993
Q6XPR3	Repetin	1.71966	0.00199886	-0.022395	-0.002052	0.055692	-0.018225	-0.013618	0.0891	-0.0053696	-0.024696	0.0082179	0.0042077	-0.023414	-0.043328	-0.019626	0.0079044	0.038288	-0.019347	-0.030594	0.019382	-0.0076445	0.027164	-0.0082647	-0.0058963	-0.0065178	0.00086116	-0.039704	0.01144	-0.018895	0.0043576	0.015315	-0.0079919
P29084	Transcription initiation factor IIE subunit beta	1.71945	0	-0.024526	-0.0054134	0.012911	0.0040807	-0.0017085	0.015698	-0.018879	-0.015864	-0.0034797	0.02153	-0.022005	-0.0050845	0.012666	0.0065512	-0.0021386	-0.0067629	-0.0011325	-0.0067244	-0.0068996	0.032945	0.017196	-0.0081835	-0.0076367	-0.0010029	0.004007	0.0062145	0.016246	0.0067174	-0.013047	-0.018714
Q70UQ0	Inhibitor of nuclear factor kappa-B kinase-interacting protein	1.71728	4.77327e-06	-0.02369	-0.022525	-0.016919	0.026802	0.00092319	-0.032395	-0.0055789	0.011802	-0.0035885	0.011404	-0.0095236	0.0005808	-0.013707	0.017496	0.003203	-0.0015348	-0.0017678	0.0096238	0.0017322	-0.015291	-0.0015447	-0.0203	-0.015963	0.0015483	-0.055838	0.0099243	-0.012302	0.0021322	0.0062619	0.015543
Q9NTJ3	Structural maintenance of chromosomes protein 4	1.71662	0	-0.023675	0.015756	0.003444	-0.014985	-0.0021349	-0.0082545	-0.0034117	-0.010375	-0.019616	0.003638	0.0020629	-0.011423	-0.016563	0.0075328	0.0061035	-0.016394	-0.0064429	-0.0025425	0.021249	-0.0076433	-0.012021	-0.0041391	0.01481	0.013895	0.0010549	-0.0073234	-0.0073232	-0.0048047	0.0042177	0.0075313
Q9UKX5-2	Isoform 2 of Integrin alpha-11	1.71535	4.08707e-05	-0.021445	-0.011651	-0.016331	0.02653	-0.048538	0.013446	0.021433	0.018293	-0.021916	-0.0018317	0.018068	-0.0026758	0.0034125	0.035257	-0.052464	0.022976	-0.00058763	0.0087193	0.025557	-0.0082533	-0.0097128	0.0072451	-0.036422	-0.0089053	-0.021462	0.0010782	0.010691	0.00065288	-0.020811	-0.012611
Q9Y6A5	Transforming acidic coiled-coil-containing protein 3	1.71522	0	-0.02428	0.025462	4.5705e-06	0.0015929	0.010644	0.00037942	0.019519	-0.0045303	-0.016522	0.0027492	-0.0053346	0.012719	0.0039518	0.006781	-0.0035067	-0.0094281	0.00040781	-0.01696	-0.018057	-0.0035751	-0.0053537	-0.010822	0.0070803	0.0040895	-0.0078471	0.0028531	-0.0237	-0.0074298	0.0027335	-0.011888
P35250	Replication factor C subunit 2	1.71478	0	-0.023052	0.0009266	0.0019413	-0.017301	0.0039927	0.014558	-0.0095574	0.0027808	0.0026244	-0.0064301	-0.0013078	-0.015725	0.0097422	-0.0086004	-0.0059767	-0.0012278	0.013988	0.010063	-0.0045211	0.0087986	-0.00027691	2.8734e-05	0.0097704	0.0040426	0.010228	-0.013979	0.008704	-0.0010175	-0.0035421	0.012341
Q9H875	PRKR-interacting protein 1	1.7147	0	-0.022885	0.0086825	0.0096837	0.0076994	-0.0081627	0.0091749	-0.0076406	0.018466	0.0017108	-0.018061	-0.0075891	0.0099857	0.0015203	0.010332	-0.0074997	-0.0077113	0.006535	0.01534	0.0026939	0.0036409	-0.0022463	-0.0023645	0.0046479	-0.00091101	0.013165	-0.0030717	-0.012517	0.00092911	0.010496	9.0319e-05
P46013	Antigen KI-67	1.71423	0	-0.024245	0.027996	0.0062497	-0.0030922	0.0047012	-0.014596	0.0055253	0.0013855	-0.027935	0.0034151	0.00092655	0.0041903	-0.0075775	0.0059105	-0.014523	-0.016396	-0.011527	-0.014508	0.0073339	-0.024677	-0.019206	-0.01092	0.021752	0.028796	-0.0042787	-0.00097375	-0.0058223	-0.0044383	0.0018631	-0.024891
P40937	Replication factor C subunit 5	1.71372	0	-0.023176	0.00492	0.00094034	-0.011316	9.9483e-05	0.011973	-0.0064191	-0.0067246	-0.0011148	0.0014493	-0.0047511	-0.015277	0.0044306	-0.0070363	-0.0092967	0.0013803	0.0063858	0.01351	-0.0039734	0.0064384	0.0030074	-0.0027459	0.0078145	-0.0042488	-0.0090684	-0.0033943	-0.0067826	0.0010373	0.003333	-0.0032297
Q6PIU2-2	Isoform 2 of Neutral cholesterol ester hydrolase 1	1.71282	4.75342e-06	-0.023482	0.011329	-0.02615	0.006231	0.018427	0.0046545	0.00455	0.010096	0.034673	0.029087	0.017918	-0.038817	0.011145	-0.012809	0.0038779	-0.0053367	0.0015296	-0.0080709	-0.0066544	0.007187	-0.0059022	-0.016332	0.0085108	-0.014423	-0.02298	0.0058962	-0.0098061	-0.0075169	0.015224	-0.013218
Q9NVI1	Fanconi anemia group I protein	1.71078	0	-0.02323	0.02821	0.0014625	-0.0065911	-0.017186	0.012721	-0.0057514	-0.0065578	-0.0065282	-0.0012993	-0.0035983	-7.6116e-05	-0.018213	0.032309	0.01579	0.0021651	-0.022691	-0.037137	0.0096358	0.02136	-0.00085612	0.001114	0.004964	0.0053519	-0.0081857	-0.0056773	-0.005266	-0.0015331	0.0013009	-0.0040939
Q14554	Protein disulfide-isomerase A5	1.71068	0	-0.022265	-0.012948	-0.020104	0.011496	-0.011902	0.0094083	-0.0027569	0.010464	0.00047689	-0.010789	0.0098538	-0.0044047	0.0108	-0.0070352	-0.00083562	0.008915	0.0084579	0.010832	-0.022114	-0.012347	-0.0068106	-0.0055305	0.013481	-0.0038537	0.0081653	0.014813	0.0084379	0.0054076	-0.002853	0.025068
P11387	DNA topoisomerase 1	1.71057	0	-0.023597	0.019001	-0.007701	-0.0042646	0.010313	-0.010117	0.0090464	-0.0030071	-0.0073909	-0.002547	-0.010329	-0.0080183	-0.0038458	-0.0036152	0.0045674	0.0058996	-0.0029881	-0.0065287	0.012697	-0.0051983	0.000146	0.0037213	0.014759	-0.0026275	-0.0052471	0.0034833	0.0080134	0.0013225	-0.0027871	0.03365
Q9BPX3	Condensin complex subunit 3	1.70998	0	-0.023868	0.018906	0.0017337	-0.020093	0.0048753	-0.0044054	-0.0058149	-0.0055524	-0.011367	0.006111	-0.012853	0.0014223	-0.021909	0.0072854	0.0029432	-0.011845	-0.020216	-0.020968	0.0089976	-0.010081	-0.0073968	-0.0079794	0.0058752	0.010808	0.0034529	-0.017897	-0.00038262	-0.0025148	0.0024143	0.0045938
Q6NXR4	TELO2-interacting protein 2	1.70958	0	-0.024383	-0.0027597	0.015689	-0.0024998	0.012729	-0.0013304	-0.012765	0.0054604	-0.033074	-0.0071371	-0.022377	-0.020623	0.0058408	0.0022506	0.00061084	-0.00048105	-0.0067212	-0.021198	0.016708	0.00024621	0.00026189	0.0071239	-0.026422	0.029996	0.011573	-0.027208	0.036266	0.0099631	-0.023988	-0.0016987
P24821	Tenascin	1.70881	0.000601164	-0.023242	-0.050408	-0.027675	0.012579	0.0042809	-0.007304	-0.0067506	0.019051	0.027925	0.026503	-0.032654	-0.0097962	0.038187	-0.0068739	-0.021583	-0.039153	-0.014961	-6.9078e-05	-0.023558	0.02215	0.04433	0.011709	-0.015513	0.013295	-0.019456	-0.012636	-0.001244	-0.024242	0.013361	-0.013289
Q9HB71	Calcyclin-binding protein	1.70613	0	-0.022594	-0.0070014	0.0049922	-0.0039623	-0.0017823	0.0096433	0.012804	0.0018128	-0.0087058	-0.012661	-0.0069011	0.0019069	-2.6432e-05	-0.0011079	0.0073163	0.0062182	-0.0076713	-0.0040495	0.0019141	0.00322	0.0019588	-0.0046406	0.0062392	0.0068045	-0.029945	-0.015677	0.0037343	-0.0016289	-0.00053703	0.013657
Q9NUU6	Inactive ubiquitin thioesterase FAM105A	1.70528	4.62161e-06	-0.024177	0.013873	-0.026355	0.0029237	0.021207	0.0048027	-0.024818	-0.02524	-0.0040935	0.005922	-0.0080373	-0.015987	0.0024013	0.0083205	-0.0038629	0.0009411	0.015029	0.019882	-0.020316	-0.012427	-0.00040337	-0.013513	0.0029256	-0.026165	0.0057315	-0.012463	0.00021408	-0.0029043	-0.0021996	-0.011911
Q9Y4K0	Lysyl oxidase homolog 2	1.70506	3.95861e-05	-0.02303	-0.034069	-0.024938	0.016634	-0.0016252	-0.021048	0.0067144	0.033738	0.0019865	0.020566	0.0013618	0.015037	-0.00087485	0.0075196	-0.020749	-0.034462	-0.016859	-0.012211	-0.019214	-0.032818	0.0041031	0.0011284	0.0037909	0.0014228	-0.0097797	0.021282	-0.026729	-0.010497	0.0015247	-0.0014854
O94888	UBX domain-containing protein 7	1.70472	0	-0.021948	-0.021673	0.013311	0.00033146	-0.014097	0.029044	0.0042936	0.0063186	0.023327	0.013702	-0.0057894	-0.029739	0.014036	-0.01789	-0.0015024	-0.017956	0.032578	0.033715	-0.016211	-0.012033	0.0080666	0.008944	-0.021108	-0.013882	0.016767	0.0064005	0.0049692	-0.0013991	-0.00090798	-0.01628
P49642	DNA primase small subunit	1.70331	0	-0.023465	0.011374	-0.0012186	0.013972	-0.0047369	-0.00051453	0.0058272	-0.0036768	-0.012909	-0.014298	-0.026632	0.038329	-0.019613	-0.010191	0.012498	0.012373	-0.0099771	-0.011201	-0.007217	0.013398	-0.008346	0.0040095	0.00060161	0.003351	0.027723	-0.015847	-0.029253	0.0094316	0.015693	-0.016442
P09874	Poly [ADP-ribose] polymerase 1	1.70305	0	-0.022009	0.0046023	0.01146	0.018612	-0.036531	0.015552	-0.0016646	0.0034314	-0.0036094	-0.023834	-0.011247	0.024483	-0.00026408	-0.0029011	-0.012847	0.00022504	0.020441	0.012996	-0.013295	0.0017994	-0.0018452	-0.011453	-0.022589	-0.0014961	0.010924	-0.0055884	-0.0012531	0.0052914	0.0038873	0.0058574
Q8WUQ7-2	Isoform 2 of Cactin	1.70198	0	-0.022923	-0.0083254	0.015323	0.018613	-0.01035	-0.0021981	0.0035325	0.015186	0.0019913	-0.0027754	-0.010429	-0.0025078	-0.0093891	-0.0049464	0.012261	0.0066006	0.013032	-0.012702	-0.0069066	0.015295	0.0018763	0.002179	0.0041086	-0.017662	0.034025	0.010764	0.032867	0.025535	-0.0055561	0.023912
P05455	Lupus La protein	1.69907	0	-0.022541	-0.00042231	-0.0050281	0.009452	-0.0037634	0.010687	-7.8609e-05	0.001003	0.016893	0.0082882	-0.0068366	-0.002255	-0.0038338	-0.027539	0.013064	-0.0045889	-0.0050022	0.017294	-0.002444	-0.012048	-0.012418	-0.0045501	0.020196	-0.00022077	-0.0050553	-0.011716	0.0057926	-0.0053819	-0.00055915	0.02616
Q14498	RNA-binding protein 39	1.69836	0	-0.023003	0.010041	0.0069778	-0.0047801	-0.0041964	-0.00022349	0.0014764	-0.002778	0.00075655	0.0041442	-0.0058	-0.0036059	-0.001035	-0.0065689	-0.0016421	-0.0078966	0.016908	0.0055264	-0.0037232	0.001776	0.0035373	-0.0091633	0.0085302	-0.0010645	0.0092684	0.0053222	0.013399	0.0052894	-0.0038258	0.021002
Q9NV31	U3 small nucleolar ribonucleoprotein protein IMP3	1.69781	0	-0.02299	-0.012683	0.0098404	0.012273	0.022161	0.0059341	-0.0023964	0.019246	0.0097312	-0.011109	-0.0029729	-0.018784	-0.003792	-0.0066524	0.0064838	0.0076181	-0.010508	-0.019978	0.016121	-0.0020519	0.0041646	-0.0034063	0.023248	-0.0039762	-0.0025929	-0.0371	-0.032487	-0.03683	0.029362	-0.0029889
P10619	Lysosomal protective protein	1.69767	0	-0.023303	0.017764	-0.0053731	-0.0026266	-0.0016476	-0.0065946	0.00022269	-0.025232	-0.0077859	-0.0015781	0.0047655	0.0097484	-0.0041771	0.0063558	-0.0086031	-0.021961	0.011345	-0.010574	-0.000564	-0.0070391	-0.0043679	-0.026741	0.011763	-0.012744	-0.018784	-0.0071668	-0.022827	-0.0058006	0.015378	-0.0028248
P78527	DNA-dependent protein kinase catalytic subunit	1.69764	0	-0.022944	0.0012952	-0.003058	-0.013844	0.0042079	0.0050958	-0.0073111	-0.0052164	-0.00061504	0.0059456	-0.0026871	0.0016932	-0.0052559	-0.012828	0.0061821	-0.0087007	-0.013054	0.0076452	-0.0018464	-0.010303	-0.0041968	-0.0031006	0.011526	0.0023942	-0.0012861	0.0014301	-0.0046102	-0.00078738	0.00045429	-0.025842
Q14126	Desmoglein-2	1.6962	0	-0.022404	0.010849	-0.015443	0.0042567	-0.0060635	0.011316	0.0055045	0.0075348	0.018032	0.018598	0.015204	-0.0048484	0.0068836	0.01045	0.0023472	-0.0053126	-0.022091	0.00014093	0.0075798	0.025651	0.0039353	0.025407	0.0054455	-0.0012638	-0.02033	-0.0041534	-0.0065671	-0.0029055	0.00093426	0.0255
P53634	Dipeptidyl peptidase 1	1.69296	0	-0.021755	-0.0054521	0.0077317	-0.0004365	-0.0036569	0.038411	0.0017091	-0.00076715	0.024939	-0.011803	0.0021726	-0.00043133	-0.011246	-0.018511	-0.0098518	-0.0080668	0.005741	-0.004851	-0.011683	0.0074465	0.0022343	-0.026813	-0.0081825	-0.0033457	-0.022002	-0.0087647	-0.017486	-0.0031829	0.018109	0.022434
P43246	DNA mismatch repair protein Msh2	1.69224	0	-0.021919	0.0018501	0.009647	-0.016038	-0.013285	0.02139	-0.017264	0.0014337	-0.011601	-0.013653	0.012291	0.000565	-0.0018313	-0.030951	0.00028054	-0.016423	-0.0054494	0.029551	-0.0090487	-0.03028	-0.0080267	-0.0020455	0.025936	0.024864	0.001267	0.0078008	-0.0094606	1.9505e-05	0.003743	0.034551
Q99986	Serine/threonine-protein kinase VRK1	1.69109	0	-0.022704	0.014133	-0.011303	-0.0068293	-0.0042121	-0.0073807	-0.0069723	-0.0056883	-0.0074036	-0.006022	0.0042546	0.0074707	-0.0063459	-0.0061535	0.0059969	-0.0054999	-0.027521	-0.00058533	0.0061343	0.017433	-0.0051848	-0.021448	0.0093173	0.0077102	0.0057066	-0.014576	-0.0067733	-0.0015866	0.0078833	-0.0074442
Q13740	CD166 antigen	1.69109	0.000941828	-0.020079	0.00965	0.027457	0.0055709	-0.039942	0.073207	0.0085883	0.001034	0.039596	0.0080127	-0.034736	-0.053	-0.037176	0.0031157	-0.012821	0.043302	0.0024492	0.046787	0.0068721	0.011355	0.004822	0.016845	-0.0035006	0.0091326	-0.013661	-0.0058796	0.000148	0.0097029	0.0035517	-0.002235
Q01658	Protein Dr1	1.69	0	-0.023345	0.0092757	0.013855	0.0092332	-0.0051333	-0.009911	0.0016959	0.018737	-0.00086955	0.010623	-0.012048	0.018941	-0.0020077	-0.0099887	-0.0035552	0.011869	0.024768	0.0034158	-0.0098519	-0.0052107	0.0080017	-0.0099713	0.003881	-0.008006	0.0023442	-0.021499	0.018389	0.0031621	-0.012544	0.0098992
O43567	E3 ubiquitin-protein ligase RNF13	1.68937	0	-0.022536	-0.0089075	0.011591	0.0098327	0.0015265	0.020873	-0.0038872	0.010283	0.0020364	-0.00081563	0.0086124	-0.023023	0.015033	-0.0015628	0.0028274	-0.0044978	0.022043	-0.0042837	0.0065164	-0.016801	-0.0095022	0.015134	-0.016107	-0.0051787	0.042306	-0.0088123	-0.0042624	0.015383	0.015553	-5.7145e-05
Q9Y5V3-2	Isoform 2 of Melanoma-associated antigen D1	1.68796	6.6778e-06	-0.022618	0.011573	-0.021328	0.0084564	-0.025608	-0.0012331	-0.031163	-0.014253	0.0034391	0.015567	-0.0069564	0.0011663	-0.0059757	-0.035916	0.021026	-0.022737	0.0090001	0.035987	-0.011668	-0.046838	-0.0086473	-0.0019896	0.028095	0.018181	-0.018969	-0.024833	0.012361	-0.0040647	-0.005597	0.015557
Q14527	Helicase-like transcription factor	1.68701	0	-0.022579	0.017255	-0.009117	0.0083431	0.0026269	-0.0030597	-0.0031392	0.014412	-0.013695	-0.010344	0.0060398	-0.040131	0.0076665	-0.0049414	-0.022587	0.017262	0.022847	0.016415	0.0086271	-0.002618	0.0025245	0.0052035	-0.00033681	-0.02324	-0.00031514	0.012256	-0.0014528	0.0033072	-0.00047588	-0.0069171
Q5UIP0	Telomere-associated protein RIF1	1.68697	0	-0.022427	-0.004398	0.0042468	-0.002469	-0.0003194	0.012086	-0.0063428	0.0085746	-0.0033341	-0.00020914	-8.2148e-05	-0.014013	0.00020461	-0.0045514	0.0070597	0.0085664	-0.0080363	0.0013729	-0.0058239	0.0036831	-0.0067645	-0.0025442	0.0075479	0.0027288	0.00047928	0.0031648	-0.0017844	0.00032983	-0.0015903	0.018443
O00541	Pescadillo homolog	1.68645	0	-0.022843	-0.0019821	0.0072836	0.005763	0.0055642	-0.006412	-0.00024528	0.0059883	0.00053754	0.0017619	0.001885	0.0059942	-0.0093971	0.0041559	0.011605	-0.0055756	-0.0087393	-0.0172	-0.011326	-0.013833	-0.0018699	-0.0017494	0.017992	0.0078519	-0.0060708	0.015968	-0.021442	-0.0030643	-0.0014601	-0.013012
Q96HQ2	CDKN2AIP N-terminal-like protein	1.68629	0.000304272	-0.023386	0.018592	-0.029084	-0.026123	0.0034514	-0.0032045	0.0077186	-0.030111	-0.053654	0.00073947	0.016734	-0.044878	0.018625	0.032476	-0.02364	-0.030721	0.044492	-0.0024103	-0.0010527	0.019723	0.012198	0.034372	0.025333	-0.019985	-0.012207	-0.034635	0.016698	-0.0012903	-0.03364	0.013226
Q8TAV0	Protein FAM76A	1.68596	0	-0.02308	0.017201	-0.0092144	-0.014317	0.002595	-0.019069	-0.0012615	-0.0017567	-0.00615	0.0022019	-0.00019227	0.00054428	0.027866	0.0010443	0.0048667	0.0035523	-0.0043082	-0.014616	-0.01848	-0.00024323	0.012169	-0.0042867	0.0065937	-0.017788	0.0041773	0.032906	-0.012865	0.0060795	-0.0038773	-0.0079943
P04818	Thymidylate synthase	1.6849	2.1215e-05	-0.024207	0.013941	0.025163	0.005923	0.017661	-0.014266	-0.0063956	0.0071713	-0.015873	0.026887	-0.0024878	-0.038282	0.0029299	-0.002031	-0.0024037	-0.019684	0.0016663	-0.018111	-0.030728	-0.069815	-0.0044905	-0.0071493	0.015411	0.030419	0.092159	0.02086	-0.01266	0.11849	0.076541	0.0034113
Q7LGA3	Heparan sulfate 2-O-sulfotransferase 1	1.68479	0	-0.023383	0.025017	-0.014448	0.0049978	0.0023422	-0.014868	-0.0050388	-0.010789	0.0019181	0.026195	-0.009464	0.0048746	-0.0017216	0.0036468	0.0034475	-0.010857	-0.015809	0.020263	-0.0024291	-0.0020631	-0.012591	0.0064166	0.0096688	-0.0025039	-0.0055719	0.013086	0.018722	0.00548	-0.0076536	-0.012441
Q14435	Polypeptide N-acetylgalactosaminyltransferase 3	1.68211	2.53004e-06	-0.022429	0.0063853	-0.017693	-0.0099283	0.01433	-0.0039201	-0.027476	0.022173	0.02968	0.01605	0.011931	-0.036739	-0.012781	0.032732	-0.0011311	-0.0010106	-0.0075772	-0.0036055	0.0081068	0.010466	0.0081865	-0.0013102	0.00883	0.010353	-0.007185	0.0043864	0.0089776	0.0011391	-0.00073575	-0.033611
Q9UHB6	LIM domain and actin-binding protein 1	1.68183	2.47525e-06	-0.022975	0.0036435	-0.023456	0.022109	-0.0062435	-0.032188	-0.003588	0.033295	-0.0020054	0.010194	0.0092472	0.0087437	0.0084225	0.011857	-0.0061589	0.0094359	0.018484	-0.0070432	-0.0022385	0.010608	0.0095044	0.010365	-0.0083551	-0.0076124	0.0020862	0.0035471	-0.0094633	0.0025546	0.0013767	-0.0069182
Q96QD8	Sodium-coupled neutral amino acid transporter 2	1.6817	0.000102811	-0.022569	-0.034409	0.0053296	0.030583	0.0042101	-0.008137	-0.010029	0.019762	-0.011113	-0.0070527	0.011257	-0.040819	0.017901	0.02402	0.047131	0.016133	0.0060929	-0.025677	0.015264	0.012105	0.0010935	0.0088594	0.04374	-0.01575	-0.0042323	-0.0016363	-0.046724	-0.024583	0.019284	-0.01765
P51858	Hepatoma-derived growth factor	1.68094	0	-0.022954	0.024612	0.00063288	-0.0069396	-0.012572	-0.00081089	0.0037932	0.0015071	0.015185	0.038642	-0.0059878	-0.0041512	0.0014217	-0.0014122	-0.020332	-0.023655	0.027149	0.0093869	-0.0014522	-0.001093	0.013507	0.0042242	-0.015277	-0.0079418	-0.015178	-0.010067	-0.0059513	-0.0026653	0.0052199	-0.030986
Q9UMY1	Nucleolar protein 7	1.68075	0	-0.02257	0.00059176	0.0072025	0.007071	0.0073852	-0.0087026	-0.0045253	0.0026472	5.2406e-05	-0.0069973	0.0019299	-0.01014	-0.0029553	-0.0075503	0.0092436	0.0042413	0.002544	0.0022374	-0.0033674	0.016833	0.0026787	0.006424	0.025003	0.030546	0.008555	-0.0086316	-0.024257	-0.006158	0.011441	-0.019899
P62316	Small nuclear ribonucleoprotein Sm D2	1.68038	0	-0.022909	0.0012155	0.0022916	-0.0022907	-7.9883e-05	-0.0030204	-0.007694	-0.0036788	-0.011277	-0.0065241	-0.0040707	0.015536	-0.006592	0.0032223	0.013627	-0.010017	0.0085918	-0.011196	0.0047807	0.005042	0.0061131	-0.0068896	0.022433	-0.0074659	0.026566	0.0040705	-0.012769	0.0080935	0.0073884	0.013106
Q05D32	CTD small phosphatase-like protein 2	1.6792	0	-0.022939	0.010131	0.009261	0.0061546	0.00040954	0.0074518	-0.012431	-0.026519	-0.011548	-0.0030078	-0.006594	-0.0012888	0.032326	0.025564	0.0058111	-0.0025918	-0.011184	0.006886	0.0004061	0.013686	-0.0046249	-0.013134	-0.0044636	0.005455	0.0035058	0.011914	0.054494	-0.0028792	-0.022244	-0.015713
P42224	Signal transducer and activator of transcription 1-alpha/beta	1.6783	1.57713e-05	-0.023407	-0.010932	-0.013651	0.0021119	0.032468	0.0033084	0.014542	-0.002039	0.030461	0.031304	-0.034527	0.013951	0.013154	-0.01018	0.00145	-0.018641	-0.028241	-0.0042825	-0.011065	0.019027	0.013765	-0.00089188	-0.0068704	0.0082773	-0.0046245	-0.016081	-0.0013669	-0.016079	0.0064872	0.0029503
P37108	Signal recognition particle 14 kDa protein	1.67793	0	-0.022658	0.0038363	-0.0027651	-0.0063116	0.0064028	-0.005506	-0.014369	0.0080203	0.013948	0.0027213	-0.0020756	0.0081173	0.0058354	-0.021061	0.019724	-0.0021712	0.0019409	0.0012318	-0.0075991	-0.0040731	0.011729	0.0012203	-0.00041095	-0.0097426	0.00016058	0.018494	0.0044228	0.0060816	-0.0054759	0.0024709
Q14978-2	Isoform Beta of Nucleolar and coiled-body phosphoprotein 1	1.6764	6.62617e-06	-0.022984	0.018104	0.026401	0.01924	-0.0076681	-0.013353	0.022317	0.013096	-0.0053344	0.013458	-0.0043242	0.024598	-0.012082	-0.0013392	0.02435	-0.0023027	-0.0097733	-0.017598	-0.011585	0.0057454	-0.01236	-0.0022696	0.0081529	0.017878	-0.013159	0.02157	-0.031912	-0.0028174	-0.0091592	-0.0080205
P43307	Translocon-associated protein subunit alpha	1.67552	0	-0.021727	0.0039357	-0.013871	0.013436	-0.00064406	0.0019039	0.0047029	0.0097517	0.0096351	0.0013986	0.0099019	-0.021574	-0.0057501	-0.0066803	-0.0036082	0.010082	-0.00067919	0.010583	0.007099	-0.00091681	-0.013035	-0.0013797	0.014588	0.00071268	0.0082654	-0.0023251	-0.005276	-0.0029571	0.0058069	0.0044925
Q9UBT2	SUMO-activating enzyme subunit 2	1.67443	0	-0.02242	0.0071414	-0.002029	-0.011746	-0.0028575	0.0099202	-0.0089052	-0.013768	-0.0086524	0.0027364	0.0007083	0.004316	0.0089982	-0.0069334	0.0042197	-0.0079524	0.0029828	0.012565	-0.0090756	-0.010299	0.0020528	-0.0028514	0.011641	-0.00077547	-0.013965	0.0074397	-0.0062625	0.0027226	0.0012328	0.027705
O00400	Acetyl-coenzyme A transporter 1	1.67377	0	-0.02207	-0.0015502	0.027829	0.0074084	-0.017157	0.0039234	-0.0071586	0.0049177	-0.00027708	0.0094329	-0.0042706	-0.0030182	-0.022996	0.0025873	-0.01607	0.0017268	0.017662	0.0088945	-0.0030395	-0.009008	-0.022314	-0.0045058	0.0004803	0.014625	0.019095	-0.018588	-0.0090853	0.0024414	0.0072889	0.025643
P12814	Alpha-actinin-1	1.67302	1.07124e-05	-0.022087	-0.027222	-0.029795	0.014745	0.015603	-0.0028776	0.0064345	0.028531	0.0024266	0.0080296	-0.003256	-0.010395	-0.011752	-0.0066258	-0.00066587	-0.0046036	-0.0086615	0.019546	0.018843	-0.02088	0.021784	-0.013013	0.014175	0.011756	0.0021168	-0.01278	-0.0034221	-0.012015	0.0080431	-0.017871
O75718	Cartilage-associated protein	1.67276	0	-0.021801	-0.019066	-0.01362	0.0073867	-0.0098029	-0.021551	-0.0066678	0.02169	-0.0052093	-0.0054147	-0.013678	0.0034531	0.00076476	0.013354	-0.014093	-0.0047327	-0.0052283	-0.00027399	0.0050628	-0.015201	-0.0085665	-0.007935	0.0058824	0.015728	0.011937	0.039333	-0.040536	0.010068	-0.0043562	0.019328
P57081	tRNA (guanine-N(7)-)-methyltransferase non-catalytic subunit WDR4	1.67274	0	-0.022598	-0.0042102	0.0034003	0.010958	0.00086694	-0.0039521	-0.0041059	0.0066604	0.0035357	0.01138	-0.011791	-0.0096506	0.0029173	-0.013777	0.018914	-0.0058191	-0.002569	0.0029999	0.010578	-0.014646	0.0063004	-0.0027752	0.011695	0.012751	0.0086125	-0.01984	0.0018131	-0.0056268	0.0035971	-0.032725
Q15428	Splicing factor 3A subunit 2	1.67257	0	-0.022659	0.0032576	0.005804	-0.012178	1.6747e-05	-0.0051719	-0.024366	-0.00015273	-0.0033786	0.0013528	-0.0034298	0.0031721	-0.0037482	-0.0085198	-0.010573	-0.00025737	0.0033953	0.0044355	-0.0022167	0.004126	0.0049777	-0.011137	0.0057787	-0.013105	0.0085702	-0.0064508	0.010162	0.0063211	-0.0046573	-0.028551
Q9Y240	C-type lectin domain family 11 member A	1.67246	0.000320055	-0.019656	-0.033159	-0.035525	0.012096	-0.047089	0.011313	0.02291	0.042656	0.013813	0.0080581	-0.0011184	-0.030377	-0.0225	-0.015567	-0.003634	0.0027032	-0.0081043	0.0021887	0.0093983	0.010013	-0.00073545	0.0056869	-0.016511	0.0057007	-0.0036269	0.0092291	0.0005209	-0.00031348	0.0052278	-0.0077304
P31151	Protein S100-A7	1.67212	0.0339198	-0.025354	-0.010028	0.01435	0.12228	0.016981	-0.036004	0.029045	0.021293	0.006963	0.062364	-0.090077	-0.095812	-0.00076303	0.014558	-0.0016973	-0.041686	0.029062	-0.0050214	-0.017135	0.035559	0.039585	0.052638	-0.0040059	-0.022317	-0.06362	-0.027166	-0.025667	-0.063004	0.046317	0.0024161
Q9UBP6	tRNA (guanine-N(7)-)-methyltransferase	1.67209	0	-0.022357	-0.0069782	-0.0033199	0.0024805	0.0094111	0.012431	0.020163	0.0023532	0.0033853	0.019053	0.0022699	-0.01234	0.021862	-0.0026237	0.0025665	-0.0083241	-0.020045	-0.011201	0.005263	0.0081405	0.0060427	0.00276	0.018255	0.0060017	0.0050192	0.0037373	-0.033743	-0.014871	0.011968	0.0047154
Q53HL2	Borealin	1.67008	0	-0.022609	0.018585	0.0065991	-0.0049439	-0.0023454	-0.0053272	-0.013223	0.013827	-0.0013328	4.2018e-05	-0.016021	0.014994	-0.017342	0.0044276	0.011758	0.00036655	-0.01616	-0.017045	-0.002648	-0.011156	-0.022179	0.0074084	0.009905	0.0018441	0.00012205	0.01589	-0.0063324	0.0039894	0.0012366	-0.015691
P02533	Keratin, type I cytoskeletal 14	1.66953	0.0036753	-0.022382	-0.052718	0.033852	0.010185	0.0076698	-0.031344	0.019128	0.015531	-0.034412	-0.014968	-0.039349	-0.016025	-0.055457	0.01158	0.057111	-0.030589	-0.037415	-0.032626	-0.0075697	0.013517	-0.032499	-0.015423	0.010012	-0.00042861	-0.0062615	0.0096787	-0.002005	-0.0046721	0.0030227	0.045342
Q99442	Translocation protein SEC62	1.66906	0	-0.02256	-0.016011	-0.0013754	0.0068742	0.0036124	-0.0039693	-0.037398	-0.0043698	0.0002324	0.0063667	-0.005878	-0.0132	0.013264	0.020636	0.0050539	0.0016057	0.0054482	0.016339	0.0044725	-0.022948	0.0077083	0.0042058	-0.0023347	-0.00017843	-0.0019455	-0.025222	0.020326	-0.0027458	-0.02075	-0.013198
O60671	Cell cycle checkpoint protein RAD1	1.66754	0	-0.022437	0.014615	-0.016567	-0.0096386	0.0030447	0.006568	-0.019165	-0.013004	0.0087095	0.0052323	-0.0057236	-0.01035	0.0077999	-0.0045552	-0.0049945	-0.0051019	0.0099565	0.0037951	-0.0058707	0.0070092	0.0060086	0.0051875	-0.012581	-0.01769	-0.0013584	0.0097287	-0.020297	-0.00015423	0.0036409	-0.021637
P63172	Dynein light chain Tctex-type 1	1.66664	0	-0.02204	-0.017729	-0.015965	0.0067622	0.011086	-0.0088187	0.0097278	0.014154	0.010243	0.010468	-0.023138	-0.029106	0.0065711	0.00051617	-0.0044386	-0.0010278	0.0067874	-0.0039647	0.016194	-0.015409	0.016814	0.024824	-0.0036169	-0.00078462	0.020334	0.010445	0.0069638	0.011179	0.0041329	-0.024669
Q9H0H5	Rac GTPase-activating protein 1	1.6662	0	-0.022187	0.0217	-0.0068862	-0.013485	0.001439	0.004377	0.015179	-0.019452	-0.017542	-0.0024656	-0.0051675	0.0072833	0.03095	0.029004	0.0028395	-0.0084326	-0.015255	0.0029015	0.0054458	-0.011339	-0.015947	-0.019579	0.012315	0.00025712	-0.017643	0.010761	-0.00081521	-0.004931	0.0044626	-0.013394
P35556	Fibrillin-2	1.66543	0.00183917	-0.022276	-0.018275	-0.051048	-0.022597	0.014528	0.030254	-0.074112	0.0056341	0.013951	-0.024186	-0.02862	-0.0081421	0.014235	-0.030064	0.016229	-0.031208	-0.0088084	0.0075627	0.0053197	0.0051505	0.0097212	-0.019098	0.017482	-0.015411	0.0139	0.0082359	0.025119	0.0058376	0.00038292	0.0063399
P07199	Major centromere autoantigen B	1.66505	2.11335e-05	-0.022818	0.028964	-0.019365	-0.012379	-0.0050125	-0.0053571	-0.0025179	-0.015201	-0.013963	0.021151	0.01246	-0.025555	-0.00934	0.016288	-0.0084313	-0.011769	0.012532	-0.024505	0.048766	0.025726	-0.012787	-0.0063522	0.013978	0.0025043	0.030068	-0.017819	-0.021668	-0.00072204	0.016728	0.016912
Q6P2C8	Mediator of RNA polymerase II transcription subunit 27	1.66492	0	-0.021738	0.00022398	0.01149	-0.014474	-0.0085151	0.01699	0.0038963	-0.011445	-0.021407	0.0021905	0.0062093	-0.0085527	-0.0076881	-0.0022665	-0.00094119	0.0099968	-0.010399	0.0040211	-0.0066537	-0.012459	-0.0035934	0.003962	0.016072	-0.014235	0.0025542	-0.03953	0.00098414	-0.0086404	-0.01388	0.0091795
Q9UNL2-2	Isoform 2 of Translocon-associated protein subunit gamma	1.66416	0	-0.021824	0.012666	-0.0015884	0.020014	-0.014559	-0.0074698	0.0023549	0.011551	0.0062596	0.0059947	0.0033305	-0.011211	-0.001749	0.0023658	-0.020253	0.0041465	0.0048456	-0.016169	0.0008623	-0.010191	-0.016311	0.003101	-0.00093919	0.0026143	0.01053	-0.0048863	-0.017389	-0.0019274	0.01304	0.02609
Q8N490	Probable hydrolase PNKD	1.66341	3.47508e-05	-0.024029	0.02381	0.01186	0.015937	0.012241	0.00024023	-0.029127	0.0055063	0.0025046	0.036648	0.010322	-0.0044313	-0.019305	0.012897	-0.017129	0.0041927	0.0056077	-0.034929	0.00087698	-0.0038967	-0.023742	-0.02371	-0.00040467	0.0095554	0.023487	0.033479	-0.010142	0.013952	0.0030459	-0.01784
Q9BZE4	Nucleolar GTP-binding protein 1	1.66069	0	-0.021995	-0.0048267	0.0086504	0.005191	0.0053377	0.01273	-0.002827	-0.0032925	0.0058764	0.0043651	0.0014702	-0.00063228	0.0028539	-0.0022116	0.012618	-0.0058288	-0.036223	-0.016146	-0.0059943	0.0018058	-0.0059064	-0.0070083	0.0067722	0.011302	0.0092406	-0.0080692	-0.0076775	-0.0018249	0.0054567	-0.028784
Q9GZR2	RNA exonuclease 4	1.66014	0	-0.02207	0.006831	0.018194	-0.0082192	-0.00091804	0.0065653	0.0033127	0.023464	0.010054	0.014611	-0.0079095	-0.0097837	-0.010121	-0.0017148	0.0069985	-0.01609	-0.017463	-0.025096	-0.009078	-0.0096318	0.0098653	0.0014613	0.0032578	0.0043302	-0.001551	-0.0069833	0.022285	0.0010448	-0.011293	0.031017
Q9BZK7	F-box-like/WD repeat-containing protein TBL1XR1	1.65965	0	-0.022041	-0.0044519	-0.019516	-0.016502	-0.001562	0.011423	-0.007302	-0.023442	-0.0051032	0.012386	-0.016826	0.0064286	0.012419	-0.0088876	-0.010746	-0.011361	0.016822	0.030177	-0.0013217	-0.0070461	0.0048436	0.0040165	0.0030049	0.0056418	0.0074671	0.00095186	-0.0089253	0.0014062	0.0013416	0.026039
O15042	U2 snRNP-associated SURP motif-containing protein	1.65852	0	-0.021778	0.0063843	-0.00066824	-0.0031881	-0.0073708	0.0079756	-0.010299	0.0043165	0.0059526	-0.0011568	-0.0074497	0.0047048	-0.0065781	-0.0041492	-0.002221	-0.0044086	0.0072258	0.0028955	0.004952	0.014168	-0.0024	-0.0045502	-0.0078417	0.0025669	0.0063787	-0.0098718	-0.011279	-0.0021469	0.0065159	0.0044329
Q86TM6	E3 ubiquitin-protein ligase synoviolin	1.65708	0	-0.022438	-0.0055492	-0.0018033	0.0050116	0.017149	0.00089439	-0.0030966	-0.016653	-0.0042908	0.0090394	0.0022675	-0.022404	0.019974	0.0049658	-0.021469	0.001596	0.012841	0.0013987	-0.0094846	-0.0088682	0.0087221	0.0098965	0.0060264	-0.0020895	0.0097316	0.00033875	-0.0055535	-0.0015527	-0.0023505	-0.025861
Q9Y3A2	Probable U3 small nucleolar RNA-associated protein 11	1.65696	0	-0.022266	-0.011402	0.010937	0.0048857	0.0070477	0.00017478	-0.0076067	0.020314	0.0052762	0.0072566	0.00049766	-0.0011134	0.010372	-0.016473	0.030899	-0.0082046	-0.0029767	-0.0098633	-0.014273	0.00015672	-0.00031855	0.01489	0.015709	-0.014643	-0.012029	-0.0037637	0.00096024	-0.0056011	-0.0062213	0.00081726
O60687	Sushi repeat-containing protein SRPX2	1.65596	4.65387e-06	-0.020884	-0.030187	-0.017953	0.01867	-0.021602	0.0091061	0.0025315	0.020817	-0.0076435	0.0036539	0.0081957	-0.0026318	0.0054498	0.011254	0.0024289	0.0045493	-0.021436	-0.006955	-0.007625	0.018159	-0.025003	0.0094269	-0.026606	0.016629	-3.8884e-05	0.0074133	-0.0068531	0.0029167	0.00040865	0.0024789
Q32P41	tRNA (guanine(37)-N1)-methyltransferase	1.65521	0	-0.021895	-0.024016	-0.0084882	0.0066615	-0.0051774	-0.0069015	0.0085115	0.017694	0.0012195	0.016462	-0.02213	-0.012296	0.0011352	-0.0006827	0.019713	-0.0067922	0.0068749	-0.01992	-0.00013738	0.010954	-0.010952	0.010571	0.020522	0.002828	-0.0096282	0.006864	0.00047082	-0.0041911	-0.003041	0.014077
P29692-3	Isoform 3 of Elongation factor 1-delta	1.65514	1.39442e-05	-0.021484	0.0029581	-0.007083	0.0066619	-0.0095441	-0.024179	0.029286	0.007571	-0.031259	-0.021209	-0.033794	0.019031	-0.037649	-0.042995	-0.011374	0.01293	-0.010646	0.0099122	-0.0019859	0.0048454	-0.045286	0.017497	0.010829	-0.0015366	0.019389	-0.057139	-0.042684	-0.029558	0.043163	0.0086443
P42696	RNA-binding protein 34	1.65508	0	-0.022408	0.0079041	-0.0055946	-0.010603	-0.0038946	-0.0058038	-0.011073	0.0037317	0.018049	0.020011	-0.014265	0.012308	0.0055981	-0.0091523	-0.0059276	-0.031671	-0.0054907	-0.025127	-0.0018524	0.019732	0.014025	-0.0015945	-0.0013001	0.018456	-0.0060992	0.0071775	-0.0089654	-5.319e-06	0.0019448	0.033149
P67809	Nuclease-sensitive element-binding protein 1	1.6531	0	-0.02174	0.0064443	0.01332	0.0017071	0.00097684	-0.011668	0.010615	0.021312	-0.0015193	-0.0041624	0.0033881	0.0050302	-0.00079222	-0.0025128	0.006799	-0.0041198	0.0047788	-0.0050662	-0.022197	-0.0084674	0.0053408	-0.0058262	0.014323	0.0064217	0.0054012	0.0048597	0.0095056	0.0032301	-0.0024865	0.013599
P39687	Acidic leucine-rich nuclear phosphoprotein 32 family member A	1.65273	0	-0.021804	0.004984	-0.0001516	0.0068118	-0.00084435	0.007426	-0.0017575	0.00032138	0.0086878	0.0034824	-0.0073077	0.0061275	0.0057237	-0.0083896	0.00040062	0.0020493	0.0020229	0.0020175	-0.0088627	-0.0013557	-0.00035343	-0.002109	-0.0016661	-0.0031452	-0.0080125	-0.011844	0.012323	-0.0010787	-0.0084581	-0.012476
Q9NRG0	Chromatin accessibility complex protein 1	1.65257	2.13075e-05	-0.023652	0.0018383	0.013166	0.0050624	0.0072449	-0.021311	-0.024628	-0.018403	-0.031238	0.025928	-0.031293	0.015782	-0.0026255	0.007813	-0.0069911	0.013512	0.0072131	0.030941	-0.014165	-0.026548	0.013919	0.023872	0.0090334	-0.0061416	0.0033651	-0.0060651	-0.020993	0.0058518	-0.0073782	-0.027784
P42330	Aldo-keto reductase family 1 member C3	1.65255	0.00450222	-0.021188	0.008656	0.010106	-0.05921	0.011243	0.08095	0.0082373	-0.020225	0.014362	-0.012318	-0.071813	0.010521	0.0030282	-0.0063591	-0.06211	-0.028591	-0.0050983	-0.0024934	0.019163	-0.0014513	0.051147	0.010012	-0.0012694	-0.0018317	-0.00072935	0.010297	-0.0097194	0.0073737	0.0038421	-0.025043
O14578-4	Isoform 4 of Citron Rho-interacting kinase	1.65206	0	-0.022517	0.021408	0.0055998	-0.0040984	0.0011663	-0.0057312	0.0089173	0.0034141	-0.026175	0.0068256	0.0072382	0.0029771	0.003387	0.0030149	-0.019532	-0.0081798	-0.0060013	-0.013981	0.010304	0.0014695	-0.0076305	-0.0068503	0.0039626	0.016887	0.015381	-0.013316	0.0050762	0.0034417	-0.0020736	-0.0076745
Q9P013	Spliceosome-associated protein CWC15 homolog	1.6516	0	-0.022341	0.0094221	0.015152	-0.0030752	-0.00083715	0.0033159	-0.00011021	0.003444	-0.013967	0.016014	0.0035055	-0.0047691	-0.012518	-0.019991	-0.014342	0.0053965	0.014143	0.0056266	0.011048	0.0013074	0.0054293	-0.0038024	0.010223	0.011257	0.030337	-0.00078566	0.0021314	0.01381	-0.00062591	0.025955
Q56VL3	OCIA domain-containing protein 2	1.65	4.08163e-05	-0.02298	0.0070438	-0.0023093	-0.0088669	0.0011165	-0.030296	-0.024581	0.036093	-0.00084677	0.02765	-0.011253	-0.043416	0.013029	0.0083003	0.0053973	-0.0053755	0.060608	0.0067287	-0.0080138	0.0072076	0.030722	-0.0096383	-0.013459	-0.039562	-0.017888	-0.0069799	-0.0031927	-0.0021397	0.0043523	0.0078886
Q8IZW8	Tensin-4	1.64963	4.74496e-06	-0.021573	-0.023796	0.0057755	0.0025275	0.015933	-0.012116	0.024993	0.016649	-0.026904	-0.019007	-0.027647	-0.014734	-0.0026325	-0.0072122	-9.3029e-07	0.0061456	-0.0062806	0.012489	0.0050484	0.00063555	0.0062063	-0.010032	0.0077314	-0.0178	0.0080222	0.016478	0.03246	0.0067607	-0.0093121	-0.030039
P48651	Phosphatidylserine synthase 1	1.64775	0	-0.020653	-0.0082206	0.013559	-0.0034629	-0.020055	0.025947	-0.0045022	0.024581	0.010547	-0.0055202	-0.022108	0.0014103	-0.019035	-0.020855	-0.01497	-0.0014711	-0.010367	-0.00084492	-0.016976	0.0011978	0.0070781	-0.00017417	-0.0060047	-0.0038482	0.041391	0.0087402	0.0022364	0.033031	0.0163	0.033223
Q13185	Chromobox protein homolog 3	1.64772	0	-0.021553	0.012124	0.0074605	-0.0065662	-0.0018742	0.0030298	-0.00027398	0.014242	0.013097	0.0018973	-0.0045701	-0.0074874	-0.0094631	-0.011888	0.0020127	0.004253	0.014676	-0.012983	0.010142	0.0056669	0.0058628	-0.010531	0.0063121	-0.004811	-0.005944	-0.015971	0.023245	0.0014137	-0.011882	0.017551
Q9H081	Protein MIS12 homolog	1.6476	0	-0.020836	0.013005	0.0061895	-0.0061168	-0.0082978	0.010877	-0.0053329	0.0057183	-0.015766	-0.031083	0.0014249	-0.0169	-0.012818	-0.00083628	-0.012789	-0.0025709	0.00047253	0.0037813	0.002408	-0.00021473	0.0007409	0.0040813	-0.002131	-0.0098945	-0.0096323	0.014519	-0.012618	0.0002837	0.0061579	0.029691
Q6NYC1-3	Isoform 3 of Bifunctional arginine demethylase and lysyl-hydroxylase JMJD6	1.6468	2.46761e-06	-0.021477	0.014009	-0.031167	-0.0033745	0.0013194	-0.014919	-0.0049854	-0.011746	-0.0013634	-0.011324	-0.037872	-0.011102	0.016692	0.0029107	0.017057	-0.015818	-0.020491	0.023722	0.0084229	-0.0077649	0.0056171	-0.011078	0.033885	-0.0096082	-0.011399	0.03068	0.044537	0.0045265	0.00012175	0.0021417
Q53EP0	Fibronectin type III domain-containing protein 3B	1.64646	0	-0.020767	-0.017154	-0.011472	-0.0039089	0.0015402	0.012736	0.011985	-0.008784	-0.021377	-0.00055537	0.021192	-0.012101	0.032084	0.0097516	-0.011837	-0.0047649	-0.015581	0.035226	-0.0071056	-0.015265	0.003348	0.0239	0.022597	0.033102	0.016899	-0.0082602	-0.010377	-0.0032646	0.0049484	0.00025938
Q96RP9	Elongation factor G, mitochondrial	1.64587	0	-0.02124	0.0029922	0.0093937	0.0013716	-0.0072122	-0.00098896	0.010265	-0.0019979	-0.010147	-0.005533	-0.014821	-0.017029	-0.0049593	-0.0090633	-0.0068638	0.0033982	0.0071778	0.0053246	0.0063448	-0.0010162	-0.0067753	4.8958e-05	0.014744	0.01804	-0.014663	-0.0054866	0.0095819	0.00024746	-0.0030623	-0.021738
Q9UKM9-2	Isoform 1 of RNA-binding protein Raly	1.64367	0	-0.021563	0.019348	-0.0071975	-0.0016982	0.0011895	-0.0035291	0.012508	-0.0077011	0.0042442	0.0080725	-0.0096791	-0.0013271	-0.0035254	-0.015654	-0.00094243	0.0032982	0.0021124	0.011991	-0.0056927	0.00097284	-0.005157	0.0054851	0.0038067	-0.00056049	0.0032531	0.0046547	-0.013881	0.00024631	0.0031506	-0.029236
Q8TED1	Probable glutathione peroxidase 8	1.64362	4.10348e-05	-0.020656	-0.023495	-0.030296	0.022344	-0.020203	-0.025178	-0.0058613	0.021086	-0.012988	-0.0069851	-0.0022735	0.013233	-0.022043	0.020897	-0.01864	0.00014414	0.004785	0.026191	0.023225	0.0012638	-0.0046707	-0.00073215	0.010935	-0.012779	-0.0097676	0.038573	-0.041903	0.0045058	-0.0060214	-0.015061
Q5T0N5	Formin-binding protein 1-like	1.64324	0.000157397	-0.022031	0.040838	-0.015509	-0.0026815	-0.0069572	-0.0085938	0.033721	0.034308	0.0013647	0.027888	0.0074104	-0.0002739	0.02525	-0.0069418	0.0049656	-0.0060625	0.021689	-0.013322	-0.020913	-0.0072945	-0.0047337	0.004998	-0.0031145	-0.012898	0.012644	0.0073423	0.0073135	0.00053741	-0.0016713	0.029854
P07098-3	Isoform 3 of Gastric triacylglycerol lipase	1.64315	0.0747855	-0.026366	0.070191	0.043894	0.12378	0.065957	0.024022	-0.035437	0.053812	-0.06349	-0.030727	0.0087009	-0.022185	0.060732	0.014253	-0.011034	-0.052753	-0.024728	0.030553	0.02556	0.029163	0.015309	-0.006536	0.045822	-0.045587	-0.019485	0.01576	-0.0099471	-0.011699	-0.012543	0.0047596
P35080-2	Isoform IIb of Profilin-2	1.6416	3.94089e-05	-0.02074	-0.0029145	0.0213	-0.023875	-0.036003	0.027764	-0.011408	-0.0055448	-0.043134	-0.015796	-0.013294	-0.00039266	0.0096494	0.020214	0.015243	-0.0081101	0.012636	0.014183	0.0024701	-0.038171	-0.015118	-0.0068958	-0.017223	0.012619	0.012707	-0.022562	0.009349	-0.00021216	-0.0032374	0.030986
O96019	Actin-like protein 6A	1.64092	0	-0.021128	-0.0027248	-0.0014458	-0.0095339	0.0017309	0.020001	-0.003915	0.0047638	0.0014454	-0.0093148	-0.0014486	-0.0038317	0.007116	-0.012836	0.0039417	0.0013711	0.024052	0.010967	-0.012854	0.0087225	0.0022508	0.0045766	-0.0080745	0.0042403	0.0069333	-0.010477	-0.018722	-0.0075703	0.0078169	0.00094166
P21266	Glutathione S-transferase Mu 3	1.64072	0.00943471	-0.02088	0.022297	0.056931	-0.04661	-0.017497	0.083296	-0.017729	-0.020075	0.015235	-0.0053084	-0.047736	0.020636	0.022626	-0.0079902	-0.035441	-0.042957	0.020085	0.031477	-0.016856	-0.018198	8.8655e-05	-0.013973	0.0050739	0.0068609	-0.015194	-0.0026602	0.0026474	0.0062351	0.012261	0.014657
P48507	Glutamate--cysteine ligase regulatory subunit	1.64066	0.00334104	-0.01986	-0.004719	0.056526	0.0023918	-0.05146	0.065421	0.026472	-0.0092316	-0.0080433	-0.0097996	-0.027335	0.02687	0.011427	0.02794	-0.033293	-0.031184	0.031139	0.020736	-0.0012581	-0.0043924	0.02289	-0.01626	-0.028958	-0.0040578	0.0053349	0.0058282	-0.0067167	0.00028212	0.0025753	0.026206
O95832	Claudin-1	1.64066	0.0137358	-0.021653	-0.042721	0.041135	0.026273	0.00063099	-0.00088279	0.013217	0.056491	0.040326	0.021441	-0.079895	0.016468	-0.019507	-0.016033	-0.096703	-0.039049	0.089506	0.028156	0.018935	-0.026651	0.080008	0.032303	0.0024383	-0.051391	-0.024106	-0.038465	-0.023742	-0.031144	0.0499	-0.00010191
Q86WB0	Nuclear-interacting partner of ALK	1.64018	0	-0.021502	1.887e-05	0.011497	-0.00068537	-0.0069926	-0.0062845	0.00018216	0.0017407	-0.0073038	0.0021612	-0.0098993	-0.012706	0.0016055	0.0039765	-0.0050395	-0.0066032	0.020292	0.0064063	-0.00033493	0.010984	-0.00096717	-0.010899	-0.0095892	0.0025012	0.0099447	0.0092275	-0.0078918	0.0022635	0.0035214	-0.0062095
Q9Y680-2	Isoform 2 of Peptidyl-prolyl cis-trans isomerase FKBP7	1.63946	3.14233e-05	-0.02092	-0.021971	-0.035125	0.019152	-0.016964	-0.010429	0.0043664	0.025492	-0.017455	0.020876	0.01865	-0.01077	0.011174	0.0027141	-0.012013	0.017011	-0.00070121	0.023679	-0.0037847	-0.013256	-0.0052133	-0.0081	0.015077	-0.0062257	0.010067	0.0029423	-0.014699	0.0012134	0.0050644	-0.02764
O43148-2	Isoform 2 of mRNA cap guanine-N7 methyltransferase	1.63914	0	-0.020654	-0.0090457	0.0025495	0.0033056	-0.01592	0.012579	-0.005028	0.015889	0.015228	0.0077859	0.009288	-0.0080589	0.0041333	-0.0038977	0.014817	-0.0060878	-0.00019075	-0.0022233	-0.016265	0.0025283	0.0062559	-0.0042627	0.0059054	0.0021575	-0.012029	0.0021544	-0.011313	-0.0050067	0.0049574	-0.005512
Q9Y6K1	DNA (cytosine-5)-methyltransferase 3A	1.63911	0	-0.022122	0.0076919	0.0025545	-0.0054639	-0.0071531	-0.012622	-0.047255	-0.006459	0.0082231	0.015402	-0.017274	-0.0067123	0.0032849	0.012775	0.0079369	-0.026603	-0.0068905	0.011297	0.022273	-0.0028639	0.017799	0.0045119	-0.0058822	0.012144	0.00061433	-0.0066891	0.008698	0.0054043	-0.00021014	-0.01026
Q86X95	Corepressor interacting with RBPJ 1	1.63909	0	-0.021273	0.0038542	0.014958	0.012031	-0.0067221	0.0077078	-0.0060412	0.011147	0.027777	0.023742	-0.014313	-0.029589	-0.010371	-0.024437	0.012195	0.0034094	0.0056763	0.018035	-0.011142	0.01098	0.0029375	-0.010482	0.009326	-0.00037296	-0.016626	0.015643	0.028238	0.012064	-0.0097326	0.029678
Q13247	Serine/arginine-rich splicing factor 6	1.63848	0	-0.0217	0.011149	0.010164	-0.0062689	-0.0017734	0.00046182	-0.0037862	-0.0061381	-0.0038405	0.0090408	-0.00072984	0.0029477	-0.00050718	0.0020101	-4.3126e-05	-0.0029442	-0.00088417	0.0043983	-0.00066992	0.0064879	-0.0051433	-0.0078241	0.0059296	0.0017352	0.0085334	-0.0097813	-0.0012998	0.00027749	8.5983e-05	0.00047543
Q15084-2	Isoform 2 of Protein disulfide-isomerase A6	1.63756	0	-0.021442	0.013158	-0.022227	0.00015477	0.0082766	-0.0046295	-0.010029	0.0068427	0.001696	-0.0022496	0.018739	-0.005499	-0.012562	0.013504	0.013832	0.010283	-0.0076184	-0.01126	0.0019893	0.0066062	-0.0027417	-0.0026835	0.0053303	-0.0086256	-0.011075	-0.00077054	-0.0018894	-0.00081951	-0.00051989	0.027908
P17844	Probable ATP-dependent RNA helicase DDX5	1.63718	0	-0.021471	0.00062012	5.8906e-05	-0.0072945	0.001515	0.0027341	-0.0063983	-0.004125	-0.0043464	0.00093438	-0.00042016	-0.0046134	0.0093067	-0.00038982	0.0024311	-0.0010399	0.0061361	-0.0033388	-0.0069693	-0.012364	0.0025121	-0.0052469	0.0065055	-0.00019176	0.0086133	-0.001885	0.012534	0.0019921	-0.0057403	-0.031626
Q96PY5-3	Isoform 2 of Formin-like protein 2	1.63652	1.08401e-05	-0.02154	-0.030367	-0.0043731	0.016896	0.0089514	0.012998	0.0025167	0.0096263	-0.0090008	0.017242	0.0014347	-0.011382	0.025031	0.0099008	0.0050507	0.026074	-0.030152	-0.0070851	-0.0091547	0.011203	0.008557	0.017637	0.010704	-0.00048546	-0.0080595	0.015558	0.013095	0.0046864	-0.017728	-0.0044863
Q7Z417	Nuclear fragile X mental retardation-interacting protein 2	1.63549	0	-0.021188	0.0045401	-0.0032589	-0.0095857	-0.0025008	-0.0035658	0.0033477	-0.0020915	-0.021898	-0.0079596	0.003444	-0.015468	-0.0074308	0.016712	0.0064871	0.003859	-0.0054365	-0.0093298	-0.011945	0.008614	0.003734	-0.00037176	0.0069439	0.019325	0.003596	-0.0038814	-0.013991	-0.0023175	0.0059965	-0.001476
O43913	Origin recognition complex subunit 5	1.63487	0	-0.020307	0.0064926	0.0019685	-0.010279	-0.0023501	0.021886	0.0069483	0.010235	0.002599	-0.01408	0.011199	-0.0036032	-0.0025986	0.0041846	0.0035558	0.0072451	-0.023751	-0.011237	-0.00092593	0.017413	-0.023137	0.012326	0.010593	0.00050363	-0.0015974	0.014948	-0.010787	-0.00074039	0.0042028	0.025045
P35568	Insulin receptor substrate 1	1.63356	0.000581629	-0.021481	-0.030474	-0.023839	0.0068383	-0.0072917	-0.037354	-0.016902	0.012091	-0.054703	-0.037924	-0.040896	-0.014441	0.0085055	-0.0049971	0.0081283	0.016846	-0.0019928	0.0027112	-0.023876	-0.0048299	0.021342	-0.0025376	-0.0012907	-0.0060013	0.00071825	-0.024558	0.036352	0.0093135	-0.018503	0.015738
Q9HBI6	Phylloquinone omega-hydroxylase CYP4F11	1.63348	0.0050768	-0.019916	-0.02079	0.041794	-0.031826	-0.02019	0.09589	-0.042553	0.00061917	0.014642	-0.013294	0.014553	-0.0030526	0.00094529	0.030178	0.0027834	-0.019622	0.011966	-0.018405	0.0022782	0.017094	-0.0037877	0.0070088	-0.0062781	0.0031841	-0.0075481	-0.0050885	0.009421	-0.0080388	-0.016717	-0.017992
Q15041	ADP-ribosylation factor-like protein 6-interacting protein 1	1.633	0	-0.021111	0.025757	0.0037661	-0.0077131	-0.0058273	-0.0067537	-5.4712e-05	-0.0097072	-0.0054431	-0.0033289	0.013486	-0.010021	-0.0071165	0.00014251	-0.0080156	-0.006073	0.0049627	-0.0024599	0.0056203	0.0073286	-0.0019445	0.005149	0.0064567	-0.0042657	-0.011314	0.038064	-0.022225	0.005195	0.0012223	-0.00019997
O95478	Ribosome biogenesis protein NSA2 homolog	1.63266	0	-0.021234	-0.004631	0.017005	-0.0011105	0.0068516	0.0079145	0.0067233	0.02818	0.017633	0.016036	0.012528	0.008801	-0.01117	-0.019625	0.019854	-0.018187	-0.006028	-0.0085457	-0.014245	-0.013274	-0.0044102	-0.0045262	0.0061786	0.00915	0.023795	0.027149	0.015359	0.012788	-0.0042747	-0.010082
P16949	Stathmin	1.63226	1.45379e-05	-0.021832	0.030293	-0.018534	-0.0071477	-0.0084512	-0.016013	0.0077339	0.012327	-0.011496	0.011787	-0.014222	-0.020258	0.0087003	-0.025766	-0.0010503	-0.012304	0.024632	0.0012894	-0.0010375	0.011796	0.0027938	0.0023484	-0.01339	0.015571	0.0054461	0.02065	-0.0092056	0.0041507	-0.0016991	0.032839
P51114	Fragile X mental retardation syndrome-related protein 1	1.62931	0	-0.020383	-0.013969	0.0029195	-0.0028429	-0.0035026	0.011519	-0.0082566	0.016328	0.0015041	-0.026212	-0.0045709	-0.006256	0.02237	-0.022203	0.0020381	0.00072466	0.011704	0.0063676	-0.013578	0.015133	0.0074458	-0.0033232	-0.0070233	0.0067565	-0.00723	0.01665	-0.000474	0.002809	-0.00050471	0.014797
Q9Y580	RNA-binding protein 7	1.62841	0	-0.020805	0.016746	-0.0013887	-0.011392	0.00076146	-0.0089104	-0.012992	0.021134	0.0051055	-0.018681	0.020014	-0.0014832	-0.011242	-0.0013066	0.0029783	-0.014684	0.021812	-0.0037881	-0.0024077	0.010506	0.00781	-0.006727	0.023095	-0.0078534	-0.02664	0.026715	-0.012832	0.017367	0.012054	0.020689
P23193	Transcription elongation factor A protein 1	1.62788	0	-0.021216	0.014846	0.013321	-0.018742	0.0011816	0.00521	-0.0093133	-0.0086556	-0.020698	-0.015523	-0.0028028	-0.0023383	-0.0045777	0.0078777	0.0078422	0.01312	-0.0082884	-0.0070076	0.0026501	-0.0074274	0.0058796	-0.0069902	-0.0059825	-0.0086334	-0.048383	-0.0011637	-0.011006	0.010918	0.012445	0.0079444
O00422	Histone deacetylase complex subunit SAP18	1.62749	0	-0.021419	0.0066881	0.0092078	0.010007	-0.0032611	0.011039	-0.0089581	0.0022938	0.0022211	0.0035781	-0.0085475	-0.00067466	0.0072157	-0.0022022	0.0038425	-0.0126	0.0072245	0.009773	0.0019163	0.017699	-0.0022507	-0.00090866	-0.013893	-0.00080857	0.020045	0.002736	-0.0021864	0.0065347	0.0031791	-0.0042838
P04839	Cytochrome b-245 heavy chain	1.62641	0.00074158	-0.022205	-0.019329	-0.022356	0.020812	0.053358	0.027755	-0.018232	-0.018422	0.0072925	-0.012729	-0.0022603	0.021888	-0.0027624	-0.028371	-0.028192	-0.030138	0.0023319	0.0090865	-0.00014724	-0.019133	-0.0050347	-0.0062432	0.0070312	0.027605	-0.017233	0.0049856	-0.0062302	-0.00078429	-0.0029746	0.010056
Q96CS2	HAUS augmin-like complex subunit 1	1.62538	0	-0.021597	-0.00022685	-0.0044181	0.0075664	0.00062687	-0.0035578	-0.026629	0.0073328	-0.0085326	-0.012428	0.0014971	0.020549	0.0044014	0.016733	0.0054683	-0.031015	0.0013124	-0.0021502	-0.0059363	0.024575	-0.0076398	-0.016868	0.018718	0.0099064	0.019975	0.012542	0.0019017	0.0082748	0.0061319	0.023353
Q9UNZ5	Leydig cell tumor 10 kDa protein homolog	1.62459	1.56021e-05	-0.020521	0.012244	0.01476	0.028876	-0.0083376	-0.011997	0.005245	0.026569	0.0019887	-0.022089	0.042028	-0.013287	0.018755	-0.0048552	0.0073407	-0.039958	0.014326	-0.0012841	-0.02151	0.0012048	0.030706	-0.0010605	-0.017131	0.037047	0.0097029	0.0022209	0.00074937	-0.006073	0.0074673	0.0013306
Q96AG4	Leucine-rich repeat-containing protein 59	1.62369	0	-0.021682	0.020802	-0.014509	0.00018839	0.0073377	-0.015697	-0.010418	0.0011121	-0.00094637	0.011527	0.00252	0.0018214	-0.023622	0.0050215	-0.00041334	-0.01816	-0.0071188	-0.0085387	0.00098857	-0.021461	-0.020069	-0.0047758	0.0081411	0.0079358	0.0089956	0.011427	-0.0074924	0.0020981	0.0035047	0.01276
Q13287	N-myc-interactor	1.62235	0	-0.021701	0.0043642	-0.0073421	0.010855	0.020784	-0.0031328	0.01383	-0.003372	0.017525	0.013645	-0.034064	0.0048106	0.0064449	-0.0044389	-0.0017872	-0.0087371	-0.0086409	-0.0016864	-0.0071978	-0.00048444	0.009756	-0.0010643	0.0026925	0.016365	0.014228	-0.023698	0.021742	-0.0018471	-0.002779	-0.0035575
P19338	Nucleolin	1.62142	0	-0.021462	0.0008313	0.011482	0.0083502	0.0045763	-0.019135	0.015126	0.014069	0.002589	0.026575	-0.0017615	-0.010214	-0.0017866	-0.005195	-0.00412	-0.0049139	0.0084156	0.0052409	-0.0024391	0.0012707	-0.00032125	-0.0019519	0.020342	0.0045452	0.0029537	-0.020155	0.0089699	-0.0069863	-0.0034896	-0.0077213
P60468	Protein transport protein Sec61 subunit beta	1.62067	0	-0.020311	0.0054651	0.001223	0.0012057	-0.003208	-0.0022584	0.012009	-0.0067242	-0.0067986	-0.010161	0.0099259	-0.0046249	-0.018161	0.0066849	-0.011133	0.0064714	0.010006	0.014938	-0.017594	-0.002093	0.0124	-0.0099421	0.0046082	-0.0018158	-0.012083	-0.029292	0.015404	0.0012074	-0.0081615	-0.028033
Q15003	Condensin complex subunit 2	1.62056	0	-0.021161	0.012584	0.0021853	-0.026058	0.0044338	-0.016558	0.0014091	0.0013097	-0.018578	0.0036041	0.001618	-0.017725	-0.01022	-0.0010227	0.0008431	-0.014205	-0.025077	-0.011296	0.015637	-0.0077554	-0.01404	-0.028448	0.0091896	0.0039179	0.005933	-0.0092705	0.0037114	-0.0028102	0.0047462	-0.0096671
Q15061	WD repeat-containing protein 43	1.62051	0	-0.021281	-0.0065248	0.0074753	0.0031098	0.0033812	-0.0024457	-0.0010011	-8.1674e-05	-0.0041385	0.0092956	-0.0049987	-0.0026878	0.0054024	-0.013311	0.021099	0.00092698	-0.012931	-0.0019198	-0.020938	0.011961	-0.0091608	0.0045849	0.010341	-0.00086867	-0.014593	-0.0042012	-0.012502	-0.0052701	0.00012121	0.011236
Q9ULU4-19	Isoform 19 of Protein kinase C-binding protein 1	1.62032	0	-0.021441	0.022377	0.0067548	-0.011541	-0.0036884	0.00059211	0.0025635	-0.0044436	-0.015302	0.0030519	-0.0075925	0.0072365	0.012787	0.007585	-0.0050543	-0.0062657	0.0082901	-0.0077118	0.0047414	-0.00087401	-0.0061252	0.0035342	-0.0088063	0.0031035	-0.015118	0.0039358	-0.00013336	-0.0015028	-0.002126	-0.031551
Q9HDC9	Adipocyte plasma membrane-associated protein	1.62028	0	-0.020926	-0.0012104	-0.012974	-0.0006704	-0.00062064	0.013617	-0.018162	-0.008152	0.0074673	0.014073	0.0036868	-0.017743	-0.013664	0.012845	-0.0092671	0.00016411	0.0077562	0.005679	0.014391	0.014591	0.0012871	-0.0053779	-0.010666	-0.013314	0.0077171	0.0050969	-0.0078893	0.0022219	0.00056808	-0.01981
P21283	V-type proton ATPase subunit C 1	1.6195	0	-0.020805	-0.0035767	0.0013577	0.011677	-0.00097716	-0.0063091	0.0016554	-0.0060731	0.011654	0.0040121	-0.016953	0.0037779	-0.014577	-0.0078386	0.0051631	-0.0039004	-0.010019	0.0055423	0.0051374	0.010358	0.00072504	-0.00057745	-0.00085852	-0.0056166	0.015602	-0.017269	0.0012138	0.00099894	0.0052318	0.024397
P45973	Chromobox protein homolog 5	1.61873	0	-0.020239	0.010038	0.013259	-6.467e-05	-0.020256	0.00086603	0.00083926	0.0017482	-0.012191	-0.0012604	0.0020912	-0.022713	-0.016194	0.0088224	-0.014187	0.0059085	0.038911	0.022221	0.018623	-0.01256	-0.0066377	0.01145	0.001679	-0.0028645	-0.012871	-0.014948	-0.0030593	-0.0014519	0.0002242	-0.014362
O95239	Chromosome-associated kinesin KIF4A	1.6185	8.36408e-05	-0.022481	0.026754	-0.0062348	-0.021308	0.022193	-0.015448	0.0016402	0.0063787	-0.038384	0.012991	-0.0010412	-0.022892	0.0014975	0.015139	-0.018473	-0.011542	0.024914	-0.0036881	0.027802	-0.013634	0.0072179	-0.0031256	0.01952	0.0047785	-0.0017115	0.035499	0.026782	-0.0033018	4.8255e-05	0.03136
Q99856	AT-rich interactive domain-containing protein 3A	1.61846	2.52207e-06	-0.020837	-0.012367	-0.014534	0.019174	0.011301	0.023714	-0.011994	-0.0050498	0.010112	-0.015954	-0.011962	-0.003148	-0.023776	-0.016179	-0.017705	-0.019385	0.0068347	-0.0046055	0.017073	-0.0078052	0.03442	-0.0029332	-0.050938	-0.0247	0.057272	0.024987	0.00074175	0.042247	0.019566	0.011181
P32455	Interferon-induced guanylate-binding protein 1	1.61772	6.71987e-05	-0.021721	-0.019742	-0.0073628	0.030627	0.012748	-0.009149	0.014352	0.007195	0.023238	0.036259	-0.025378	0.028024	0.020523	0.0015613	-0.017868	-0.029745	-0.022141	0.0045963	-0.017785	0.0038773	0.016837	-0.0076857	0.0049944	0.011027	0.0082937	-0.019904	-0.0014872	-0.015642	0.013238	-0.0045494
Q8IYB1	Protein MB21D2	1.6177	0	-0.020843	-0.0096475	-0.00029589	-0.0024501	0.0085378	0.0011374	0.010977	0.010906	0.0057594	0.019272	0.01223	-0.012347	-0.0049472	0.019342	-0.00028305	-0.009167	0.0023307	-0.0071493	-0.014902	-0.013897	-0.0030514	-0.010427	-0.005713	-0.010246	-0.00079592	-0.037745	-0.017942	-0.035066	0.01844	0.016499
Q15007	Pre-mRNA-splicing regulator WTAP	1.61757	0	-0.020663	0.011185	0.0020249	-0.0050116	-0.0017266	0.0079995	0.014168	0.013349	-0.001832	-0.00062182	-0.0031669	-0.0057173	0.012559	-0.018695	0.0029398	0.014325	0.0040062	-0.0066745	-0.0049472	0.00047078	-0.0044043	-0.0089225	-0.0017587	0.012916	0.0019441	0.010064	-0.015235	-0.0013274	0.001027	-0.020443
Q9H1D9	DNA-directed RNA polymerase III subunit RPC6	1.61674	0	-0.020917	0.022529	0.0045867	-0.0076896	-0.0098413	0.00075033	-0.010233	-0.013188	-0.00091455	0.0053752	0.0073338	-0.013961	-0.010514	0.019876	-0.0016973	0.0081937	0.01434	-0.016469	0.0012044	0.012387	0.011297	0.01367	0.019494	-0.025479	-0.022353	-0.0094932	0.0019342	0.0089486	-0.001415	0.014444
O15091	Mitochondrial ribonuclease P protein 3	1.61326	4.66744e-06	-0.018993	0.0011544	0.0031178	-0.00032189	-0.025902	0.022024	0.018314	0.011353	0.0053246	-0.033106	-0.030589	0.015628	-0.02489	-0.0058365	-0.050569	-0.0065701	-0.0031023	-0.0060748	0.039925	0.026236	0.029363	0.011075	0.0013945	-0.0067231	-0.001617	0.0086731	-0.018643	0.0076822	0.0081652	0.0068957
Q92922	SWI/SNF complex subunit SMARCC1	1.61282	0	-0.021456	0.0029349	-0.0060841	-0.0029485	0.0039597	-0.0098096	-0.0080351	0.0049018	-0.013222	-0.0041985	-0.012785	0.010651	0.023513	-0.008714	0.01389	-0.0011122	0.011134	-0.0030343	-0.010325	0.0086973	0.007038	-0.002858	0.0033192	0.0049947	-0.023126	-0.017453	-0.0050292	-0.0050952	0.0024482	0.0024783
Q9NPJ3	Acyl-coenzyme A thioesterase 13	1.61219	0	-0.01855	0.0026615	-0.009839	-0.0067747	-0.015158	0.020971	0.0054718	-0.0030018	0.038288	-0.0098974	0.0037326	-0.032096	-0.015533	-0.008091	-0.00066872	-0.0034253	0.0040239	0.015903	0.00013122	-0.0054837	0.0064038	0.0031137	0.010887	-0.0040262	0.0010091	-0.030869	0.018491	-0.010572	-0.0024573	0.03157
Q6UX06	Olfactomedin-4	1.61159	0.0265405	-0.022348	-0.025902	0.0023917	0.0058605	0.084345	0.067028	-0.045547	0.03733	0.0024781	-0.083892	-0.052877	-0.0063221	0.070658	-0.0028066	-0.0057015	0.0044845	0.029604	-0.054417	0.018168	0.0085931	0.049731	0.0093061	0.025826	-0.015604	-0.031604	0.0062374	0.032339	0.0014991	-0.0062471	-0.0013188
Q9BQL6	Fermitin family homolog 1	1.61093	0.000120784	-0.020456	-0.029427	0.0039154	0.00086093	0.012514	-0.0057393	0.0091991	0.012454	-0.0068004	0.019037	0.0041744	-0.069627	-0.02886	0.022009	0.012379	0.013233	-0.0016604	-0.011016	0.05096	0.014201	0.0018705	0.011627	0.020094	-0.022391	0.019848	-0.017702	-0.017893	-0.0094728	0.01113	0.0042076
Q8TCG1	Protein CIP2A	1.61043	0	-0.021283	0.011632	-0.0089616	-0.0080889	0.0075143	0.0017912	0.0029903	-0.0054459	-0.010144	0.0093018	-0.024414	-0.014244	-0.0009378	0.0050995	-0.014781	0.01107	-0.014798	-0.018431	0.017599	0.0064371	0.0069558	-0.01277	-0.0054702	0.0055209	-0.00061868	0.0089462	0.01316	0.0041151	-0.0036682	0.028547
P08253	72 kDa type IV collagenase	1.60977	0.000215586	-0.018861	-0.030238	-0.036554	0.01198	-0.039364	-0.0046902	-0.0053656	0.019801	0.0090794	0.013167	-0.0039222	0.0043512	-0.013893	0.007866	-0.025982	-0.0036896	-0.013524	0.010066	-0.010943	-0.02029	-0.039497	0.015137	0.013979	0.0024253	-0.012718	-0.0070142	-0.017922	-0.010464	0.012519	-0.0011172
Q14103-3	Isoform 3 of Heterogeneous nuclear ribonucleoprotein D0	1.60902	0	-0.021514	0.0078277	0.0030247	0.00045204	-0.0011756	-0.014862	-0.0097405	0.0010069	-0.014017	0.0059893	-0.0057387	0.013479	-0.011758	0.010517	0.0037536	-0.0091513	0.026601	-0.01514	-0.0036286	-0.019774	-0.0040308	-0.0071845	0.02934	-0.0051911	-0.012344	-0.015011	0.01779	0.00020485	-0.011842	-0.030921
Q9H7L9	Sin3 histone deacetylase corepressor complex component SDS3	1.60895	0	-0.020966	0.011625	-0.0076079	-0.0037801	-0.0081271	0.0047083	-0.022994	-0.01534	-0.0049165	0.0042511	-0.0014629	0.016536	0.0046878	0.0049995	0.0047002	0.011361	0.0093161	0.0081653	0.0018179	0.013579	-0.0022978	0.011511	-0.0073335	0.0016994	-0.033998	-0.0086649	-0.022548	0.006235	0.0079583	0.0077352
Q9UKN8	General transcription factor 3C polypeptide 4	1.60861	0	-0.02054	0.00028747	0.0057682	-0.013174	-0.0086118	0.0090312	-0.016821	-0.0090751	-0.011747	0.00053625	-0.0022971	-0.01222	-0.0048003	0.0022622	0.0108	0.010183	-0.0026536	0.0015281	0.0086413	0.018159	0.0026951	0.0034139	0.001186	-0.0055235	-0.0076645	0.0022937	-0.0030296	0.0017878	-0.0016568	-0.02842
Q9BXS6	Nucleolar and spindle-associated protein 1	1.60856	0.000146733	-0.020911	0.030967	0.012067	-0.024094	-0.0061771	-0.0095531	-0.011	0.00017296	0.015997	-0.0079207	-0.0044364	0.023975	0.01767	-0.0099738	0.040025	-0.057781	-0.0063942	-0.023129	-0.0095951	0.013102	-0.026652	-0.021382	0.0020787	-0.027615	-0.0016452	-0.0021385	-0.018254	-0.016964	0.017547	0.0023278
Q6UB35	Monofunctional C1-tetrahydrofolate synthase, mitochondrial	1.60809	0	-0.020891	-0.012167	0.0010972	0.0067252	0.018005	0.0087722	-0.0013769	-0.003393	-0.0078542	-0.0082965	-0.0032797	0.00055104	0.011646	-0.0016099	0.020917	-0.016672	-0.040783	-0.017084	-0.01328	-0.012605	-0.0081614	0.0053417	-0.0029865	0.007518	-0.0057443	-0.0052766	0.0026414	-0.0085242	-0.004381	-0.00094786
Q96FX7	tRNA (adenine(58)-N(1))-methyltransferase catalytic subunit TRMT61A	1.60782	0	-0.020033	0.0087024	-0.017219	-0.0021584	0.0045215	-0.0064017	0.0037337	0.0073932	0.029921	0.015947	0.005044	-0.037198	-0.01891	-0.01696	-0.012307	-0.024199	0.010149	0.0031713	0.026634	-0.0046751	-0.0077013	0.0078032	0.0065952	0.0084289	0.0043423	0.011392	0.0055401	-0.0016252	0.0042199	-0.017036
O96017-9	Isoform 9 of Serine/threonine-protein kinase Chk2	1.60757	0	-0.019906	0.0038796	0.013692	-0.0043333	-0.019909	0.018485	0.010236	-0.0034227	-0.003978	0.0062886	0.019126	0.024212	-0.026641	0.02271	0.027961	-0.0082648	-0.027779	-0.01521	0.013696	0.0058302	-0.0077901	-0.015122	0.0096695	-0.0039703	-0.0032207	-0.017703	-0.011172	-0.0080499	0.0010851	0.015063
Q92804	TATA-binding protein-associated factor 2N	1.60756	0	-0.020717	0.0057271	0.0040381	-0.0038747	-0.0090414	-0.0025614	-0.015061	0.017131	0.010524	0.0060824	-0.013008	-0.0026462	-0.0065073	-0.013056	0.0011592	-0.0081322	0.019689	-0.0082786	0.0065738	0.0033532	-0.00098854	0.0029967	0.0019622	0.003948	0.026205	-0.010059	0.0131	0.012985	0.0026783	-0.019056
O94842	TOX high mobility group box family member 4	1.60734	0	-0.021131	0.016343	0.0055455	-0.0070554	-0.00075125	-0.0098184	-0.0048526	0.0051753	-0.0061113	0.012878	-0.0018536	0.0012208	0.0029375	-0.0023396	-0.007953	0.00032303	-0.0026891	0.0074567	-0.0018079	0.011389	0.0047249	-0.015405	-0.01488	0.0068988	0.0034261	0.0056761	0.0018114	0.0053385	-0.0015391	-0.018677
P39880-3	Isoform 3 of Homeobox protein cut-like 1	1.6073	0	-0.020092	-0.006024	0.0031473	-0.012932	-0.0050921	0.0080184	-0.00066998	0.005353	0.0028615	0.0098248	0.0029208	-0.015482	-0.0086477	0.019665	0.016273	0.0072596	-0.0030884	-0.0040134	0.0097771	0.0091693	-0.0036308	0.00020305	0.0022483	-0.010574	-0.00026457	0.0066733	0.0052744	0.0011146	-0.003972	0.013111
Q9BTE7	DCN1-like protein 5	1.60703	8.80914e-05	-0.020307	-0.007426	0.010742	0.0122	0.026879	0.0096837	0.0062284	-0.023645	0.0075268	0.0010703	-0.027589	-0.051351	-0.045312	-0.0030684	-0.016253	0.0014947	-0.038034	0.01961	0.044649	0.014029	-0.00034028	0.016782	0.039342	0.031089	-0.029646	-0.0017292	0.045624	0.0078585	-0.019192	-0.013191
P55287	Cadherin-11	1.60638	4.63499e-06	-0.019747	-0.0075928	-0.041885	0.002387	-0.017561	0.020982	-0.014485	-0.006269	-0.0038946	-0.0042295	-0.0024358	-0.0024305	0.007382	-0.0030912	-0.000399	-0.0082506	-0.010505	0.01906	-0.0063568	0.011917	-0.005513	-0.0021334	-0.003614	-0.00403	0.00097597	-0.023565	0.009626	-0.0046863	-0.010575	0.037656
Q92917	G patch domain and KOW motifs-containing protein	1.60616	1.43663e-05	-0.021294	0.028018	-0.016003	-0.012884	0.0082208	0.0034618	0.015229	0.011324	-0.0099101	0.005741	-0.021313	0.025822	-0.0064584	-0.0045011	0.013097	-0.016453	-0.034793	-0.020763	-0.0035513	0.0024954	-0.0059002	-0.002745	-0.00025693	0.021822	0.0069661	-0.011672	0.00068481	-7.5262e-05	0.0036159	0.029703
Q9BTD8	RNA-binding protein 42	1.60557	0	-0.020558	0.0096892	-0.00022164	0.0067628	-0.01035	0.0054597	-0.010919	0.0036144	0.0060579	0.0099263	0.0038528	-0.0020583	0.0022482	-0.0016776	0.00022721	-0.014318	0.0066087	0.0018774	-0.0012368	-0.0015138	0.0025331	-0.0006816	0.018817	0.0072737	0.0088299	0.013485	0.01581	0.0070528	-0.0047871	-0.016036
P46977	Dolichyl-diphosphooligosaccharide--protein glycosyltransferase subunit STT3A	1.60371	0	-0.020501	0.0045717	-0.013421	-0.0067956	0.0018011	-0.0016272	-0.020571	0.012238	-0.001715	-0.0064669	0.0035986	0.0077595	0.00084292	-0.0042046	-0.0053244	0.012949	0.013981	0.010278	-0.0035174	0.0010541	-0.0040646	0.0010639	0.0040485	0.015239	-0.0011968	-0.019415	0.00070937	-0.0010082	-0.0010466	-0.024947
P26358-2	Isoform 2 of DNA (cytosine-5)-methyltransferase 1	1.60363	0	-0.020514	0.0054719	0.0024983	-0.0069168	0.0061385	0.0064615	-0.0043704	0.0070558	0.0030479	-0.0090416	2.5985e-05	-0.0058676	0.0079826	-0.008882	-0.0032756	-0.005875	0.023019	-0.0045628	-0.019951	-0.0004291	-0.0027341	-0.0084408	-0.0012363	-0.006274	0.0019213	-0.0062275	0.0047287	-0.0029772	-0.00063036	0.032162
Q9Y5U9	Immediate early response 3-interacting protein 1	1.6036	0	-0.019539	-0.020105	-0.0017507	-0.019382	0.0088961	-0.0028989	-0.013814	-0.00065344	0.0050779	-0.015567	0.021242	-0.0030516	-0.01408	0.022258	0.0017738	0.012319	-0.0053314	0.0041586	0.00073331	0.0050039	0.01009	-0.013386	0.020143	-0.0091738	-0.0059131	-0.0055008	0.010311	0.0038886	-0.0026972	-0.028837
Q96GQ7	Probable ATP-dependent RNA helicase DDX27	1.60337	0	-0.020697	0.0092572	0.006214	-0.00339	0.0092575	0.00024592	0.003063	-0.0026119	0.0066305	0.010468	-0.0027215	-0.001793	-0.0011969	0.0010082	0.010554	-0.0063686	-0.031535	-0.0088188	0.01107	0.0029234	0.00024884	-0.00085481	0.014486	0.011292	0.0078675	-0.0016461	0.021773	0.0048777	-0.0075815	-0.0061143
Q9NY61	Protein AATF	1.60316	0	-0.020369	0.0070748	0.0023934	-0.0087554	0.0015646	-0.0020845	-0.010748	0.015636	0.010937	-0.0049964	0.0032132	0.0034729	-0.024164	0.0001685	0.030491	0.006714	-0.00647	-0.034116	0.0042823	-0.0024287	-0.0071707	-0.0009965	0.026228	-0.018125	-0.02931	0.0030766	0.017365	0.005992	-0.0044522	0.027216
Q96RS6	NudC domain-containing protein 1	1.60267	0	-0.020599	-0.00030008	0.00089307	-2.9483e-05	0.0044815	-0.0083862	0.019414	0.00044651	0.0013199	0.012917	-0.032798	-0.0024696	-0.0052113	-0.011639	0.0029766	0.00093306	-0.016819	0.0044653	-0.0065393	-0.011874	-0.0013857	-0.0046489	0.0020152	-0.0056438	-0.00093613	-0.014212	-0.0076216	-0.0087868	0.006781	-0.018831
Q9H3D4	Tumor protein 63	1.60213	0.000259023	-0.01896	-0.041199	0.018172	-0.011258	-0.021218	0.042805	-0.019217	0.010365	-0.00038278	-0.015615	-0.016715	-0.015861	0.0021471	-0.006747	0.004933	-0.0058731	0.0038534	0.014314	0.011868	0.010761	0.0065002	0.00027929	0.0022501	-0.0069413	0.00038546	0.0055269	0.0066014	0.0015148	-0.0042109	0.0029257
O15213	WD repeat-containing protein 46	1.60042	0	-0.020123	-0.00082304	0.00036984	0.00084008	0.0076652	-0.00016087	0.010281	0.015529	0.017511	2.2761e-05	-0.0018971	-0.0050283	0.00080634	-0.018782	0.011341	0.0013407	0.008906	-0.0066296	-0.015112	0.0098601	-0.0074127	0.0023872	0.012585	-0.006449	-0.0089066	0.0089411	-0.017683	-0.0041058	0.0059781	-0.032955
Q14691	DNA replication complex GINS protein PSF1	1.60003	0	-0.020396	0.008524	0.014866	-0.0082352	-0.0076939	0.0065362	-0.002956	-0.0095261	-0.018304	-0.0024192	-0.0098919	-0.01486	-0.022744	0.0077283	-0.0056757	-1.7567e-05	0.022312	0.0040946	0.015598	-0.0087583	0.000308	-0.0068444	0.0089823	-0.0011903	-0.045879	-0.006906	-0.014216	0.01617	0.017938	-0.032875
P02795	Metallothionein-2	1.59927	0.00709462	-0.022335	-0.033526	-0.033801	0.012235	0.025556	-0.054009	0.016451	0.030121	0.0031042	0.058665	-0.01548	0.049495	0.04649	-0.0048722	-0.040867	-0.021248	0.022407	0.0085738	0.036203	0.0012482	0.018932	-0.0099839	0.068035	0.024659	-0.014819	-0.014833	-0.033999	-0.034435	0.029563	-0.015163
P58107	Epiplakin	1.59911	0.000185667	-0.019582	-0.02768	0.025935	0.0083605	0.0066803	-0.0083586	0.016178	0.0073389	-0.028407	-0.028794	-0.029371	-0.029828	-0.03827	0.0096148	0.026133	0.012249	-0.026428	0.0017397	0.032646	-0.01928	-0.028691	0.0016456	0.029137	-0.0086112	0.0046206	0.007451	-0.0074549	-0.0012871	0.0078669	-0.030008
P55265-4	Isoform 4 of Double-stranded RNA-specific adenosine deaminase	1.5987	0	-0.020252	0.0026092	-0.00028611	-0.0028741	-0.011739	0.0050814	0.0055998	0.0014602	0.0067629	0.014832	0.0037217	0.015373	0.017351	0.0076537	-0.00098962	-0.0094775	0.015104	-0.0020205	-0.014558	0.0025078	0.0057787	-0.00022609	-0.0078583	-0.0069788	0.0039849	0.0078057	0.001312	0.0023107	-0.0032557	-0.034573
Q9H6E4	Coiled-coil domain-containing protein 134	1.59834	0	-0.020361	0.017383	0.0050036	-0.0039928	-0.0082489	-0.020804	0.0058044	0.0099712	-0.012215	0.00037238	0.015569	-0.0027407	-0.0030137	0.019281	0.026664	-0.0070798	0.0052694	-0.0087414	-0.0057959	-0.014659	-0.0057814	-0.015657	0.010188	-0.0091478	0.0022987	0.0032745	0.0060531	-0.0015923	0.00034837	0.0090329
P59666	Neutrophil defensin 3	1.59786	0.0402271	-0.021108	-0.038158	-0.028873	-0.031825	0.105	0.039907	-0.0039172	-0.020637	0.023626	-0.010189	-0.0061641	0.0053229	-0.03593	-0.054657	-0.076909	-0.067927	-0.051552	0.018716	0.031412	-0.049189	0.0020766	-0.051552	0.0099023	-0.023617	0.0094503	0.0060567	0.0091533	-0.0051743	-0.00016541	0.036251
Q9GZL7	Ribosome biogenesis protein WDR12	1.59757	0	-0.021005	-0.004571	0.0085205	0.0013098	0.01004	-0.013663	-0.0062276	-7.7141e-05	-0.017807	0.0020383	-0.015441	0.0037675	-0.00079319	0.013338	0.0088055	0.0075938	-0.028573	-0.017475	0.0036105	-0.01062	-0.0092377	0.017257	0.0050601	0.0030203	-0.021111	0.0076983	-0.0075716	-0.0036392	-0.0050938	-0.012406
Q6GPH4	XIAP-associated factor 1	1.59717	0.000145538	-0.02022	-0.03251	-0.011531	0.015712	0.0059739	0.0073039	0.033131	0.0075903	-0.00053565	0.0034048	-0.016937	0.053167	0.0043971	0.0041052	0.011958	-0.023009	0.020915	0.015102	-0.014384	-0.0010406	0.020792	0.021046	-0.014993	0.016766	0.011834	0.0060548	-0.012472	-0.0045162	-0.0031839	0.0081713
Q9P2E9-2	Isoform 1 of Ribosome-binding protein 1	1.59685	0	-0.019928	0.0014314	-0.011063	0.025708	-0.0092308	-0.0052173	0.0098991	0.012256	-0.022311	0.0070061	0.020539	-0.022653	0.0063197	0.014545	-0.017649	0.014426	-0.0018375	0.02759	-0.0064508	-0.0098101	-0.019047	-0.010352	0.030006	0.01176	0.0031741	-0.011237	0.0081784	-0.001731	-0.0079132	0.023835
Q9NW13	RNA-binding protein 28	1.59681	0	-0.019755	0.0026781	0.01653	-0.0059024	-0.0028253	0.015467	0.0078377	0.0057166	0.0065864	0.0083183	0.026149	-0.007822	-0.0024532	-0.0127	0.0019224	-0.0050547	-0.0082513	-0.0085904	-0.0048765	-0.002245	-0.0072604	0.0024822	0.0098449	0.020551	-0.0163	0.00084174	0.00079964	-0.00096201	-0.0028959	0.0099728
Q13888	General transcription factor IIH subunit 2	1.59591	0	-0.019895	-0.0013384	-0.00047187	0.0009618	-0.0013549	0.0018137	0.00056758	0.013445	0.0095214	-0.0025575	-0.0041686	-0.003438	-0.0026388	-0.029296	-0.013317	0.0094332	0.00023581	-0.009929	0.0065606	0.0019191	-0.00093692	0.018416	0.013923	0.0027923	-0.0025264	-0.028158	-0.0012401	-0.0082422	0.0012422	0.016415
Q9H6F5	Coiled-coil domain-containing protein 86	1.59579	0	-0.020603	0.0068101	0.0086386	0.0047258	0.0045959	-0.0035787	-0.0050384	0.010884	-0.0031672	0.0056454	0.012964	-0.0078902	-0.017333	-0.0016365	0.012217	-0.0026684	0.0046087	-0.011945	-0.0037213	-0.0001141	0.0015775	0.007649	0.034109	0.0097878	0.016738	0.03951	0.03428	0.0059828	-0.0017749	-0.027371
P29728	2'-5'-oligoadenylate synthase 2	1.59483	3.47349e-05	-0.020827	-0.016383	-0.0037676	0.018256	0.033502	-0.0029167	0.026389	0.0083793	0.0036368	-0.0019785	-0.021634	0.022083	-0.01195	-0.0076739	0.019547	-0.0056657	0.0087688	0.025742	-0.0016834	0.02333	0.013126	0.0035952	-0.017478	0.014042	-0.0090078	-0.0047394	0.00084769	-0.0029576	-0.0020097	-0.0055039
Q9UJJ9	N-acetylglucosamine-1-phosphotransferase subunit gamma	1.59417	0	-0.020513	-0.01066	-0.0021573	0.0018943	0.016879	0.0085857	0.00052566	0.0059503	-0.0024819	0.0033905	0.0023173	-0.014259	0.0045384	0.017803	-0.028537	0.0033279	0.024298	-0.0043042	0.018649	0.0017989	0.02178	-0.0040318	0.016617	0.0022975	-0.017685	-0.01891	0.0030243	-0.00077579	-0.0016749	0.029655
Q8IWA0	WD repeat-containing protein 75	1.59248	0	-0.02001	-0.0095143	0.013425	-0.0060609	0.012325	0.0068152	0.0085861	0.012146	0.006075	-0.0038218	4.3468e-05	-0.0038155	0.003532	-0.017092	0.010387	0.007077	-0.011557	-0.016195	-0.013437	0.0088809	-0.0004453	0.0003925	0.014074	0.010236	-0.0053904	-0.0091429	-0.0013021	-0.0052249	-0.00037117	0.034176
Q9H2P0	Activity-dependent neuroprotector homeobox protein	1.59239	0	-0.020646	0.018496	-0.0015608	-0.015832	-0.00442	-0.0051461	-0.012639	-0.0010404	-0.012173	0.0011695	-0.01251	0.015088	-0.0067989	-0.0046173	-0.0058933	0.0031663	0.0017359	0.002036	0.0061065	-0.0052232	0.0075576	-0.0085433	-0.0029088	0.0017555	-0.0060792	-0.0048384	0.010825	0.0041937	-0.0037821	-0.021672
Q9C0J8	pre-mRNA 3' end processing protein WDR33	1.59203	0	-0.020681	0.0077536	0.0068381	-0.0065614	0.0047977	-0.0048388	-0.0077733	0.017518	-0.0031508	0.0030289	0.00014272	-0.0024508	0.0056967	-0.0067188	-0.008619	-0.0028013	0.020165	-0.0036683	-0.0056165	0.0033057	0.0030189	-0.011938	-0.00014776	0.00139	0.030479	0.0061641	-0.0042369	0.011922	0.0061193	0.017392
O95983	Methyl-CpG-binding domain protein 3	1.59197	2.5e-06	-0.019081	0.013116	-0.0061573	-0.016654	-0.031872	0.010607	0.016073	0.0032156	-0.008299	0.0019133	0.010048	0.00392	0.035153	-0.020563	-0.0063625	-0.0062528	0.016996	0.021923	-0.033963	-0.0037723	-0.01401	-0.0105	0.0020535	0.0097455	-0.0011754	-0.015311	0.022469	-0.00046212	-0.011366	-0.0064785
P38571	Lysosomal acid lipase/cholesteryl ester hydrolase	1.59125	0.000176779	-0.021169	0.00052978	-0.016862	0.047437	0.020198	-0.0085578	0.017864	-0.0012044	0.018549	0.026317	-0.014323	-0.014782	0.0047096	-0.026831	0.0072444	0.0091438	-0.02041	-0.0092232	-0.0096572	-0.0062685	0.0059655	-0.014896	-0.0015637	-0.016558	0.018615	-0.060758	-0.0066151	-0.043688	0.031009	0.023711
Q13136	Liprin-alpha-1	1.59016	0.000282601	-0.019224	-0.021221	-0.0041186	0.0004473	-0.021437	-0.012213	0.029732	0.014368	-0.046496	-0.022305	-0.043485	0.014098	-0.01337	0.036978	-0.039835	0.036045	-0.0073924	0.0031774	0.041846	0.0020641	0.016044	0.0092492	-0.032121	-0.0091353	-0.006081	-0.0029979	-0.0078303	0.0068816	0.0021482	0.025467
Q86VM9	Zinc finger CCCH domain-containing protein 18	1.59015	0	-0.020056	-0.0051479	0.0059844	0.0044146	-0.01356	-0.009931	-0.0090479	0.011598	-0.010838	0.0051523	-0.0020797	-0.00099325	0.0040284	-0.0091051	-0.011773	-0.0073708	0.0064093	0.014918	-0.0026984	-0.0038106	-0.017978	-0.012881	0.0025831	0.0068013	0.0048047	0.0012413	0.0041341	0.0029467	-0.00098414	-0.021068
Q5T3I0-3	Isoform 3 of G patch domain-containing protein 4	1.59004	0.000128732	-0.021747	0.034438	0.0058824	0.0047857	0.0034036	-0.012301	-0.02169	-0.010579	0.0097583	0.03574	-0.0076865	-0.007058	0.0036066	0.023182	0.0003775	-0.02932	-0.010928	-0.01733	0.00057211	0.025259	-0.0061551	0.0013449	0.0013843	0.02888	-0.024109	-0.0087828	-0.0057284	-0.0058845	0.00020515	-0.029759
P20020	Plasma membrane calcium-transporting ATPase 1	1.58956	2.43161e-06	-0.019751	0.014031	0.022825	-0.018616	-0.011717	0.026005	-0.008255	-0.007808	0.0097849	0.004521	0.0045447	0.0020474	-0.0047727	0.010048	0.020813	-0.029306	-0.011139	-0.017861	-0.011676	-0.017602	-0.010403	-0.014473	0.0017828	0.001568	-0.0091067	0.0045995	0.0072769	-0.0057733	-0.0011579	0.022878
Q13227	G protein pathway suppressor 2	1.58804	0	-0.020272	-0.00027058	-0.0055016	-0.0047348	-0.0043069	-0.0038174	-0.0061276	-0.0050932	-0.017672	0.002607	-0.0058589	-0.0085631	-0.0062052	0.0049584	-0.012903	-0.0059545	0.00019443	-0.0045048	-0.0011838	0.0035429	-0.0091275	-0.0069863	0.00034109	-0.013223	-0.023751	-0.0038518	-0.011901	-0.0017506	0.0035031	0.023835
Q9BUP3-3	Isoform 3 of Oxidoreductase HTATIP2	1.58717	0	-0.019926	0.0067032	-0.00085804	-0.014068	0.0051398	0.018406	-0.014828	-0.0055828	0.0095683	0.0089003	-0.0026722	-0.013003	-0.014829	-0.0048844	-0.0031295	-0.0024089	-0.020578	0.0085323	0.018638	0.01886	0.0029298	0.003283	0.0084324	0.00029417	0.014059	-0.016122	0.00083807	0.0024175	-0.00018083	0.018563
Q6IN85	Serine/threonine-protein phosphatase 4 regulatory subunit 3A	1.58675	0	-0.020668	0.0057665	0.0036683	-0.010903	0.0051842	-0.0044218	-0.011028	-0.010316	-0.0092656	0.011084	-0.0095367	-0.011898	-0.0039674	0.012213	0.0075943	-0.0034516	-0.0014029	-0.0015244	0.0056158	0.0026906	0.0022324	-0.013362	0.0033303	-0.0059595	-0.0050185	-0.0021786	-0.0074405	-0.0025766	0.0013449	-0.011259
Q8IXB1	DnaJ homolog subfamily C member 10	1.58648	0	-0.020187	-0.0010847	-0.019719	0.0016582	0.0054092	0.002401	-0.0086089	0.0091293	0.025684	0.026207	0.0020948	-0.0026295	0.014684	0.0032668	-0.011409	-0.011476	-0.0041453	-0.0032912	-0.021516	-0.017043	0.017662	-0.0086652	0.0039924	-0.0014715	0.0020905	-0.0076417	-0.0064072	-0.0084802	0.0070188	0.0022748
P19971	Thymidine phosphorylase	1.58641	0.00037985	-0.02083	-0.018111	-0.019571	0.034017	0.019331	-0.01736	0.030938	0.0040653	0.0012616	0.013746	-0.031875	0.021257	0.013953	0.012671	0.040744	-0.0053587	-0.052799	-0.015733	0.0036812	0.023506	-0.011075	-0.030636	0.0048273	0.0061341	0.0083984	0.001924	0.00077646	-0.00071323	0.0090437	-0.019968
P51571	Translocon-associated protein subunit delta	1.58635	0	-0.019895	0.0084058	-0.0030147	0.014722	-0.0072421	-0.00056542	-0.0057763	0.0018904	0.0069255	0.010949	0.0064529	-0.011607	-0.0059342	-0.0059772	0.00030808	0.010148	0.0025121	0.0084801	0.01195	-0.0077514	-0.010834	-0.01927	0.0019032	-0.013413	-0.01018	0.0059838	-0.010939	-0.0012624	0.0025352	0.010339
Q9H0D6	5'-3' exoribonuclease 2	1.58436	0	-0.020227	0.00893	-0.0037498	-0.01311	-0.0024169	-0.0066506	-0.0027093	0.0021066	-0.015378	0.0091213	0.012216	-0.016267	-0.0012161	0.011956	-0.0039094	-0.0073985	0.016203	-0.0010408	0.0032605	0.011512	0.0021513	-0.0051838	0.002851	0.0010532	0.00092168	0.0022778	0.0036665	0.0011145	-0.0031215	0.024591
Q10469	Alpha-1,6-mannosyl-glycoprotein 2-beta-N-acetylglucosaminyltransferase	1.58432	0	-0.020263	0.0074146	-0.0083737	-0.0013115	0.008177	-0.0067677	-0.0022247	0.012666	0.0068569	0.017099	0.00061537	-0.00047781	0.00022721	0.0019281	-0.014505	0.0026268	-0.0050799	0.0039687	0.013091	-0.01415	0.0054911	-0.002271	-0.018709	0.011479	0.0017158	0.0057003	-0.0026044	0.0022482	-0.001391	-0.032201
Q10471	Polypeptide N-acetylgalactosaminyltransferase 2	1.58329	0	-0.01995	0.00045152	-0.021563	0.0023364	-0.0030418	-0.023059	0.0043098	0.0078306	-0.01046	0.003878	-0.012096	-3.3851e-05	-0.0028741	-0.0014212	-0.020591	0.0055661	0.014875	0.019583	-0.002388	-0.0036209	0.0062809	0.0063726	-0.011214	-0.0002336	0.0018727	-0.0044095	-0.0077469	0.00084107	0.0027719	-0.023668
Q14103-4	Isoform 4 of Heterogeneous nuclear ribonucleoprotein D0	1.58322	2.49844e-06	-0.019665	0.011693	0.021016	-0.012443	-0.0046798	0.01005	-0.024883	-0.014914	-0.012396	-0.018079	0.0052242	0.0066115	-0.016595	0.025413	-0.00024147	-0.016237	-0.01183	0.017349	-0.02414	-0.020244	0.002553	0.0022322	-0.0040801	-0.020389	-0.0058955	-0.033507	0.028394	-0.0043957	-0.026619	0.0046451
Q9BV86	N-terminal Xaa-Pro-Lys N-methyltransferase 1	1.58303	0	-0.019172	-0.0070406	-0.0034242	-0.0063497	0.0058491	-0.0076557	0.021698	0.0013805	-0.0065854	-0.0096323	-7.3104e-05	-0.024862	-0.0030163	0.00081545	0.0038771	-0.00047795	-0.0033081	0.012458	0.0043899	0.011846	-0.0047836	-0.014424	0.030127	-0.014317	0.0035061	-0.011354	-0.020951	-0.014525	0.020341	0.010324
Q9NX62	Inositol monophosphatase 3	1.58297	0	-0.020325	-0.0027557	0.0063905	-0.0017566	-0.00017979	-0.018106	-0.01097	0.0038986	-0.012466	0.0044988	-0.0097096	0.0065335	-0.0010261	0.016823	-0.0047829	0.003241	0.00086745	0.0074024	-0.0066369	-0.0035844	-0.0066556	-0.007342	0.0080811	0.0057552	0.00090578	0.0038462	-0.00032187	0.0033878	-0.00041578	-0.018585
Q9HC52	Chromobox protein homolog 8	1.58283	0	-0.019911	0.026962	-0.0018617	0.0039019	-0.0020433	0.023557	-0.0013709	-0.020695	-0.0014434	0.0055727	0.0057833	-0.012551	0.013581	0.0040206	0.003623	-0.0097712	-0.0038983	0.016137	0.0061668	-0.016652	-0.0026149	0.014047	-0.0065112	-0.006889	0.010482	0.01684	-0.028562	-0.003114	0.0036413	-0.01972
Q8NI22	Multiple coagulation factor deficiency protein 2	1.5821	0	-0.018779	-0.0039619	0.00041157	-0.0086055	0.0038432	-0.0051989	0.0056673	0.0044585	0.01602	-0.011504	0.010065	0.00095328	-0.021688	0.011156	-0.0040828	0.003783	0.019375	0.023144	-0.0087464	-0.020489	0.014028	-0.0016082	-0.0022904	-0.0066335	0.0058515	0.0036684	0.025251	0.0071724	-0.0055262	-0.026505
O43719	HIV Tat-specific factor 1	1.58177	2.29885e-05	-0.020153	0.033051	-0.016224	0.0032875	-0.012602	-0.0064355	-0.0048794	-0.0033597	-0.0021908	0.019334	0.0093888	-0.0040387	-0.024395	0.0052717	0.0011344	-0.0072373	0.0034859	0.008995	0.0062488	0.013483	-0.01636	0.0066654	-0.013981	0.011135	-0.017276	0.0089657	-0.0034062	0.0035201	0.00024582	-0.0076211
Q68CZ2	Tensin-3	1.58127	0	-0.020749	0.0074331	-0.019373	0.015953	0.0031763	-0.011666	-0.011361	-0.00070074	-0.014439	0.023109	0.0060149	-0.01026	0.0043983	-0.0046943	-0.016293	0.0037955	0.00022675	0.019506	0.0049901	-0.0077977	-0.0098767	-0.012232	-0.015369	0.0012432	0.0021297	0.032143	0.039718	0.0031272	-0.010542	-0.026383
Q5HYJ3	Protein FAM76B	1.58119	0	-0.020859	0.014734	0.0085749	-0.0024365	0.0097339	0.015291	0.013699	-0.015211	-0.030458	0.0099593	0.0018959	-0.013705	0.0081461	-0.00070059	-0.0093825	0.0040061	0.01702	-0.0013108	-0.0026105	0.0224	-0.0026933	0.0029534	0.026609	-0.017969	-0.0025281	0.004015	0.011883	0.0055031	-0.0094641	0.0030019
Q13751	Laminin subunit beta-3	1.58064	0.00328233	-0.020677	-0.042923	-0.029696	-0.024951	0.028564	-0.01881	-0.027171	0.014162	-0.037814	-0.0017083	-0.042085	-0.018881	-0.0034951	0.016823	-0.025148	-0.018832	-0.034426	0.020748	0.025072	-0.0016268	0.026091	-0.0063351	0.00058471	-0.0021327	-0.012115	0.012157	0.0041654	0.0019281	-0.0025036	-0.023727
Q99880	Histone H2B type 1-L	1.58059	2.42131e-06	-0.019959	0.013802	0.0075233	0.0016894	-0.0038191	-0.0055371	-0.011371	0.027609	-0.014964	-0.023564	0.0042707	0.041814	-0.0078277	0.025754	-0.015337	0.0024	-0.018074	-0.012062	0.0026438	0.016178	0.001294	-0.015993	-0.013137	0.013553	-0.010416	-0.016745	-0.024867	-0.0055238	0.0090602	-0.017439
Q8N5K1	CDGSH iron-sulfur domain-containing protein 2	1.57951	0	-0.02057	0.018584	-0.0020002	0.0051177	0.0054844	-0.0043154	-0.009222	-0.006602	-0.0055639	0.009846	0.0024172	0.0094009	-0.0070971	0.028107	0.0045393	-0.0039375	-0.0081643	-0.0063141	0.010321	-0.0074787	-0.0066173	-0.012654	0.013688	0.00046022	-0.0039475	-0.0048991	0.018554	-0.00051723	-0.010025	-0.022373
Q9H0S4	Probable ATP-dependent RNA helicase DDX47	1.57932	0	-0.019591	-0.016137	0.0088281	-0.00057351	0.0051303	0.011942	-0.0054202	-0.0020601	-0.0082167	-0.0098681	-0.006755	-0.023186	-0.00018024	-0.0012621	0.017316	0.0014181	-0.010363	-0.0045788	-0.00091006	0.0091537	-0.0086841	-0.0058401	0.0059585	-0.0090234	-0.0088893	-0.00028781	-0.00345	-0.0056888	-0.0010635	-0.028817
Q8IZV5	Retinol dehydrogenase 10	1.57823	0.000351046	-0.01864	0.0097476	0.033028	0.013527	-0.019204	0.056632	0.00030728	-0.00697	0.012534	-0.011715	-0.018713	-0.025793	-0.050412	0.0017804	0.022405	0.013676	-0.0018543	-0.0041231	0.025261	0.0086505	-0.007464	-0.0027677	-4.8935e-05	0.019436	-0.0046472	-0.0077939	0.013429	-0.002173	-0.0070746	-0.018406
P35637	RNA-binding protein FUS	1.57782	0	-0.019205	0.012461	-0.014771	-0.0059698	-0.0086406	0.011028	0.0046971	-0.00358	0.0063836	0.0074163	0.00087012	-0.026198	0.0028795	-0.0128	-0.014852	0.0040965	0.019927	0.017015	0.01103	0.017633	-0.0028408	0.0072404	-0.0063301	0.00053244	0.0055461	0.0051631	-0.004758	0.002609	0.0030703	-0.0081414
Q9ULR0-1	Isoform 2 of Pre-mRNA-splicing factor ISY1 homolog	1.57697	0	-0.019634	0.0065498	0.010927	-0.0092511	-0.015133	0.014136	-0.015359	0.012973	0.000597	0.0071209	0.00084499	-0.0093367	-0.0064278	-0.0018734	0.0026522	0.0090698	0.012515	-0.0087979	-0.0046043	0.023643	0.0061828	0.0021324	0.0095979	-0.00058434	0.005714	0.04648	-0.0063997	0.0070563	-0.00062796	-0.01756
Q13148	TAR DNA-binding protein 43	1.57691	0	-0.019622	0.0092205	0.0088846	-0.012833	-0.0085474	-0.002394	-0.0099828	-0.0039606	6.8297e-05	-0.0015162	-0.0072024	0.010459	-0.010786	-0.0033301	0.006444	-0.0083537	0.0016368	0.007573	-0.0018093	-0.00079798	0.006167	-0.005429	0.0017599	-0.0048198	-0.0052309	0.018083	-0.034728	0.00083387	-0.0011083	-0.002724
Q8NBJ5	Procollagen galactosyltransferase 1	1.57685	0	-0.019468	-0.011337	-0.011184	0.0040879	-0.014079	-0.0014543	0.00371	0.0082079	-0.016862	0.0068322	0.0057536	-0.0066096	0.01717	-0.016526	0.003301	0.016949	0.00404	0.0082194	-0.0079922	0.00016128	-0.0036587	-0.012755	0.021862	-0.0010514	0.00037964	0.00022684	-0.0039642	0.0013094	-0.0017139	-0.0078336
Q9BYJ9	YTH domain-containing family protein 1	1.57582	0	-0.020725	0.007814	-0.0010068	0.0054327	-0.0030057	-0.0054936	-0.0098739	-0.0051643	-0.012783	0.023766	-0.0077843	0.008424	0.0038581	-0.0056316	0.0072052	-0.0041603	-0.008864	-0.0016556	0.015871	-0.0165	-0.01071	0.00053271	-0.0025664	-0.0012476	0.020735	-0.011347	-0.016388	0.0070085	0.0095478	-0.021799
Q5BJF2	Transmembrane protein 97	1.57562	0.000539164	-0.01895	0.02887	-0.019734	-0.038649	-0.0042521	0.018421	0.0037388	0.037634	-0.020463	-0.027553	0.034879	-0.030367	0.012065	0.00026083	-0.0071192	-0.0028824	0.0086072	-0.039786	0.011889	0.019515	-0.0025445	0.0034259	0.0011192	0.0056769	0.027244	0.0079592	-0.027236	0.00077828	0.018226	-0.018098
O15118	Niemann-Pick C1 protein	1.57549	0	-0.0193	-0.0079158	-0.0022333	0.0032839	0.0078636	0.0080133	-0.00065817	0.007487	-0.0043573	-0.0087125	0.022966	-0.0082887	-0.020764	0.0058944	0.015908	-0.003276	0.0041379	0.0046051	-0.0057441	-0.0042176	-0.0070814	-0.0028024	0.001819	-0.0012777	-0.0077639	-0.0070351	-0.033074	-0.014353	0.012808	-0.017713
Q9UBH6	Xenotropic and polytropic retrovirus receptor 1	1.57545	0	-0.018853	-0.021011	-0.0045217	0.015477	-0.0012118	0.015856	0.01208	0.011922	0.025685	0.020091	0.0024808	-0.021838	-0.0094093	-0.0018431	-0.021079	-0.00092349	-0.026617	-0.016976	0.0058404	-0.0020777	0.0070396	0.023519	-0.005235	-0.0017662	-0.0051362	0.002217	-0.0020243	-0.003329	-0.0030142	0.017491
Q00534	Cyclin-dependent kinase 6	1.5748	0.000450948	-0.019682	-0.043292	0.010493	0.0013606	0.0034547	-0.0027075	-0.018162	0.027027	-0.021381	-0.0076406	-0.0010673	-0.03487	0.0024327	0.014333	0.0319	-0.011966	0.043746	0.020092	-0.014759	-0.00979	0.012943	-0.01047	-0.0011725	-0.020569	-0.0060828	0.014364	-0.016351	-0.0066773	0.00015342	0.0028174
Q8IYS2-2	Isoform 2 of Uncharacterized protein KIAA2013	1.57478	0	-0.020026	0.0067081	-0.00013943	-0.0036005	0.0072558	-0.012273	0.0014724	0.028454	0.0082263	0.015689	-0.014777	0.0057009	-0.0030571	-0.0079472	-0.0042478	-0.00045867	-0.019898	0.0020237	0.0092078	-0.011679	-0.0023361	-0.0070185	-0.00954	0.0038541	0.0050337	5.2115e-05	-0.021049	-0.002283	0.0067139	0.0066996
P05121	Plasminogen activator inhibitor 1	1.57404	0.0113045	-0.020734	-0.068753	-0.015502	0.011329	0.032249	-0.02023	-0.00062719	0.048053	-0.015358	0.033597	-0.016133	-0.018446	0.025531	0.0041704	0.0007968	-0.0319	-0.0057259	0.031451	-0.0090578	-0.029236	0.033871	-0.018103	0.0041746	-0.013874	0.0057462	-0.007657	-0.0030812	-0.018011	0.00722	-0.026958
Q9Y383	Putative RNA-binding protein Luc7-like 2	1.57392	0	-0.019426	0.0087577	0.0045551	-0.0083175	-0.0031835	0.0069975	-0.0031191	0.0086016	0.013333	0.009376	0.0046821	-0.0071806	-0.0049484	-0.0096762	-0.015934	-0.0035768	0.0070395	-0.0043321	0.004482	0.0037416	-0.0033019	0.0026099	-0.0056031	0.010126	0.006897	-0.001216	-0.007361	-6.2886e-05	0.0033634	-0.018778
Q8NDZ4	Deleted in autism protein 1	1.57374	4.87168e-05	-0.017579	-0.014846	0.017191	-0.014285	-0.03349	0.050656	0.0038421	0.012635	0.0089282	-0.017895	0.0048563	-0.0043474	-0.013114	0.010505	0.0015957	0.0026979	0.0011613	-0.013926	0.0096077	0.024307	0.0048131	-0.010361	-0.0066367	-0.011287	-0.0011298	-0.0044796	0.010481	0.00095664	-0.0078967	0.031356
P53801	Pituitary tumor-transforming gene 1 protein-interacting protein	1.57327	0	-0.019594	-0.0028225	-0.0025757	-0.012068	0.0082517	0.0026989	-0.0092596	0.0052241	0.017752	0.013978	0.0072605	0.014798	0.0091464	0.021918	-0.015726	-0.01665	0.0060076	0.011169	-0.0020338	-0.019562	0.022433	-0.0020982	0.019913	-0.015351	-0.014494	0.0056004	-0.0058019	0.0045196	0.0046525	-0.019212
P28370	Probable global transcription activator SNF2L1	1.57325	1.56786e-05	-0.01913	-0.0034387	-0.031414	-0.012361	-0.0039055	-0.0034226	-0.028	0.0052786	0.010206	0.0088721	-0.012691	-0.019094	-0.029218	-0.021889	-0.031743	-0.0036851	0.00091062	0.02983	0.034427	-0.013333	0.0057431	0.0044857	0.012543	0.0087235	-0.003759	0.00042013	-0.014166	0.0039056	0.0068538	0.01772
O43272	Proline dehydrogenase 1, mitochondrial	1.57251	0.000682555	-0.020082	0.00087255	0.029135	-0.040771	0.0090944	0.030253	-0.044182	0.024659	-0.0014008	-0.017078	0.0055133	0.0035286	0.0088813	0.012755	0.031787	-0.038771	-0.013226	-0.035161	-0.010074	0.019864	0.0065157	-0.014512	0.014524	0.0044695	0.0054629	-8.1053e-05	0.023219	-0.0037383	-0.0049543	-0.0064579
P85037	Forkhead box protein K1	1.57234	0	-0.019603	-0.0087439	0.0056958	0.0096126	0.0012349	0.011684	-0.016113	0.0068947	-0.008635	-0.0090852	0.0035304	-0.009453	0.0068396	0.0043577	0.00043192	0.011733	0.006006	0.010927	-0.013869	0.015274	0.0082506	0.0055657	-0.0010725	-0.017926	-0.0039396	0.015656	-0.012977	0.0033364	-0.0020694	0.024345
Q9Y375	Complex I intermediate-associated protein 30, mitochondrial	1.57219	0	-0.019306	-0.0075071	0.027619	-0.013759	-0.0088298	0.01974	-0.012033	0.0094983	-0.0063952	-0.0077378	-0.021138	-0.0014966	-0.0056038	-0.0088547	0.015585	0.0023272	-0.0092638	-0.0028062	-0.0023523	-0.017334	-0.0015721	0.0044927	-0.00075611	0.0049202	0.058745	-0.00066283	0.00061663	0.052863	0.036196	0.031821
Q8WY22	BRI3-binding protein	1.5709	3.46241e-05	-0.020071	0.031798	-0.0010114	-0.018046	-0.0012412	0.0011958	-0.01598	-0.018602	-0.01346	-0.0024446	-0.010647	0.010666	-0.015632	0.012824	-0.014215	-0.0047064	-0.0020584	0.0056017	0.019565	-0.010284	0.0027942	0.0025466	-0.0054244	-0.023288	-0.027658	-0.011086	-0.016625	0.0032162	0.0095127	0.014384
Q9HD26	Golgi-associated PDZ and coiled-coil motif-containing protein	1.57088	0	-0.01892	-0.0083733	-0.014655	0.0086053	-0.0090445	-0.019201	0.01712	0.026935	-0.014956	-0.0093329	-0.0035555	0.0095737	-0.0024458	0.0058605	0.022062	0.011526	-0.023586	0.0059328	-0.0056656	0.00019312	-0.0074555	0.0033095	-0.00085983	-0.0022579	5.9319e-06	0.010982	0.014198	0.0067196	-0.0034538	0.01192
Q92733	Proline-rich protein PRCC	1.57044	0	-0.019532	0.019053	0.0067259	-0.011715	-0.0059903	0.0033619	0.0093613	-0.0062333	0.0047845	0.013216	0.0093762	0.0073262	0.0016321	0.0016903	0.010416	-0.0020314	-0.0069744	-0.0054922	-0.0072085	0.0035443	0.0036713	-0.013184	-0.00060089	-0.0033257	0.002446	0.0023545	-0.0044317	0.00058772	0.0015164	-0.0023828
Q8N7H5	RNA polymerase II-associated factor 1 homolog	1.56958	0	-0.019461	0.01301	-0.0069993	-0.0099468	0.0017144	0.002883	-0.00035827	-0.0015208	0.0030646	-0.003898	-0.0052495	-0.0039907	-0.007451	-0.0030921	0.0021971	-0.0063947	-0.0023896	-0.010949	0.0010347	0.0055213	0.00090138	-0.00399	0.0096682	0.00036507	-0.0017679	0.013407	0.0015391	0.0027663	0.0012102	-0.0099044
Q9HBI0	Gamma-parvin	1.56957	4.57143e-05	-0.019969	-0.01207	-0.012283	0.031964	0.012714	0.02269	-0.016868	-0.013848	0.011863	-0.0080417	-0.015084	0.016182	-0.016767	-0.030084	-0.011885	-0.0070283	0.020165	0.01772	-0.014555	0.00021099	0.0055731	-0.023231	-0.015838	0.01232	-0.030624	-0.009349	-0.0092239	0.0081373	0.0079802	-0.021682
Q3MHD2-2	Isoform 2 of Protein LSM12 homolog	1.56917	0	-0.019374	0.0016347	-0.011422	-0.021657	-0.0014823	0.001118	-0.0058634	-0.0040337	-0.015805	-0.0073933	-0.0039163	0.0023223	0.015611	0.0057361	0.0093674	-0.0060222	-0.0038856	0.013499	-0.0094457	0.011723	-0.0044223	0.0019477	0.023841	-0.0069389	0.0077023	-0.0076646	-0.0055429	-0.0011812	0.0049208	-0.0048996
Q15014	Mortality factor 4-like protein 2	1.56878	0	-0.019738	0.012065	0.0012862	-0.012277	0.0056112	0.0067094	0.012174	0.019918	-0.0085319	0.014051	0.00384	-0.010577	-0.005942	0.014665	-0.010713	0.0059601	0.021559	0.0018476	0.0076997	0.01946	-0.016343	0.0059384	0.012828	0.013094	-0.028419	0.028094	-0.004624	0.014178	0.0054806	0.029658
O60568	Procollagen-lysine,2-oxoglutarate 5-dioxygenase 3	1.56876	2.47855e-05	-0.018927	-0.017947	-0.018787	0.0012968	-0.013777	-0.026486	-0.023517	0.012858	0.0085699	0.0083596	-0.0032437	-0.0071224	0.019621	0.010684	0.042253	-0.0068566	0.0081663	0.037282	0.021953	-0.0034219	0.0088979	0.034391	0.013614	0.027757	-0.0045246	0.029352	0.015051	0.0082953	-0.003447	-0.01308
Q96G23	Ceramide synthase 2	1.56872	0	-0.01937	0.024049	-0.011605	-0.015894	-0.0061898	0.0040482	-0.0045028	0.012085	0.010521	0.0038208	0.0096138	0.015989	-0.0065709	0.0082376	-0.0043386	0.019874	0.0039882	-0.012446	-0.0040166	-0.0023102	0.022434	-0.021494	-0.02099	-0.011429	-0.010922	-0.0083909	-0.0087177	0.0024933	0.0043932	-0.018413
Q96NB3	Zinc finger protein 830	1.56829	0	-0.019502	0.01849	0.010875	-0.015158	-0.0035924	0.013325	-0.0037493	0.010863	0.0066736	-0.00056681	0.006151	0.0085762	-0.0068939	0.0061536	0.0068364	0.0078602	0.018472	-0.008366	-0.0090619	0.026384	0.0087217	-0.0091193	-0.005577	-0.0065009	-0.0026486	0.0056678	0.020907	0.0081305	-0.0064655	0.022522
Q9Y4C8	Probable RNA-binding protein 19	1.5677	0	-0.019479	-0.0068788	0.02232	0.0014556	0.0012258	0.003295	-0.016089	0.012878	0.012136	0.004482	-3.5307e-05	-0.0079174	-0.0083495	0.0070053	0.0024948	-0.016905	-0.0042791	-0.0027992	-0.0053131	0.0036832	0.0041814	-0.008527	0.01923	-0.0021291	0.0012873	-0.001609	0.00028833	-0.00084016	0.00094468	0.0079339
P56470	Galectin-4	1.56719	0.133643	-0.022337	0.13545	-0.058747	0.036025	0.0059319	0.083118	0.053126	0.025611	-0.053809	-0.011481	-0.048877	0.010304	0.066577	-0.017077	-0.0074762	-0.039091	0.0021528	-0.040756	0.030374	0.031634	0.0084325	0.039053	0.017022	-0.020771	0.020138	-0.024753	-0.00094075	-0.0094891	-0.001396	0.0094206
P07900-2	Isoform 2 of Heat shock protein HSP 90-alpha	1.56716	0	-0.018874	-0.00074263	-0.00067215	-0.0066318	0.0038227	0.0034703	0.0043746	0.000274	-0.011739	-0.013287	-0.00065123	-0.0098915	-0.016925	-0.0004627	0.0034576	0.0089575	-0.023304	0.0089412	0.0082467	-0.00907	0.0016661	-8.5799e-06	0.013931	0.0080535	-0.0010347	-0.0048678	-0.0056288	-0.0013739	0.0034394	-0.022922
Q04864	Proto-oncogene c-Rel	1.56678	0	-0.019628	-0.015194	0.006326	-0.0014358	-0.0041211	-0.0099974	-0.011311	0.013357	-0.02164	-0.010175	-0.0054113	0.012256	-0.0053274	0.0040704	0.0021483	-0.0017871	0.0036842	0.00092408	0.0018281	-9.9468e-05	0.0073272	-0.023284	0.0041708	0.0069275	-0.0041058	0.005147	0.00022189	0.0021436	-0.0017024	0.022011
P55001	Microfibrillar-associated protein 2	1.56609	0.000504931	-0.018628	-0.030702	-0.036767	-0.0017643	-0.042043	-0.010227	-0.015549	0.00090822	-0.0066161	0.022514	-0.012101	-0.00022866	-0.0080408	0.0067828	-0.0058408	-0.011407	0.0099976	0.004975	-0.014623	-0.021205	0.016586	-0.0053557	0.0055077	-0.02964	0.0016368	0.025801	0.001232	0.011576	-0.0024276	0.027293
Q9Y388	RNA-binding motif protein, X-linked 2	1.566	0	-0.01981	0.015357	-0.0062087	-0.019472	0.0034069	0.0040891	-0.0033893	-0.0091842	-0.0022787	0.010745	0.0039534	-0.001888	0.0012296	-0.0011518	0.010201	-0.020086	-0.0098383	-0.011729	-0.011287	-0.0052379	0.0020827	-0.0122	0.00389	0.022316	0.018071	0.014742	-0.01167	0.0036226	0.0050164	-0.027321
P15531-2	Isoform 2 of Nucleoside diphosphate kinase A	1.56517	0	-0.018814	0.016754	0.0055406	-0.019017	0.011594	-0.0051603	0.02477	0.0092182	-0.0052814	-0.020135	0.020003	0.0033617	0.0096231	-0.0081318	-0.0097822	0.0057201	-0.0055747	0.011428	-0.007956	0.018578	0.01027	-0.02114	-0.00011265	-0.004363	-0.029309	-0.022114	-0.028628	-0.0017881	0.03514	-0.0106
Q16881	Thioredoxin reductase 1, cytoplasmic	1.56498	0.00015867	-0.017882	0.0044017	0.017468	-0.014536	-0.026254	0.054259	-0.018366	-0.02438	0.012393	-0.001877	0.0072636	-0.03389	0.0010983	-0.0055192	-0.030284	-0.026353	-2.9144e-05	0.0066957	0.0057088	-0.025202	-0.0079343	0.016894	0.013608	0.017514	0.0086943	-0.0029764	0.0049613	-0.0026716	-0.0018506	-0.028893
Q9BTX1	Nucleoporin NDC1	1.56472	0	-0.019581	0.013524	-0.01015	-0.006002	0.0005763	0.0016485	-0.0047256	-0.016252	0.0023769	0.0093898	-0.0057477	-0.00028956	-0.014758	0.0014724	0.014806	0.00082504	-0.0049242	0.011092	0.011379	0.018077	0.0016324	-0.0025221	0.0040638	-0.0044992	0.0063664	0.006972	-0.014706	0.0029004	0.0039526	0.012321
P26368	Splicing factor U2AF 65 kDa subunit	1.56472	0	-0.019009	0.0094021	0.0032196	-0.0099233	0.00090468	0.0040444	0.0078179	0.0044559	0.0061626	-0.0031471	0.00094518	-0.0055834	-0.0011427	-0.012515	-0.0046511	-0.0030587	0.010988	0.00080064	0.00024156	-0.011789	-0.0072818	-0.0075664	0.012991	-0.0070315	0.0037635	0.00072548	0.00057263	-0.0011958	0.0029637	-1.584e-05
Q7L2J0	7SK snRNA methylphosphate capping enzyme	1.56399	0	-0.018638	0.0029193	0.0079671	-0.002228	-0.013701	-0.00039639	-0.0051309	0.023736	0.028487	0.010259	-0.010144	0.003171	-0.016226	0.0073222	0.0033792	0.0029963	0.0075951	0.012105	-0.022044	-0.0078819	0.012132	-0.0084953	0.0091242	0.0060766	-0.012462	-0.0095797	-0.0042581	-0.0010143	0.0089277	-0.029308
O75400	Pre-mRNA-processing factor 40 homolog A	1.56346	0	-0.019438	0.0042184	0.0024969	-0.0019167	-0.0020578	-2.4916e-05	-0.0041736	-0.0080149	0.0045216	0.0046335	-0.0066447	0.00033042	-0.00045402	-0.006451	0.0076354	-0.0059797	0.0053339	0.0064867	-0.011251	0.0028302	0.0041586	-0.0043555	0.008689	-0.0097063	-0.0098393	-0.002079	0.010092	0.0036261	-0.0037132	-0.020253
Q14696	LDLR chaperone MESD	1.56311	0	-0.019247	0.00049265	-0.0078559	0.0013002	-0.00040753	-0.0075374	-0.013903	0.012827	0.0070078	0.0023279	-0.0011229	-0.011252	-0.014617	-0.0045768	-0.0027684	0.0052014	0.0071612	0.012917	0.00068508	0.0081478	0.0059111	-0.0089336	-0.0035225	-0.018466	-0.006205	0.00099793	-0.010004	0.0017138	0.0039881	0.0021433
P08582	Melanotransferrin	1.56209	8.35723e-05	-0.01758	-0.015833	0.0014802	-0.00027985	-0.039693	0.041532	0.013901	0.0050946	0.023798	0.023468	-0.0069547	-0.0059973	-0.0077134	-0.010773	0.023509	-0.00023934	0.027079	0.027663	-0.0097975	0.00034682	-0.015529	0.023892	-0.037195	-0.0015291	0.0084708	0.0089663	-0.019826	-0.0036048	0.0044001	-0.014334
Q8IWS0	PHD finger protein 6	1.56091	0	-0.019866	0.014375	8.652e-05	0.0046151	-0.0038824	0.0012526	-0.00086847	0.00011611	-0.0071968	0.026369	0.010182	-0.007673	-0.0066187	0.010154	-0.0016359	-0.0050238	-0.0074748	-0.0068842	0.011267	-0.0034663	0.0057428	0.032963	0.019421	0.0065148	0.0014863	-0.053247	0.011656	-0.012764	-0.027998	0.0017909
Q8WUH6	Transmembrane protein 263	1.55998	1.09111e-05	-0.019786	0.0099455	-0.0023669	0.016189	-0.011805	-0.019998	-0.0073159	-0.014835	-0.023926	0.010693	0.0019222	0.011665	-0.014699	0.022602	-0.026789	0.027819	0.00096899	0.0094338	0.0029035	-0.020201	0.039758	-0.0047563	0.0031394	0.019922	-0.013309	-0.0015219	0.016117	0.0096114	-0.0098454	-0.022869
Q9NX58	Cell growth-regulating nucleolar protein	1.55924	1.0929e-05	-0.020336	0.0091006	0.02475	0.01241	0.0059455	-0.0066469	0.00049997	0.0092969	-0.0036738	0.013404	-0.0052094	0.023695	-0.027005	-0.0064924	0.0077265	-0.0071889	-0.023985	-0.033383	-0.013775	-0.00038271	-0.0070192	0.001852	0.010985	0.017931	0.0022795	-0.013924	-0.0062689	-0.00015418	-0.0024223	-0.014146
P30260-2	Isoform 2 of Cell division cycle protein 27 homolog	1.55901	0	-0.019767	0.0014176	0.0044857	0.0020188	-0.0018028	-0.0004551	-0.023814	0.0055164	-0.017921	-0.014958	-0.013369	0.012883	-0.012562	-0.0066455	0.004736	0.0057576	-0.0085501	-0.012957	-0.0042472	0.01604	-0.0058894	-0.0026351	0.0049482	0.014813	-0.0094487	0.010873	-0.01795	0.0010271	-0.0011162	0.0086033
Q96HV5	Transmembrane protein 41A	1.55887	0	-0.018329	-0.017457	0.01268	-0.003976	0.002315	0.018157	-0.0022719	0.02361	0.015785	-0.0068576	0.0017499	-0.034123	0.01192	-0.009749	-0.007617	0.0014819	0.0049419	0.010287	-0.016797	-0.0012908	0.026646	-0.018166	0.01288	0.014165	0.019834	-0.073393	-0.035104	-0.068075	0.065462	-0.02791
P28290	Sperm-specific antigen 2	1.5583	0	-0.018653	-0.0091136	0.0065332	-0.010753	-0.0044295	0.0066556	-0.010134	-0.0019687	0.0023771	-0.005642	-0.023671	-0.027196	0.00083404	-0.022988	-0.0014162	0.0027546	-0.0019823	0.020578	-0.013252	-0.004104	0.0042048	0.0013368	-0.012127	-0.0040557	0.014478	0.010491	0.016362	0.009248	-0.00045288	-0.010653
Q9H4A6	Golgi phosphoprotein 3	1.55793	1.75439e-05	-0.019763	0.018896	-0.014885	0.0052077	0.0062494	-0.015592	-0.0053525	0.028627	0.019108	0.031518	0.0072404	-0.017626	0.026223	0.0070298	-0.011468	-0.003395	0.019117	0.013951	-0.016766	-0.022382	-0.0089533	0.0084055	-0.01677	-0.012983	0.014127	0.0036247	-0.0034966	-0.0011494	0.0054743	0.01804
Q53H82	Beta-lactamase-like protein 2	1.55778	0	-0.019231	0.010617	0.0026777	-0.016886	-0.0055291	0.0090082	0.001458	-0.017532	-0.001778	0.010261	-0.0078334	0.013787	-0.037819	-0.011768	0.0028724	-0.0065087	-0.026836	-0.017261	-0.0049897	-0.0040811	-0.0063723	-0.011424	0.0081503	0.0017703	0.0096263	0.0095125	0.0039458	0.0055479	0.00068926	0.027644
Q08211	ATP-dependent RNA helicase A	1.55778	0	-0.018903	0.0021578	0.0033124	-0.0068811	-0.01014	0.0076586	-0.010907	-0.0013969	0.002832	0.0035268	0.0046948	-0.010373	0.0027043	-0.0028434	0.004446	-0.0040014	0.0086546	0.0049933	0.002795	0.0035337	-0.0024532	-0.00019835	-0.0029043	-0.0075144	0.0072914	-0.0084452	0.011062	0.00073881	-0.0071684	-0.029219
P04844	Dolichyl-diphosphooligosaccharide--protein glycosyltransferase subunit 2	1.55768	0.00130595	-0.016567	0.0023499	-0.039506	-0.020525	0.010865	-0.012865	0.0076264	0.031639	0.035686	-0.069933	-0.0039482	-0.03421	0.0057494	-0.0096843	0.021259	-0.045716	0.018851	0.019242	0.020342	-0.014518	-0.041489	-0.038114	-0.015204	-0.016766	0.0075359	0.028635	0.026843	-0.010242	0.019629	-0.0022225
P35869	Aryl hydrocarbon receptor	1.55766	1.3979e-05	-0.019863	0.022646	-0.015361	-0.0041933	-0.010655	-0.0085847	-0.01464	-0.011843	-0.0003151	0.01857	-0.0088232	-0.010402	-0.010229	0.00089963	0.045806	0.00045389	-0.0054493	-0.0089764	-0.017681	0.017623	-0.016692	-0.016987	0.0082874	-0.021568	-0.016506	-0.0072105	0.013944	0.00068956	-0.0078007	-0.022228
Q8WYA6	Beta-catenin-like protein 1	1.5574	0	-0.019265	0.0081893	0.0026445	-0.0052379	0.0045676	0.00017133	-0.0052204	-0.0061159	-0.0025419	0.00019175	-0.0057671	-0.0086048	-0.0069949	-0.0083574	-0.0068061	0.0057012	-0.0060896	0.0085176	0.0049858	0.0018615	-0.0016641	-0.0033614	0.012157	0.0024652	-0.0047655	-0.0028876	-0.017504	-0.0014083	0.0053889	-0.033232
Q9BUN8	Derlin-1	1.55679	0	-0.019256	-0.0066881	0.0083318	-0.0032454	0.017776	-0.0076049	0.010174	-0.008301	-0.013641	0.0052354	0.0066736	-0.02751	-0.0036813	0.0066714	-0.015849	0.012885	-0.0011089	0.0057672	0.016562	-0.03862	0.011799	0.012045	0.0128	-0.0088355	0.010085	-0.00798	0.0083601	-0.00010793	-0.0071178	-0.0015624
P17676	CCAAT/enhancer-binding protein beta	1.55616	1.0627e-05	-0.02014	0.006643	-0.012739	0.011949	0.0098584	-0.027226	0.0092764	0.0036942	-0.012981	0.018032	-0.042357	-0.016753	-0.013494	0.016746	-0.0047832	0.0079635	-0.015668	0.0015994	0.021765	0.0071478	-0.0048166	0.0044087	0.0051897	0.015339	0.018043	0.0034022	0.0024766	0.016768	0.008074	-0.019068
Q8IYB3	Serine/arginine repetitive matrix protein 1	1.55593	0	-0.019192	0.016585	0.0011812	0.00015703	-0.007772	-0.0022509	-0.011252	-0.0018882	0.0059194	0.00056255	-0.0027463	0.0088989	-0.008865	-0.0049628	8.0927e-05	-0.0035841	0.0054996	0.0031812	0.0062128	0.0093176	-0.0052958	-0.0063141	0.013547	-0.005079	-0.016741	0.019743	0.0075214	0.0090414	0.0017906	0.020272
Q8TDN6	Ribosome biogenesis protein BRX1 homolog	1.55593	0	-0.019566	-0.0042825	0.0033706	0.00579	0.010385	0.0060962	-0.0035361	0.0016341	0.015704	0.011443	0.0019921	0.007439	0.020371	-0.016943	0.016311	-0.014609	-0.0020096	0.0032386	-0.014165	0.017683	0.023103	0.0096486	0.022468	0.0062108	-0.045714	-0.01487	0.0056887	0.017719	0.011282	-0.0034833
P46063	ATP-dependent DNA helicase Q1	1.55587	0	-0.019018	-0.0021981	-0.010318	0.00067062	-0.0066425	-0.0049524	-0.01038	-0.0026473	-0.0067258	-0.0059657	-0.011742	0.0035105	-0.0092761	0.0058823	-0.016165	0.0059553	0.00039084	0.0048897	0.0033215	0.011988	0.0035439	-0.0094846	0.006357	-0.0066764	-0.0013518	0.005186	-0.0091004	0.0045886	0.0031291	-0.0021178
P17029	Zinc finger protein with KRAB and SCAN domains 1	1.55536	0	-0.019255	0.0057401	-0.010963	0.0086353	-0.010328	-0.004072	0.0058623	0.029672	0.01416	0.020165	0.010831	-0.0084037	0.00031151	-0.0015263	0.01139	-0.02389	0.030277	-0.0087418	0.0020854	0.02181	-0.014429	-0.0059249	-0.032343	-0.0043319	0.019116	-0.024743	0.0045193	-0.014272	0.0057513	-0.016851
Q9BQ61	Uncharacterized protein C19orf43	1.55517	0	-0.019078	-0.0059829	0.017015	0.0055634	-0.015127	0.0039237	-0.018437	0.01433	0.0057366	0.002359	0.0040992	-0.0031362	0.0067309	0.00059637	0.012486	-0.014213	0.033265	0.0076267	-0.011408	0.0094155	0.016774	-0.017754	0.012628	-0.0041956	0.01743	0.027531	0.018703	0.010658	-0.0030843	-0.013476
Q9Y3T9	Nucleolar complex protein 2 homolog	1.55513	0	-0.01946	-0.0047463	0.011983	0.0038105	0.0079416	-0.0036134	-0.01215	0.0083478	0.012401	-0.00074163	-0.001343	0.018536	-0.0069914	-0.0051653	0.022798	-0.018758	-0.015943	-0.018412	0.0028905	0.0095308	-0.0056045	0.0038288	0.017166	0.014602	-0.0054699	0.0069992	-0.013921	-0.0035246	0.0007573	0.0063292
Q14444	Caprin-1	1.55443	0	-0.019457	0.015488	-0.018139	-0.0078215	0.0086593	-0.016835	0.01108	0.0086068	0.0084187	0.019959	-0.0039528	-0.013979	-0.0099785	-0.020904	0.0016741	-0.0093685	-0.0017526	-0.007571	0.0040586	-0.0067132	-0.0028802	0.011849	0.015899	0.016657	-0.0032218	-0.0054858	0.01878	0.00049233	-0.0068261	-0.019615
P63165	Small ubiquitin-related modifier 1	1.55432	0	-0.01921	0.0047063	0.0011205	0.0055928	-0.010296	-0.015808	-0.0083147	0.0054791	-0.010415	-0.001272	-0.011562	0.0085011	-0.028745	0.0064598	0.0014671	0.0035446	-0.00040682	0.0028601	0.020667	0.017023	0.00091871	-0.00060709	0.038576	-0.0077026	-0.022234	0.013106	-0.0073073	0.011583	0.0044904	-0.019456
P46087-4	Isoform 4 of Probable 28S rRNA (cytosine(4447)-C(5))-methyltransferase	1.55312	0	-0.019078	-0.0046827	0.012844	-0.0031659	-0.00040196	-0.0016873	-2.0304e-05	0.0043291	0.0035279	0.0095944	-0.00065816	0.0022633	-0.0046498	0.0015574	0.0031375	-0.0099086	-0.025677	-0.013194	0.0042644	0.001429	-0.0064972	-0.013728	0.012027	0.0080243	0.0027833	-0.0055771	0.0052738	-0.00033707	-0.00091188	0.014012
P52732	Kinesin-like protein KIF11	1.55288	0	-0.018861	0.0074058	0.0044321	-0.012575	-0.0021126	0.011965	0.016559	-0.0023689	-0.017527	-0.010672	-0.0043876	0.0035169	0.012875	0.016347	-0.0065615	-0.0035883	-0.0080798	-0.023532	-0.002281	-0.016031	-0.0036737	-0.00018716	0.0027934	-0.0028753	0.0090111	-0.005779	-0.0037872	-0.0034497	0.0036059	-0.026372
O00767	Acyl-CoA desaturase	1.55179	0.000716588	-0.018987	-0.010865	0.024093	0.02112	-0.007489	-0.030217	0.029202	0.031846	-0.0071354	-0.024506	-0.014896	0.0086916	-0.02096	-0.014587	-0.02247	-0.048404	-0.011002	-0.065691	-0.046821	0.0136	0.0060323	-0.042179	0.026089	0.051757	0.04756	0.026111	0.046613	0.04824	0.020115	-0.020072
P10809	60 kDa heat shock protein, mitochondrial	1.55177	0	-0.01908	-0.0044081	0.0022333	-0.023502	0.012867	0.024736	-0.014536	-0.0026192	0.0090315	-0.0097583	-0.026407	-0.0022832	0.0084133	-0.018716	0.010801	-0.0065765	-0.012591	-0.0088504	-0.012881	0.00019775	0.014806	-0.0012172	0.015115	-0.0040938	0.0012915	-0.0061539	0.0050148	-0.00018026	-0.00050367	-0.0011846
Q9BYN0	Sulfiredoxin-1	1.55143	0.0017902	-0.017208	-0.0067137	0.01982	-0.0034987	-0.056994	0.051482	-0.015973	0.020004	0.0067945	0.025217	0.020938	-0.031973	-0.045351	0.018229	-0.026103	0.014558	0.014544	-0.0031126	0.04397	-0.005454	0.0057849	-0.020627	-0.007073	0.014471	-0.0060817	-0.0048255	0.018568	0.0038167	-0.022603	-0.02183
P49585	Choline-phosphate cytidylyltransferase A	1.55093	1.38958e-05	-0.01797	-0.025536	0.0086058	-0.0065861	-0.015787	0.031636	-0.0032827	0.012699	0.024295	0.018202	-0.0065175	-0.018818	0.0082813	-0.024652	0.0090929	-0.011831	0.0061589	0.015837	-0.013045	0.005431	0.0092106	-0.0023925	0.015687	0.0050006	0.0068963	0.017211	0.00084391	0.0046599	-0.0013159	0.017729
P11498	Pyruvate carboxylase, mitochondrial	1.55019	0.000401753	-0.019135	-0.0076044	-0.016353	-0.044948	-0.0086852	0.033486	-0.032823	-0.016056	-0.010067	0.012611	-0.023819	-0.017481	-0.01681	-0.029071	0.018816	-0.014517	-0.001787	0.0010837	0.00050202	0.0026597	-0.0017456	-0.018078	-0.0010471	-0.010766	0.0071116	0.0080329	0.013476	0.00074398	-0.0015139	0.002582
P43362	Melanoma-associated antigen 9	1.5498	0.0484557	-0.020262	-0.048976	-0.046276	-0.028706	0.043637	-0.0089956	-0.04653	0.057714	-0.067793	-0.066298	-0.026519	0.039348	0.06226	0.027709	0.079553	-0.06232	-0.094181	-0.019105	-0.026907	0.0046	0.031076	-0.0091574	0.021195	-0.0024648	0.0085491	0.011596	-0.0040633	0.013644	0.017063	0.0028946
Q69YN2	CWF19-like protein 1	1.54955	0	-0.018499	0.0032643	0.011632	0.014868	-0.009348	0.0072899	0.011162	0.0021918	0.0035604	-0.0086063	0.00057488	0.0090941	-0.016422	6.3119e-05	-0.0047832	-0.0107	0.0067848	-0.0056143	0.0061829	0.0018628	-0.00512	-0.0035311	-0.0066429	-0.0044289	-0.025385	-0.0034106	0.011471	0.0027213	-0.0039331	-0.0046183
O95147	Dual specificity protein phosphatase 14	1.54935	1.39651e-05	-0.019303	-0.0089372	0.012323	-0.012271	-0.0022224	-0.015835	-0.011314	0.010424	-0.023581	0.016215	-0.012873	-0.053324	-0.011438	0.018385	0.01992	0.011754	0.0048874	0.017275	-3.9707e-05	0.0030065	-0.004229	0.0074552	-0.021139	-0.03411	0.023153	0.0057985	-0.0050085	0.012672	0.0074381	0.025731
P61956	Small ubiquitin-related modifier 2	1.54921	0	-0.019338	0.010209	0.0094755	-0.0020507	-0.012015	-0.0097324	-0.020539	-0.0047727	-0.016131	0.002545	-0.017524	-0.0021235	-0.021709	-0.019373	-0.014007	0.025608	-0.0097354	-0.0060651	-0.0062162	-0.02287	-0.0060009	0.017867	-0.025057	-0.011081	0.034219	0.014748	-0.0072134	0.033045	0.01689	0.030011
Q9UHR5	SAP30-binding protein	1.54906	0	-0.018755	0.010436	0.0052361	-0.012434	-0.0075084	0.00054171	-0.0029806	-0.014655	-0.013913	-0.00039607	0.013251	-0.0011377	0.030258	0.0027446	0.0077293	0.014532	-0.0082887	0.012973	0.0075384	-0.0036241	0.0086144	0.0010018	-0.0046693	0.018757	-0.019198	0.0081883	0.015813	0.0018279	-0.0057084	0.014011
Q8WWM7	Ataxin-2-like protein	1.54892	0	-0.018959	0.0049385	0.0087803	-0.0045483	-0.0058069	-0.0025803	-0.0054088	-0.010727	-0.01502	-0.0085292	7.0535e-05	-0.0025866	-0.0025004	0.014433	0.0072834	-0.0050768	0.012362	0.0062992	-0.001491	0.0087309	0.010012	0.0091151	0.0043973	0.0073093	-0.0036024	-0.010099	-0.00018667	-0.0009174	-0.0014251	0.014454
Q9BU76	Multiple myeloma tumor-associated protein 2	1.54852	7.90123e-05	-0.018409	0.016222	0.021925	-0.0085929	-0.032568	0.0063391	0.030861	0.0071341	-0.019386	-0.00018201	0.0011286	0.02532	0.0094262	0.0095237	0.020336	-0.0058009	0.019149	-0.00062201	-0.0063829	0.026205	-0.011234	0.0035882	-0.034205	0.041986	-0.0088508	0.018552	0.018223	0.0011942	-0.005971	-0.016125
Q92598	Heat shock protein 105 kDa	1.54832	2.96022e-05	-0.01924	-0.01274	-0.015526	0.01248	0.018479	-0.011303	-0.0073576	0.006002	-0.027091	-0.038147	-0.02206	-0.016794	-0.0014991	0.0007314	0.0035509	0.021663	-0.018757	-0.02538	-0.00095467	0.015266	0.01045	0.010173	0.011922	0.016358	-0.0094369	-0.0088049	-0.018208	-0.0054584	0.003924	-0.016964
Q15021	Condensin complex subunit 1	1.54817	0	-0.020186	0.01123	0.0088976	-0.010427	0.002225	-0.0067102	-0.006122	-0.010632	-0.025695	0.028258	9.7735e-05	0.0044227	-0.015532	-0.00013172	0.00066028	0.011661	-0.0075809	-0.016472	0.0090104	-0.025939	-0.0061614	0.00082661	0.013043	0.015782	-0.011407	-1.9689e-05	0.015928	-0.00079604	-0.012728	-0.001414
P35659	Protein DEK	1.54787	0	-0.018498	0.011786	-0.0080539	-0.0089847	-0.0025198	0.0073338	-0.005353	-0.0019952	0.0080939	-0.0061986	0.0038522	-0.0094103	0.0065219	-0.019871	-0.0048052	-0.0051288	0.012732	0.010929	0.0066331	0.0076762	-0.0020428	0.00067915	-0.0068878	0.019867	-0.0102	-0.0095636	0.0033178	-0.0013733	0.0023681	-0.030158
P27694	Replication protein A 70 kDa DNA-binding subunit	1.54772	0	-0.018843	0.0061202	0.0050739	-0.0018082	0.00029585	0.0038923	0.0055536	-0.00035814	-0.0050328	-0.012136	-0.010109	0.0090036	0.0057883	-0.018143	0.03027	0.011863	-0.00082342	0.007149	-0.017956	0.0029144	0.00056464	-0.0049475	0.022317	-0.011326	0.0067879	-0.012241	0.0071818	0.00071829	-0.0018665	-0.023376
P84103	Serine/arginine-rich splicing factor 3	1.54771	0	-0.019197	0.0060993	0.0052147	0.0018638	-0.0056056	0.0083697	-0.0052936	-0.00051501	0.0018999	0.011942	-1.3928e-05	0.0047861	0.0043028	-0.0028493	-0.0027983	-0.0033766	0.0076669	-0.0057456	-0.002338	-0.0056451	-0.0050729	-0.0069	0.0054777	-0.0021317	-0.00048779	-0.0028621	0.0057891	0.00012496	-0.0057816	-0.031924
Q16270	Insulin-like growth factor-binding protein 7	1.54749	0.000254623	-0.018567	-0.021479	-0.038253	0.010689	-0.0032601	0.0018495	0.011896	0.015164	0.028631	0.044718	0.018047	0.00035314	0.010088	0.0097141	-0.019629	-0.028786	0.0037883	0.013926	-0.021504	0.0056322	0.014297	0.009223	-0.00066301	-0.017721	0.017634	-0.026763	0.00019193	-0.023959	0.010709	0.013863
Q96G21	U3 small nucleolar ribonucleoprotein protein IMP4	1.54696	0	-0.01924	0.0087018	0.0090492	0.0067733	0.0039872	-0.0074495	-0.00056156	-0.0036318	0.01698	0.01101	-0.0038887	0.0023143	-0.0023985	-0.0080559	0.019163	-0.0047423	-0.010276	-0.0088443	-0.01089	0.0132	0.00038761	-0.010775	0.01843	0.0025239	0.00080307	0.012604	0.0066263	0.0046253	-0.0025962	0.021863
Q9UJS0-2	Isoform 2 of Calcium-binding mitochondrial carrier protein Aralar2	1.54688	0	-0.018848	0.0047246	-0.012581	0.0030536	-0.0065382	0.0093921	-0.0084241	0.0033358	0.014179	0.024806	0.016981	-0.012371	-0.00013851	0.0044345	0.0025188	0.01002	-0.0065689	-0.011322	0.0073513	0.019371	0.0014132	0.020008	0.0062506	0.00094974	-0.0092338	-0.023559	-0.0052178	-0.0072444	-0.0060943	-0.0099781
Q9Y4Y9	U6 snRNA-associated Sm-like protein LSm5	1.54676	0	-0.018843	0.0091406	0.01201	0.0085515	-0.011204	0.0060715	-0.0043574	0.018477	0.0046766	-0.0048375	-0.0064461	-0.0050716	0.018306	0.0024396	0.0076464	-0.014602	0.029862	0.0013106	0.0071752	-0.0012333	-0.0083206	-0.014977	-0.0013519	-0.00032594	-0.013825	-0.012386	-0.0067602	-0.013072	0.0085954	-0.021409
Q12849	G-rich sequence factor 1	1.54628	2.48911e-06	-0.019192	0.0064076	0.010676	-0.01563	-0.00090518	-0.012441	0.011309	0.016755	-0.031487	-0.013159	-0.013397	0.014451	-0.0086586	0.012842	0.034206	0.002838	-0.0047112	-0.012988	-0.0172	-0.020802	-0.003522	-0.016881	0.013986	-0.01964	-0.0021723	0.0016633	-0.026041	-0.0069749	0.0024866	0.010872
P23381	Tryptophan--tRNA ligase, cytoplasmic	1.54627	0.000100202	-0.019131	-0.016083	-0.0033481	0.033304	0.017082	0.0036634	0.0095682	0.0083816	0.036346	0.025435	-0.019704	-0.0046681	-0.0085911	-0.01305	-0.0047084	-0.024934	-0.037154	-0.0020432	-0.021199	0.0044743	0.00069844	-0.0045604	0.022835	0.0054497	0.0025044	-0.026721	-0.0096386	-0.028488	0.02218	-0.011942
Q15050	Ribosome biogenesis regulatory protein homolog	1.54565	0	-0.018488	-0.0084972	0.0077393	0.0047299	0.0055559	0.002217	0.0013176	0.014825	0.0096029	-0.01277	-0.0042982	0.01255	-0.0091739	-0.022296	0.02576	-0.0067808	-0.020878	-0.0051745	-0.0053593	-0.0046374	-0.0063963	-0.0013952	0.012088	-0.0088711	-0.01145	0.0075258	0.014826	0.0010634	-0.0059961	0.024996
O15440	Multidrug resistance-associated protein 5	1.54552	2.46329e-05	-0.017322	-0.012709	0.015838	0.0018362	-0.027496	0.039497	0.0071233	-0.011096	0.0076838	-0.00080688	-0.017592	-0.031778	-0.0039788	-0.0084961	-0.028394	0.0073474	0.0043683	0.015611	0.017994	0.015399	0.019914	0.0075821	-0.014513	0.002719	0.00029754	0.0050905	-0.015472	0.0026021	0.0047681	-0.021064
P27797	Calreticulin	1.54525	0	-0.018568	0.0022091	-0.019836	0.0047913	0.0026218	9.7613e-05	-0.0030016	0.0058396	0.010981	-0.0023192	0.0021623	0.0010875	-0.0019068	-0.004764	-0.0054747	0.00065998	0.010509	0.011293	-0.0079283	0.0010392	0.0037298	-0.007738	0.0061665	-0.0023918	-0.017478	-0.010275	0.0055232	0.0025151	0.0035284	0.0016376
Q9UHA3	Probable ribosome biogenesis protein RLP24	1.54482	4.57404e-06	-0.019024	-0.012058	0.016365	0.0085737	0.013585	-0.0070759	0.0016041	0.037634	0.019959	0.0095633	0.0048155	-0.0054114	-0.0079024	-0.01211	0.011377	-0.0071889	-0.0085351	-0.024532	-0.013476	-0.0050198	-0.00045133	-0.012902	0.022848	0.0029608	0.011682	0.02766	-0.02232	0.0013866	-0.0053495	0.024962
P49005	DNA polymerase delta subunit 2	1.54465	0	-0.018763	0.014747	-0.0034755	-0.010795	0.0015581	0.0024693	-0.0083312	0.0064171	0.0046208	-0.011465	-0.0032486	0.0076291	-0.018268	0.0030186	-0.010036	0.0027108	0.0077125	-0.011272	0.0068243	0.016055	0.0095478	-0.0049809	-0.002428	0.0035438	-0.0047878	0.015587	-0.0021121	0.0064853	0.0018735	0.030873
Q96AT1	Uncharacterized protein KIAA1143	1.54383	1.43885e-05	-0.019932	0.02574	-0.0055627	0.0043437	-0.0020705	-0.013724	-0.013192	0.0015175	-0.019521	0.0042422	0.016221	0.0011422	0.017605	0.0048458	0.01341	-0.00090896	0.025883	0.0053	0.0072302	0.01388	0.015851	-0.02343	-0.0078766	0.0044917	0.0127	-0.031912	0.025947	-2.5085e-05	-0.022615	-0.015637
Q86WX3	Active regulator of SIRT1	1.54325	1.43443e-05	-0.019969	-0.0072055	0.027049	0.012585	0.010134	-0.003393	-0.007156	0.01596	-0.0021094	0.033836	0.0045062	0.005819	0.0032708	0.0034621	0.030778	-0.009005	-0.0024576	0.012639	0.012076	-0.0038474	0.012848	0.016723	0.01502	0.018124	-0.048785	-0.0021518	0.061151	0.013891	-0.041246	0.012431
O75683	Surfeit locus protein 6	1.5431	0	-0.018721	-0.0088656	0.00876	-0.0065741	-0.0022164	0.010364	-0.021236	0.0054967	-0.0034262	0.00045724	0.0078775	0.013557	-0.0082737	-0.0025527	0.032003	-0.0029009	-0.025137	-0.00071177	-3.4673e-06	-0.0095762	-0.015798	-0.0013419	0.021915	-0.013568	-0.0085284	0.0065547	-0.00073114	-0.0015986	-0.0029625	-0.0098806
Q8TDB6	E3 ubiquitin-protein ligase DTX3L	1.54303	0	-0.01866	-0.0076989	-0.0012331	0.0053138	-0.003017	0.0053239	0.018758	0.0047724	0.0048043	0.005958	-0.017203	0.018051	0.011582	-0.0044873	-0.017279	-0.0096756	0.01665	0.011079	0.012006	0.014373	0.0027789	-0.0018636	-0.01434	-0.010877	-0.00071186	0.0037619	-0.0037836	-0.0005296	5.0307e-05	0.035288
Q15853	Upstream stimulatory factor 2	1.5429	0	-0.018693	0.0045635	-0.008126	-0.0048711	-0.0058522	0.0061153	-0.0075184	-0.0051592	0.0011859	0.0093012	-0.0089881	-0.0014177	0.011817	-0.0073163	0.005565	0.0072762	0.0013208	0.022933	0.011868	-0.013533	0.024186	-0.011273	0.00062446	0.0096664	0.0045911	0.044192	-0.041452	0.0049003	-0.022515	-0.015225
P26583	High mobility group protein B2	1.54194	4.57143e-06	-0.020044	0.022467	0.015498	-0.0014451	0.012057	0.004752	0.0020328	0.0013273	-0.021384	0.0018622	-0.0061396	0.011351	0.0029922	-0.0027739	-0.002984	-5.9348e-05	0.024187	-0.0021081	-0.00059765	-0.0016431	-0.0041608	-0.002074	0.0048312	-0.020377	0.00087707	0.0037963	-0.0050831	0.00055069	-0.004349	-0.00067307
P80217-2	Isoform 2 of Interferon-induced 35 kDa protein	1.5417	2.42718e-06	-0.019823	0.0045079	-0.0059929	0.013874	0.018045	-0.010244	-0.00068537	0.0012846	0.013973	0.017357	-0.041242	0.018354	-0.0053678	0.0072062	0.0093371	-0.0011344	-0.013139	0.0094038	-0.011003	0.00023896	0.0048903	-0.0053165	0.0025625	-0.0011897	0.0084935	0.0072928	0.021644	0.010011	-0.0069941	0.014301
Q86X29	Lipolysis-stimulated lipoprotein receptor	1.54127	2.11742e-05	-0.020024	0.018106	-0.0038957	-0.0036086	0.0090117	-0.0038568	-0.011086	-0.0053351	0.015136	0.04724	0.016088	-0.010589	0.0080869	0.002663	0.012487	-0.026753	-0.01073	-0.011918	-0.019627	0.012369	0.0045568	-0.005362	0.00093373	0.0046272	-0.020989	0.034476	0.017532	0.0072704	-0.0081457	0.0057215
Q16666	Gamma-interferon-inducible protein 16	1.54113	2.64026e-05	-0.017903	-0.031991	0.011915	0.015969	-0.010607	0.018491	0.00050823	0.0049182	-0.0022919	-0.018234	-0.010002	0.0054576	0.0033211	-0.005626	0.00028747	0.0084716	0.0129	0.013485	-0.0061865	0.028671	0.0074162	0.0013402	-0.0011999	-0.014469	-0.0037191	-0.0068942	0.0026563	0.0018981	-0.0053833	-0.0030773
Q14137	Ribosome biogenesis protein BOP1	1.54	0	-0.018768	-0.0015547	0.010853	-0.002372	0.0069278	-0.01113	0.0055009	0.004132	-0.0052494	-0.0060854	-0.010578	0.010918	-0.0057794	-0.00055772	0.0019309	0.00030259	-0.02369	-0.01232	-0.006919	-0.017108	-0.0055274	0.00093993	0.020399	-0.0066902	-0.0041859	-0.0083594	0.0078781	-0.0013101	-0.003091	-0.015839
P35579	Myosin-9	1.53951	0	-0.018179	-0.007661	-0.017268	0.0082128	-0.011629	-0.0090628	-0.0026842	0.010031	-0.010175	0.0015644	0.015937	-0.003948	-0.0092022	0.0091372	-0.0037561	0.0018179	-0.0029966	0.0086353	0.01094	0.0011396	-0.0054463	0.0026357	-0.001209	0.0001893	-0.0089023	-0.00034566	-0.0025611	-0.0008689	-0.0020071	-0.044866
Q12888-2	Isoform 2 of Tumor suppressor p53-binding protein 1	1.53943	0	-0.018769	0.0091288	0.013447	0.0022443	-0.007978	0.0043144	0.00081138	0.0053832	0.0025413	0.01269	0.0027338	-0.0013596	0.0058575	-0.00092333	0.0051842	0.0020434	0.0075005	-0.0011439	-0.0056659	-0.0057085	-0.00064193	0.0041863	0.0053728	0.0013655	-0.0032972	0.014754	0.0081715	0.0037769	-0.0060587	0.032243
P53677	AP-3 complex subunit mu-2	1.53894	0	-0.017664	-0.0081235	0.011869	-0.0087612	-0.018149	0.013248	-0.0092256	0.015093	-0.0092478	-0.023834	0.0063456	0.011828	-0.0013067	0.0040726	0.014758	0.0033897	-0.00010479	0.0049396	-0.015517	-0.0016906	-0.0076049	-0.016858	-0.0066615	0.00015293	0.0084804	0.0056558	0.031046	0.0036888	-0.0073265	-0.011182
P18754-2	Isoform 2 of Regulator of chromosome condensation	1.53845	0	-0.019185	0.021123	0.00054455	-0.007669	-0.0020437	-0.011168	0.0045602	-0.0014889	0.0021405	0.022703	-0.0073501	-0.0044917	0.01288	-0.006702	0.0074425	-0.0086041	-0.0047439	0.010946	-0.00099832	0.0013106	-0.0027835	-0.010573	-0.0051257	5.6166e-05	-0.0029945	-0.0066383	-0.0024222	-0.0040903	0.0026309	-0.0070605
O95429	BAG family molecular chaperone regulator 4	1.53798	2.80112e-05	-0.019511	-0.0062652	0.022315	0.0017444	-0.00011244	0.012506	-0.029798	-0.021084	0.014199	0.022903	-0.027186	0.015009	0.0025728	-0.0078535	-0.0051251	-0.018748	-0.00942	0.011222	-0.014733	0.014822	0.011312	0.013803	0.0016554	0.0032733	0.01083	0.014063	-0.0049377	0.0095299	-0.0040586	0.019254
P61024	Cyclin-dependent kinases regulatory subunit 1	1.53796	0.000350925	-0.020098	0.027822	-0.0065815	-0.0020955	-0.02165	-0.021657	-0.0062777	-0.018928	-0.015315	0.025004	-0.03452	0.026972	-0.0038126	0.021632	0.038371	-0.021532	-0.0042259	-0.032073	0.017549	0.0031908	-0.0043659	0.0077913	-0.019979	0.0038639	-0.020574	-0.02854	-0.025235	-0.017695	0.0089237	-0.0046337
Q9H8H0	Nucleolar protein 11	1.53788	0	-0.018974	-0.0051956	0.006111	0.0001114	0.0037449	0.0014623	-0.0082758	0.0038906	0.0057424	0.009937	-0.0064414	-0.0016127	-0.0047832	-0.012502	0.0182	0.0033348	-0.0025439	-0.0078299	-0.012429	-0.005111	0.0044162	0.0038844	0.0071904	-0.0014982	-0.0047858	-0.0067447	0.00071805	-0.0013767	-0.0047113	0.023112
Q9Y2X0	Mediator of RNA polymerase II transcription subunit 16	1.53774	0	-0.018314	0.00093408	0.012897	-0.0050782	-0.0067461	0.01302	0.010882	-0.0015603	-0.0046373	0.0024544	-0.0022454	0.00045698	-0.0015446	-0.0060034	0.010294	-0.0082521	-0.0069015	0.0040975	-0.0048395	0.00076122	-0.0083098	0.001418	0.0019546	-0.0098932	-0.0093119	-0.0062446	0.032663	0.0006326	-0.0217	-0.029084
P78347	General transcription factor II-I	1.53773	0	-0.0181	-0.0043982	0.0079988	-0.0080664	-0.019137	0.0048022	-0.010879	-0.0016544	-0.0021166	0.0040918	-0.0017286	-0.0015148	-0.016814	0.0058851	0.0071659	-0.0016346	-0.0022452	0.00096267	0.012258	0.0015948	-0.0073598	0.0014862	0.00085178	-0.0031341	0.0018815	0.0053639	-0.0044209	0.0024229	0.0016477	-0.029495
Q15293	Reticulocalbin-1	1.53772	0	-0.017925	-0.010199	-0.012975	0.0029305	-0.0074268	0.00082383	0.00030751	0.01057	0.003223	0.0010289	-0.00071555	-0.0031046	-0.0055701	-0.0030834	0.022449	0.0069562	0.003577	0.021228	-0.01644	-0.013709	-0.0091383	0.0053476	0.018581	-0.0028381	-0.010373	-0.012641	0.0050116	-0.0035832	-0.00098368	0.029903
O43493	Trans-Golgi network integral membrane protein 2	1.53696	0	-0.018894	0.018134	-0.010049	0.0026719	-0.0036933	-0.0037644	-0.015353	-0.0018702	0.0088514	0.016664	0.021487	0.0033345	-0.0065605	-0.0017611	-0.026926	-0.0059414	0.008072	0.0068985	0.0060784	0.0028246	0.0169	0.00085301	-0.0001788	0.0021676	0.00085484	-0.0089924	0.016638	0.007054	-0.01188	0.026455
P18564	Integrin beta-6	1.53646	0.00183333	-0.019629	-0.024377	-0.021257	0.038801	0.017414	-0.020027	0.022973	0.017689	-0.013466	0.011485	-0.048087	0.022999	0.011998	0.0044358	-0.04742	0.024454	-0.02356	0.0014964	0.028856	0.022945	0.024013	0.011896	-0.010834	0.0074741	0.017396	-0.019625	-0.015597	0.0091056	0.01255	0.029873
P14625	Endoplasmin	1.53598	0	-0.0186	0.010021	-0.011166	0.0059521	-0.0018888	0.00091658	-0.015812	0.00021274	-0.0086979	-0.0081162	0.011326	0.0055235	-0.010368	-0.0017006	-0.0046334	0.0036989	0.0020481	0.00866	-0.002049	-0.015173	-0.011311	-0.011676	0.00067331	0.008024	-0.0051227	-0.0028056	-0.0098967	-0.0022459	0.0023842	-0.019473
Q13428-3	Isoform 3 of Treacle protein	1.53541	0	-0.018642	0.0016991	0.012658	0.012835	-0.010263	-0.016635	0.0052323	0.018401	-0.0067199	-0.0017952	-0.0038411	0.010866	-0.001214	-0.00098027	-0.0039526	-0.0048855	0.0098905	-2.4548e-05	-0.0098627	-0.0046631	-0.00054821	-0.0061528	-0.0044536	-0.0040596	0.011984	-0.00297	-0.0027768	0.0033137	0.0034312	-0.0010876
Q9H300	Presenilins-associated rhomboid-like protein, mitochondrial	1.53524	0	-0.017625	-0.015788	-0.0021907	-0.0049577	-0.0044915	0.028576	-0.014044	-0.010004	0.0069211	-0.0031498	0.0045983	0.0050856	-0.001772	-0.025834	-0.012835	0.0050237	-0.016567	0.0282	-0.014618	-0.030951	0.0035078	-0.0026781	0.016881	0.0080743	0.019225	-0.033202	-0.02795	-0.012389	0.019007	0.0028583
P43897	Elongation factor Ts, mitochondrial	1.53495	0	-0.01807	-0.0032148	0.0090174	-0.0030083	-0.0060479	0.004833	-0.004574	0.011035	0.019817	-0.0066679	-0.013538	0.014456	-0.022177	0.0077002	0.0046986	-0.0092029	0.00046987	-0.01934	0.0091065	0.012399	-0.0021521	0.0060357	0.005196	-0.013928	0.0017795	0.0027677	-0.043841	-0.0099753	0.010996	-0.02562
Q5VTL8	Pre-mRNA-splicing factor 38B	1.53413	0	-0.018734	-0.001843	0.012353	-0.0015804	-0.0065491	-0.013924	-0.017646	-0.0031767	-0.014662	-0.019238	-0.019494	0.02183	-0.023366	-0.0028125	0.019194	0.0070399	-0.001438	-0.00039355	0.0035463	0.0034219	-0.015319	-0.011967	-0.0035443	-0.017169	0.011914	-0.021584	0.0069648	0.0040321	8.2961e-05	-0.011737
Q9Y4L1	Hypoxia up-regulated protein 1	1.53382	1.4014e-05	-0.019353	0.024935	-0.014475	-0.014788	0.012903	-0.00024025	-0.01964	-0.0025417	-0.0035647	0.0092188	0.007943	-0.010984	0.0032465	0.0025449	-0.0089264	-0.0045443	0.0028359	-0.0015902	-0.011724	-0.010696	-0.0078344	-0.018106	0.0044811	0.0066353	-0.0046281	-0.00086179	0.0016986	-0.0012791	0.0003869	-0.027316
P08514	Integrin alpha-IIb	1.53375	0.000112698	-0.018649	-0.0070891	0.0013191	-0.00085141	0.012416	0.018724	0.00047091	-0.00774	-0.022949	-0.033661	-0.044744	-0.01004	0.020018	-0.022945	0.063115	0.01298	0.009078	0.020578	-0.035021	-0.03976	-0.0076251	0.0078422	-0.0094858	-0.014443	0.010507	-0.020006	0.033719	-0.0041818	-0.014439	-0.013458
Q96SQ9-2	Isoform 2 of Cytochrome P450 2S1	1.53371	0.00246858	-0.016602	-0.020692	-0.011333	-0.026752	-0.01654	0.068267	-0.037136	-0.00077731	-0.0064169	-0.024005	0.044634	-0.018982	0.030144	-0.013465	-0.0057238	-0.035158	-0.025732	0.019973	0.0099211	-0.035843	-0.0060553	-0.033132	0.010212	0.029	-0.0087571	0.0091897	0.022755	-0.0098972	-0.0080501	-0.028662
P50748	Kinetochore-associated protein 1	1.53338	0	-0.018481	0.0054929	-0.0063965	-0.011407	0.0037252	0.0027453	-0.0032293	-0.0017425	-0.010683	-0.012519	-0.0044137	-0.0097239	-0.0086568	0.0024039	0.0017269	-0.0025269	-0.012169	-0.021923	0.030001	0.0044164	-0.00010179	0.0032907	0.012614	-0.0092112	0.0082557	-0.015268	0.018773	0.00038169	-0.0097556	0.0069261
P61604	10 kDa heat shock protein, mitochondrial	1.53303	1.75097e-05	-0.018843	-0.0035529	0.007154	-0.0219	0.009915	0.035552	-0.022647	-0.0092219	0.0059436	-0.0050908	-0.029204	0.0061831	0.017756	-0.020338	0.0092083	-0.0059232	-0.0012946	0.0072281	-0.019434	0.0014712	0.017971	0.0038789	0.00021142	-0.0070882	0.016989	-0.011729	0.00099824	0.002398	-0.00070116	0.0069829
Q15054	DNA polymerase delta subunit 3	1.53272	3.13653e-05	-0.018933	0.02411	-0.0087995	-0.013355	-0.011663	0.0047962	-0.0036048	-0.022748	-0.0063811	0.0098432	-0.016062	0.020583	-0.0127	0.024429	-0.015179	-0.0012873	-0.0023522	-0.01627	0.032224	0.023921	0.013476	0.0018011	-0.01129	0.021206	-0.003318	-0.010951	-0.0069374	0.0021425	0.0020353	0.028152
P06746	DNA polymerase beta	1.53267	1.09409e-05	-0.018525	-0.0032229	0.022908	-0.0085899	-0.012764	0.03674	-0.012489	-0.011476	-0.011524	-0.00048741	-0.0078402	0.0013317	-0.0060211	-0.010041	0.018722	0.015032	0.0037167	-0.012621	-0.0062306	0.006758	0.003382	0.0019233	-0.00034507	0.00042807	-0.01716	-0.017816	0.017346	0.00048187	-0.019467	-0.015194
P14866	Heterogeneous nuclear ribonucleoprotein L	1.53183	0	-0.018411	0.0081334	-0.00013868	-0.0076439	-0.0024776	0.0061153	-0.0042491	-0.0088689	-0.0058719	-0.0012635	0.0070615	-0.00089648	0.0029603	-0.0029569	-0.0083222	0.0026189	0.0088214	0.0042199	-0.00041828	-0.0050859	0.0022999	-0.0053898	0.0070741	-0.0015742	0.0012109	-0.011887	0.009407	0.00060219	-0.0060417	0.026085
Q9Y4I1	Unconventional myosin-Va	1.53175	4.70312e-06	-0.018258	-0.022935	0.012971	0.010274	-0.010711	0.0025766	-0.0045478	0.0087996	-0.006256	0.0031679	-0.012248	-0.017337	-0.005506	-0.0071979	0.035946	0.018914	-0.012027	-0.0055542	-0.012413	0.016226	-0.011724	-0.010849	0.012114	-0.020646	-0.014536	-0.0083774	-0.00086275	-0.0037446	-0.0051629	-0.02066
Q96T88-2	Isoform 2 of E3 ubiquitin-protein ligase UHRF1	1.53154	0	-0.018512	0.014037	0.00043995	-0.0057398	-0.0056809	0.0087699	0.0039426	-0.012893	-0.020336	-0.0053008	0.0074953	-0.01142	0.012332	0.01645	-0.0025002	-0.0050822	0.014792	-0.0047231	0.013206	0.0012423	-0.0052867	-0.0056213	0.0074424	0.0048812	-0.0059057	-0.00076535	0.0029832	-0.0036103	-0.0018034	0.03512
Q9BYC5	Alpha-(1,6)-fucosyltransferase	1.5313	1.0917e-05	-0.018227	-0.00049923	-0.027201	0.010416	0.0058105	-0.0057834	-0.010393	0.020424	-0.024551	-0.020525	0.017253	-0.01879	0.005952	0.0086965	-0.0059381	0.025004	-0.021513	0.0085101	0.0022207	0.012882	-0.0016585	-0.013591	-0.0078191	-0.0070658	-0.026088	0.020154	0.0039235	0.0029539	-2.9243e-05	-0.0018174
P38159	RNA-binding motif protein, X chromosome	1.53045	0	-0.018871	0.013444	0.0032173	0.0055201	-0.0099364	-0.0026743	0.0036231	0.002562	-0.0043576	0.016179	0.0019534	-0.0014556	0.0029366	-0.0063078	0.0036304	0.00016893	0.014316	-0.0041166	-0.00072909	0.0082806	0.0028018	-0.0034107	-0.0013451	0.0058425	0.00074522	0.00081622	0.0038329	0.0025864	-0.0052948	0.0090592
Q14739	Lamin-B receptor	1.53039	4.75624e-06	-0.018564	0.013511	-0.01049	-0.0009452	0.00048606	0.011216	-0.016344	-0.027444	-0.0060472	-0.016885	-0.016068	0.02184	-0.004971	-0.0042374	-0.034236	0.0066265	0.0089751	0.017695	0.014695	0.015581	-0.00048561	-0.0025151	-0.0064792	0.0074881	0.0024418	-0.024903	-0.0061551	0.00091725	0.003107	-0.025569
P30101	Protein disulfide-isomerase A3	1.53034	0	-0.018731	0.0092818	-0.015204	-0.0019023	0.0063791	-0.0078034	-0.0070584	0.0061857	0.0039442	0.0073889	0.0023946	0.0056631	0.01072	0.0011947	0.0060173	0.0037721	-0.0048672	0.0044309	-0.01092	-0.0083645	-6.112e-05	-0.00038699	0.0060801	0.000974	-0.0094361	-0.0046181	0.0012196	-0.0013527	-0.0011454	0.0093796
Q6IBW4-4	Isoform 4 of Condensin-2 complex subunit H2	1.52984	1.25523e-05	-0.018743	0.025685	0.0062016	-0.010822	-0.01359	-0.0065473	-0.014259	-0.0035537	-0.0096855	0.0049362	-0.0096127	-0.0045332	-0.025146	0.026298	0.0058146	-0.016146	-0.00056101	-0.0043678	0.009008	0.0089681	0.0023261	-0.0060071	-0.0035268	0.03085	-0.033065	-0.024018	-0.0035144	-0.0031249	0.00525	-0.030465
P20702	Integrin alpha-X	1.52929	1.39373e-05	-0.01861	-0.0167	-0.01486	0.026978	0.0087386	0.0071234	-0.0099984	0.0068267	0.012897	0.0080276	0.0020505	0.017265	-0.0094826	-0.016459	-0.02812	-0.012305	-0.0029943	0.019615	-0.0094174	0.00095886	0.00026858	-0.036301	-0.0078273	-0.0030066	0.0016787	0.0088228	0.019646	0.0068476	-0.0099658	-0.0052583
O95551-2	Isoform 2 of Tyrosyl-DNA phosphodiesterase 2	1.52896	0	-0.016908	0.011734	0.0077318	0.0051384	-0.026241	0.021061	0.0037977	0.0099432	0.0091	0.00037313	0.024306	-0.029039	-0.003228	-0.00030261	0.0019834	0.0012885	-0.021265	0.015776	0.011709	0.025755	-0.015596	-0.034317	-0.0049561	0.009524	0.013626	0.044657	-0.0017525	0.0072198	0.01006	-0.0021169
Q96K49	Transmembrane protein 87B	1.5289	0	-0.018196	0.0022746	-0.0084291	-0.021908	0.001625	-0.0055117	-0.008422	0.005882	0.013048	0.016613	0.0046523	0.00032192	-0.0061427	0.013062	-0.0041742	-0.01417	-0.020489	-0.0020586	0.016694	-0.010539	0.0064157	-0.0094563	0.012748	-0.0059636	0.014237	-0.0092448	-0.031704	-0.0085545	0.02086	0.0058717
P48200	Iron-responsive element-binding protein 2	1.52794	0	-0.018925	0.016241	0.0086202	-0.010006	-0.0058519	0.01421	-0.022557	-0.00057486	-0.0090137	0.0073805	-0.0026552	-0.0030875	0.0018768	-0.0046344	0.025281	0.0072927	-0.010978	-0.0012815	-0.012804	-0.011647	0.020458	-0.0038986	-0.01258	-0.015733	0.014265	0.002207	-0.0049917	0.0068835	0.0010181	-0.020297
Q9NQ55-3	Isoform 3 of Suppressor of SWI4 1 homolog	1.52783	0	-0.01829	-0.0040647	0.01897	0.0035193	-0.0044659	0.0030787	-0.0037048	0.011174	0.002834	0.0027115	0.0033903	-0.0022629	-0.0012926	-0.0044698	0.01526	-0.0080762	-0.025804	-0.016532	-0.0037564	0.0062181	0.0013073	-0.015513	0.009915	0.0057113	0.0051529	0.0086701	-0.006896	0.0020641	0.0028165	0.0080742
P35580-3	Isoform 3 of Myosin-10	1.52599	4.53515e-06	-0.016302	-0.013117	-0.0093248	0.0035262	-0.042096	0.014705	0.0078124	0.0091892	-0.012366	-0.0092066	0.0056022	-0.0057419	-0.018724	0.0043676	-0.0019441	0.01047	-0.014289	0.021898	-0.0087007	-0.0028128	-0.0098032	0.00038163	-0.020807	0.0036557	-0.0046199	-0.0036029	-0.0056281	0.000384	0.0020303	0.030533
Q9BX95	Sphingosine-1-phosphate phosphatase 1	1.52585	0	-0.018513	0.0061605	0.0074966	0.0026462	0.0083546	-0.020285	0.013722	0.0034055	-0.0075604	0.01245	0.01301	-0.010398	-0.008846	0.012945	-0.018037	-0.015127	-0.014128	0.011717	-0.0083816	0.0015197	-0.0051949	-0.0316	0.013818	0.00085767	-0.018182	0.016817	0.016835	0.0066823	-0.0013447	0.026907
P09661	U2 small nuclear ribonucleoprotein A'	1.52584	0	-0.018417	0.0057048	0.0010509	-0.007923	0.0030288	0.0036951	-0.010047	-0.0046086	0.002022	-0.0022359	-0.006905	-0.0010076	-0.0046363	-0.010001	0.0076617	0.0027534	0.0025792	0.00056558	-0.0070749	-0.002263	0.0017168	-0.0024399	0.0074467	-0.0055597	-0.0045812	-0.0021466	0.0054561	0.0020273	-0.0022485	0.015125
Q15382	GTP-binding protein Rheb	1.52512	0	-0.017165	-0.0021911	-0.0119	0.007343	-0.025084	0.010884	-0.013402	-0.0010953	0.023919	0.018307	0.017317	-0.0053359	-0.0094605	0.0092433	0.0013021	-0.014225	-0.0057891	0.01162	0.021685	-0.0043494	-0.0058159	0.01442	0.012054	0.025716	-0.003521	0.010413	-0.013721	-0.00042306	0.0058779	-0.025841
Q9BZ95	Histone-lysine N-methyltransferase NSD3	1.5245	0	-0.018282	0.0042895	0.0050014	0.0003474	-0.0052005	0.013843	-0.021818	-0.0034221	0.01549	0.0024091	-0.016128	0.0040633	0.00025532	-0.0040113	0.0071148	-0.0094138	-0.0089541	0.0052297	0.0015017	0.0077242	-0.0025807	-0.0073702	-0.0077765	0.00099879	-0.010844	-0.020767	-0.027707	-0.014921	0.014864	0.01304
O75818	Ribonuclease P protein subunit p40	1.52429	0	-0.01836	-0.005102	0.0066016	0.017064	0.0034195	-0.0051983	-0.011917	0.022402	0.0030276	-0.003553	-0.0080134	-0.019792	-0.018758	-0.011237	-0.0045226	-0.0016464	0.0092048	0.0050469	-0.00080555	0.0048887	-0.011992	0.0031468	0.0046439	-0.0033883	0.020512	-0.0033276	0.025373	0.011078	-0.007306	-0.016967
O60678	Protein arginine N-methyltransferase 3	1.52411	0	-0.018279	-0.009307	-0.013664	-0.00082612	0.0036183	0.0045968	-0.010549	-0.0025152	-0.011363	-0.0053725	-0.0058789	-0.0085641	-0.0069159	-0.0054774	0.016476	0.0011862	-0.018664	-0.007529	0.0035587	0.0048909	-0.0050015	-0.0065661	0.032175	0.019245	0.0013379	0.024364	-0.025312	0.00052486	-0.00090847	0.033977
Q4KWH8	1-phosphatidylinositol 4,5-bisphosphate phosphodiesterase eta-1	1.52382	0	-0.018711	0.0032408	-0.0053362	0.016613	0.009865	0.014478	-0.0090474	0.0031008	-0.01049	-0.0010919	0.022157	0.0051337	-0.015359	0.0080192	-0.0034488	-9.1081e-06	0.02784	0.0054629	-0.0041202	-0.025152	-0.011451	-0.00097245	0.0021065	0.0051378	0.011991	-0.021634	0.063812	-0.00096551	-0.060447	-0.0064475
O75369-8	Isoform 8 of Filamin-B	1.52375	0	-0.019142	0.00066017	-0.0093168	0.011493	0.013336	-0.026548	0.0044293	0.020934	-0.0039374	0.013453	-0.0026152	0.0072754	0.016955	0.0059434	0.0047758	0.0055274	-0.0079219	-0.0086942	0.0051028	0.0014667	0.00041848	0.001995	0.005025	0.0013086	-0.0044635	-0.0066104	0.0021994	-0.0033951	-0.0029347	3.1509e-05
Q9BXV9	Uncharacterized protein C14orf142	1.52358	3.43425e-05	-0.018808	0.026099	0.0017648	-0.013146	0.0052822	-0.023526	-0.01031	-0.001373	0.0046136	-0.00062324	-0.022383	0.015741	-0.014053	0.015065	0.020759	-0.0088413	-0.0091263	0.0081268	-0.0027629	-0.015583	0.01754	-0.029181	0.0043611	-0.0094235	0.0030681	0.013607	-0.012145	0.0032969	0.00018822	0.022509
Q96DH6	RNA-binding protein Musashi homolog 2	1.52354	6.6482e-06	-0.018413	0.010485	0.00079826	-0.017972	-5.625e-05	0.026698	-0.022017	-0.0085434	-0.0022662	-0.0089635	-0.0030925	-0.020277	0.017818	-0.0074148	-0.010424	5.1541e-05	0.03858	-0.0029851	-0.006583	0.014209	-0.016695	-0.024508	-0.0010077	0.016754	0.022636	-0.0062814	0.051745	0.0012075	-0.025303	-0.023946
P22626	Heterogeneous nuclear ribonucleoproteins A2/B1	1.52278	0	-0.018413	0.015915	0.0055022	-0.0081017	-0.0042277	0.0017318	-0.00028571	0.0025623	-0.0044764	0.00042856	-0.0023987	0.0016656	0.00024325	-0.0066346	0.0037983	-0.0018285	0.010867	-0.0043631	-0.00054327	-0.0051518	0.0032767	-0.010802	0.0019262	-0.0065366	0.0019101	-0.0043231	0.00132	-7.3106e-05	-0.00022328	-0.017012
Q9H583	HEAT repeat-containing protein 1	1.52278	0	-0.018273	-0.011062	0.0060604	-0.0013762	0.0095788	0.0066158	-0.0038884	0.01456	0.011688	0.0039513	-0.0072184	-0.0031975	0.0065665	-0.012678	0.015943	-0.002368	-0.013347	-0.011936	-0.0086924	-0.0051487	0.00064306	0.0033488	0.0016684	0.0096357	0.0057535	0.0033633	0.0024795	0.00066972	-0.0017109	-0.031996
P23284	Peptidyl-prolyl cis-trans isomerase B	1.52233	0	-0.01811	0.003462	-0.017966	0.012479	0.0044795	-0.0083481	-0.0012746	0.0096179	0.0020003	-0.0071148	0.005799	0.0041673	0.0013934	0.0027624	0.0047315	0.00094772	-0.00019046	0.0027506	-0.0014483	-0.0043344	-0.010566	-0.0032698	-0.0037829	0.008336	-0.0013823	0.0039378	0.0013206	-0.0016619	3.3578e-05	-0.013602
P29558	RNA-binding motif, single-stranded-interacting protein 1	1.52169	2.43457e-06	-0.017485	-0.023714	-0.0064378	0.0055483	-0.00084417	0.011925	0.01583	-0.012278	-0.016413	0.0011357	0.0052926	-0.029494	0.004381	0.0025613	-0.0034093	0.012136	-0.001151	0.024429	-0.0093184	0.025563	-0.0040509	0.0042908	0.025671	-0.0027685	0.0088574	-0.0079931	-0.00066768	-0.00070111	-0.0040633	-0.024034
Q13601	KRR1 small subunit processome component homolog	1.52152	0	-0.018142	0.0050826	0.0097397	0.0040066	-0.0012738	0.0028871	0.0049795	0.013848	0.014227	0.0011816	-0.011929	0.0074696	0.0012384	-0.013288	0.0066583	9.0463e-06	0.003107	-0.0076958	0.004391	0.013439	-0.0078811	0.0033917	-0.0021012	-0.0055853	0.02825	0.006193	0.0049793	0.013681	0.0051936	-0.013847
Q9H501	ESF1 homolog	1.52135	0	-0.019094	-0.0010728	-0.0038701	-0.0073947	0.0046692	0.0013246	-0.026399	-0.0045653	-0.01315	0.020815	0.0046621	-0.020461	0.00012803	0.015083	0.010213	0.0045682	8.3147e-05	-0.0034795	0.0084828	0.0088885	0.0083573	0.0078068	0.0054988	0.00026973	-0.0040516	-0.0034711	0.0036466	0.00029069	-0.0097287	-0.031223
Q96RS0	Trimethylguanosine synthase	1.52126	0	-0.018284	-0.014209	0.012071	-0.0027482	-0.0037207	-0.0060728	-0.013711	0.011932	-0.021311	-0.0031997	-0.011269	-0.019639	0.020409	0.024469	0.016918	0.0068939	-0.0095927	0.013197	0.0067303	-0.00012573	0.0027929	-0.040396	-0.044509	0.0019039	-0.0038174	0.06288	-0.0086759	-0.0024734	-0.0023259	-0.032785
P61964	WD repeat-containing protein 5	1.52036	0	-0.017833	0.0021013	0.0028008	-0.0064889	-0.0097203	0.0047187	-0.010368	0.0049469	-0.00073288	-0.0053279	-0.0095117	0.0035501	-0.0084513	-0.000486	0.011421	-0.003309	0.0012965	0.0070194	0.00954	-0.0010965	-0.0075718	-0.010002	-0.0041425	-0.0071393	-0.0024098	0.015038	0.0027216	0.0018886	0.00091776	0.018603
Q96RQ1	Endoplasmic reticulum-Golgi intermediate compartment protein 2	1.52017	0	-0.017249	-0.015931	-0.0094215	-0.0093113	0.013931	0.0075249	0.017837	-0.0054577	-0.016136	-0.020498	-0.006937	-0.026726	-0.0020039	0.0085296	-0.020536	0.019705	-0.0084279	0.020038	-0.00060714	-0.000188	0.012986	7.4525e-05	0.013377	7.2467e-05	-0.019809	-0.033466	0.0049149	-0.0038048	0.0018141	-0.020803
P28340	DNA polymerase delta catalytic subunit	1.52006	0	-0.018303	0.015669	-0.0038104	-0.0080771	-0.0045208	0.011805	-0.0029946	-0.0064086	-0.0043706	-0.0031529	-0.0082893	0.011594	-0.0034689	0.0092495	-0.014082	0.0026909	-0.010043	-0.025222	0.013888	0.015901	0.0024406	0.00033281	-0.0086334	0.0092759	0.0069043	-0.002423	-0.0066311	0.0029634	0.0031812	0.0058649
P49458	Signal recognition particle 9 kDa protein	1.51985	0	-0.01845	0.0069568	0.00092876	-0.0055474	-3.6369e-05	-0.010828	-0.025325	0.0045314	0.013733	-0.0043415	-0.012757	0.015183	-0.011589	-0.0095088	0.0095358	-0.011712	0.011785	-0.0047712	0.0019265	0.0028028	0.0047418	0.0082192	0.0041017	0.00067411	0.0010775	-0.00068791	-0.0038692	0.0025401	0.0012974	0.012543
P00492	Hypoxanthine-guanine phosphoribosyltransferase	1.51938	0	-0.017517	0.0001669	-0.015758	0.0079086	-0.0099081	-0.0054099	0.015905	0.0073642	0.0011625	0.012737	0.016384	-8.1777e-05	-0.017299	-0.019029	0.024018	0.01272	-0.016665	-6.0359e-05	-0.0092998	-0.017738	-0.009166	0.0113	0.018255	-0.00075348	-0.0059445	-0.005477	-0.0072702	-0.0038526	0.00031043	0.011765
Q15528	Mediator of RNA polymerase II transcription subunit 22	1.51914	0	-0.01766	-0.002207	0.02096	-0.0040251	-0.014552	0.0019508	-0.014488	0.021465	0.0036222	-0.011965	-0.012734	-0.01072	-0.016819	-0.017082	0.022423	-0.009159	0.0047076	-0.0072956	0.0067749	-0.0082221	-0.0051275	-0.023466	-0.0052263	-0.0090679	-0.010315	0.019558	-0.021736	-0.0032143	0.00058028	-0.0083176
Q92797	Symplekin	1.51896	0	-0.018456	0.0042899	0.0029254	-0.0034562	-0.0023402	-0.00017788	-0.013942	-0.0028142	-0.0036187	0.0055396	-0.0026582	-0.0010648	-0.0070662	-0.0006688	0.0037768	-0.0071398	0.0088412	-0.00040006	0.0061091	0.0028776	0.0030796	0.00090234	0.0047618	0.0071346	-0.0042588	0.014852	0.0030992	0.0032054	-0.0025824	0.029744
P24557-3	Isoform 3 of Thromboxane-A synthase	1.5186	7.34864e-05	-0.018483	-0.010203	-0.014047	0.033303	0.0024174	0.021793	-0.029505	-0.012569	0.0039047	-0.003529	0.0038942	0.0087808	-0.0010358	-0.030686	-0.011999	-0.0027599	0.013476	0.0098565	-0.0015577	-0.016948	-0.016463	-0.021298	0.01501	0.0081997	0.022723	0.0052686	-0.015064	0.0035024	0.001872	0.015601
P52657	Transcription initiation factor IIA subunit 2	1.51849	0	-0.017937	0.0061023	0.015132	-0.0010664	-0.015483	0.0079516	0.0031348	0.021185	0.00020668	0.0075235	-0.012127	0.0028366	-0.012504	-0.006563	-0.0047221	0.0090382	0.011435	-0.0013907	0.0053172	0.010741	-0.012406	-0.00098444	-0.0035455	-0.00243	0.0080136	-0.021123	0.0018233	-0.00033328	-0.0015087	0.0055798
P16403	Histone H1.2	1.51845	2.47737e-05	-0.018806	0.01437	0.0058823	0.021412	-0.00064685	0.015744	-0.038562	-0.0092507	-0.01011	-0.015174	-0.0024964	0.0084478	0.0044787	-0.0098572	0.0015513	-0.010575	-0.0012969	0.02826	-0.010582	0.0080293	0.016294	-0.0017992	-0.013009	-0.015977	0.031336	0.0031074	0.0038348	0.014863	0.0052231	0.00088238
Q8WXA9-2	Isoform 2 of Splicing regulatory glutamine/lysine-rich protein 1	1.51835	0	-0.017947	0.0052864	0.018555	-0.00060211	0.0011127	0.0022224	0.0080316	0.0001745	0.010444	0.003076	-0.0074826	-0.01151	-0.0031375	-0.0024628	-0.004968	-0.0014415	0.0087868	-0.0047994	0.0055533	-0.011862	-0.0039393	-0.010673	0.00079758	-0.0081744	0.018102	-0.020479	0.014544	-0.0015159	-0.0022008	-0.0026746
P29590-11	Isoform PML-11 of Protein PML	1.51819	2.7894e-05	-0.018438	-0.023707	-0.0079406	0.020743	0.0036844	-0.0066139	-0.023965	0.022124	0.015382	0.0048019	-0.021894	0.0059213	-0.015954	-0.0043686	-0.010106	-0.012131	0.00544	0.00011631	0.0092092	0.0074349	0.0099878	-0.00023381	-0.0039225	-0.011994	0.014379	-0.0077506	0.0081801	0.0079859	-0.00031596	0.033701
P63313	Thymosin beta-10	1.51808	0.000194002	-0.01794	-0.01687	-0.019948	0.03692	0.00068516	-0.013612	0.03447	0.029898	0.0094844	0.010667	-0.0032411	-0.0093902	0.017023	-0.018549	0.0052751	-0.0058197	0.015865	-0.00025515	0.0026952	0.011858	0.01451	-0.0025023	0.0028176	0.0068181	0.013505	-0.0089354	-0.024475	-0.028911	0.027691	0.007916
Q9Y2W2	WW domain-binding protein 11	1.51768	0	-0.018457	0.0099689	0.0079485	-0.0032961	-0.0012712	-0.0021825	-0.0041461	0.0018159	-0.013427	0.0042222	0.0042487	0.0025207	-0.0068772	-0.0048958	-0.0091855	0.0058744	0.011152	0.0032076	0.0016044	-0.004275	0.0022071	-0.00076329	0.014427	-0.0046359	-0.031615	-0.014977	0.0084147	0.011397	-0.0018392	0.021435
P05204	Non-histone chromosomal protein HMG-17	1.51762	0.00155061	-0.020324	0.041191	0.0079379	0.022307	0.01211	0.0031886	-0.0055975	-0.018778	-0.041695	-0.0050126	-0.02336	0.024134	-0.00017511	-0.0049269	0.0043117	0.0015909	0.0059557	0.0045899	0.0052483	0.022703	0.0052913	-0.0049031	0.016155	0.029371	-0.0083095	0.02163	0.041628	-0.0092526	0.0028171	0.0048953
Q9NZH8	Interleukin-36 gamma	1.51743	0.00462663	-0.018555	-0.031449	0.0075995	-0.021774	0.018438	-0.017154	0.032388	-0.016677	-0.067416	-0.0022309	-0.022775	-0.04429	-0.0013715	0.050403	-0.011319	0.010483	0.023179	0.016415	0.014457	-0.0086002	0.024027	-0.0072341	0.023396	-0.039519	-0.0025733	0.0054382	-6.9644e-05	-0.00059539	-0.0020418	0.025378
Q9BT09	Protein canopy homolog 3	1.5172	0	-0.017661	-0.011563	-0.0027508	0.01069	-0.0057879	0.02067	-0.013378	0.00638	0.020704	0.011033	0.0062148	-0.0073867	0.0072574	-0.013776	-0.0068709	-0.0058888	0.018827	0.016237	-0.010778	0.001451	-0.0050885	-0.017141	0.0030676	0.015978	-0.0074134	0.0015046	-0.0039219	-0.0013179	0.0023491	0.031213
Q8IVT2	Mitotic interactor and substrate of PLK1	1.51708	0.0173084	-0.018592	0.069625	-0.040953	0.013274	0.0030645	0.020364	0.051506	0.019089	-0.023146	0.012168	-0.014505	-0.024129	-0.012363	-0.0029884	-0.016477	-0.0024289	-0.019721	-0.0041336	0.015058	0.012833	-0.0069265	0.016341	0.02786	0.00019175	0.0001584	0.030476	-0.033156	0.0011706	-0.0070806	-0.018049
Q13330	Metastasis-associated protein MTA1	1.51704	0	-0.017958	-0.0011538	-0.00026833	-0.0086805	-0.0091444	-0.0016332	-0.007688	0.002901	-0.012018	0.00082594	-0.010212	-0.0017394	0.0017093	-0.0065288	0.010573	0.010406	0.0042423	0.010828	-0.010736	-0.02489	-0.0010237	-0.0039395	-0.0019678	-0.0011415	-0.011806	-0.020535	-0.0058916	-0.0069075	0.0012627	-0.0031358
P78362-2	Isoform 2 of SRSF protein kinase 2	1.51703	0	-0.018544	-0.011074	-0.0021791	0.015291	-0.0049569	-0.015354	-0.0066863	0.0044732	-0.01548	0.00075948	-0.013458	0.0027763	0.0093449	0.0072858	0.0086552	0.0063584	0.0070453	-0.00096263	0.013878	0.019349	-0.0042552	0.00061745	-0.0047347	-0.00079311	-0.016707	0.0023129	-0.012347	-0.0026127	-0.0012257	0.028358
P62875	DNA-directed RNA polymerases I, II, and III subunit RPABC5	1.5167	0	-0.018066	0.0088873	0.0076791	0.0010994	0.00019249	0.0084988	0.0016783	0.018586	-0.00059743	-0.0052763	0.0084523	0.0055541	-0.0097503	-0.0050686	0.0035544	0.0011181	0.012862	-0.0080069	-0.0078061	0.01142	0.0093511	-0.0037945	0.027098	-0.019452	0.0084809	0.021532	0.017325	0.0090486	-0.0044948	-0.016305
Q8WVV9	Heterogeneous nuclear ribonucleoprotein L-like	1.51634	0	-0.017414	-0.0074825	0.00038852	-0.0047007	-0.0093788	-0.0032884	-0.0092546	-0.00422	0.012584	-0.0063616	-0.0092358	0.0031738	-0.010504	0.00098899	0.034056	-0.015012	-0.0068947	0.0071526	-0.015723	0.0038415	-0.0030946	-0.0070506	0.0019239	-0.012241	-0.004734	-0.012952	-0.009871	-0.0098693	0.010732	0.0068688
Q9UHD1	Cysteine and histidine-rich domain-containing protein 1	1.51591	4.67836e-06	-0.018036	-0.0071072	-0.0038168	-0.0070694	0.023367	0.013015	0.0036811	-0.014576	-1.3807e-05	-0.0027705	-0.015731	-0.020129	-0.028974	-0.020542	-0.010499	0.0084772	-0.036309	-0.013568	0.0069732	4.5904e-05	0.0052205	0.011421	0.015728	0.020055	-0.0012428	0.0063078	-0.028817	-0.002249	-0.00030665	-0.028828
Q9ULS5	Transmembrane and coiled-coil domains protein 3	1.51456	4.55322e-06	-0.017514	0.0040913	0.027866	-0.017008	-0.0083055	-0.0057934	0.0022192	0.017688	0.0019923	-0.0078749	-0.010539	-0.020499	-0.0084163	-0.0050388	-0.014305	-0.0061886	0.0031951	-0.020135	0.026354	-0.0072668	-0.0056137	-0.022206	-0.032829	0.0198	0.00032369	-0.018365	-0.025568	-0.015882	0.020822	-6.1406e-05
A8MWD9	Putative small nuclear ribonucleoprotein G-like protein 15	1.51445	0	-0.018482	0.0017715	0.019681	0.0023986	-0.00096116	0.0070041	-0.0016388	0.0023289	-0.0099921	0.0075787	0.0035617	0.0060746	0.0034054	-0.0035584	0.001806	-0.0014685	0.0031596	-0.010752	-0.0074133	-0.011211	-0.0015422	-0.010361	0.0051376	-0.007508	0.001912	0.01475	-0.010423	0.00036107	-0.0041918	0.013481
Q15418-2	Isoform 2 of Ribosomal protein S6 kinase alpha-1	1.51413	1.4007e-05	-0.019202	0.020087	-0.015433	0.0012426	0.0049868	-0.015561	-0.0078891	0.00013962	0.0025569	0.022766	-0.015685	0.017374	-0.002066	-0.002478	0.022121	0.00045107	-0.026465	-0.017383	-0.0051538	0.0066811	0.004875	-0.014909	-0.0046265	0.0038113	-0.0056981	0.016852	-0.0027955	0.0048399	-0.0057291	0.012579
O75533	Splicing factor 3B subunit 1	1.51366	0	-0.017999	0.00088416	0.0066153	-0.0068173	-0.0013433	0.0092387	-0.016365	0.0011689	0.0020232	-0.0035668	-0.0050798	-0.0011211	-0.0025507	-0.0073483	0.0028694	-0.002436	0.0045858	-0.0033195	0.00085829	0.0010736	0.003568	0.0023221	-0.0027883	0.0050373	0.0087762	-0.0025922	0.015395	0.004124	-0.0058834	0.014754
Q86SK9	Stearoyl-CoA desaturase 5	1.5133	0.000124708	-0.017253	-0.016932	-0.00090575	0.0070791	-0.011283	0.004042	0.011194	0.037768	0.018851	0.038019	0.0011687	-0.048653	-0.0094878	-0.042209	0.01096	-0.0049183	-0.00071535	0.010138	-0.0071889	-0.014717	-0.037935	0.014713	0.02727	0.042947	0.012688	-0.045351	0.012007	-0.026059	0.0033217	-0.0077958
A4D1S0	Killer cell lectin-like receptor subfamily G member 2	1.51275	0.00141635	-0.016699	-0.028482	0.030847	0.034501	-0.014698	0.036698	0.0055838	0.0072195	0.0085369	0.015748	0.018403	-0.037379	-0.0060596	0.012144	0.031549	-0.0011808	-0.02876	0.019852	0.0063213	-0.0045597	-0.023203	0.024355	0.030902	-0.031901	-0.019998	0.013775	0.0043044	-0.0038051	-0.013946	0.019181
Q9BQ95	Evolutionarily conserved signaling intermediate in Toll pathway, mitochondrial	1.51238	4.88656e-05	-0.018072	-0.0087732	0.035099	-0.0055812	-0.0071269	0.030673	-0.0067819	-0.0027149	-0.010346	0.00023136	-0.026945	0.0021487	-0.004813	0.001235	0.013268	0.016215	0.0028375	-0.013975	-0.00068731	-0.011704	0.0021338	0.012267	0.012935	-0.0050931	0.0050379	-0.0035884	-0.030543	-0.0027015	0.00071996	0.027849
P55769	NHP2-like protein 1	1.51229	0	-0.017401	-0.0049166	0.0047787	0.00037336	-0.001214	0.0065097	0.0040643	0.0070702	0.010836	-0.0032083	0.012954	-0.0079641	0.012612	-0.0067738	0.0026441	-0.010507	0.0041804	-0.0073282	-0.0020332	-0.0039199	0.00033363	-0.0069286	-0.0046045	-0.011561	-0.0059527	-0.01085	-0.0033092	-0.011679	0.0042672	-0.0053717
Q13547	Histone deacetylase 1	1.51208	0	-0.018865	0.011286	0.0025975	-0.0033048	0.0011469	-0.0044944	-0.019113	-0.0068454	-0.0087992	0.0068069	-0.0073064	0.0050757	0.0057783	0.0079953	0.0083811	0.00279	0.016641	-0.0034587	-0.0055784	0.019755	-0.010319	0.0022151	-0.0049576	-0.0085104	0.00027525	0.019044	0.0065025	0.0024261	-0.0029342	-0.021023
P42166	Lamina-associated polypeptide 2, isoform alpha	1.51205	0	-0.018126	0.018343	0.0065921	-0.0091088	-0.0043576	0.0039094	-0.008475	-0.0082354	-0.017785	-0.012476	0.0032494	0.021846	-0.0058792	0.00066631	-0.002925	-0.0084641	0.0096014	0.0076679	0.0086711	-0.012877	0.0040575	0.00030443	0.0016058	-0.0012528	0.0060981	-0.0082333	0.00047361	0.00034122	-7.9934e-05	0.0085941
Q14839-2	Isoform 2 of Chromodomain-helicase-DNA-binding protein 4	1.51192	0	-0.018383	0.0075717	-0.00061454	-0.0024207	-0.0023722	0.0014115	-0.009687	-0.0078026	-0.0080566	0.0036023	-0.0070545	0.0043065	-0.0035243	0.0026651	0.00070648	0.00029272	0.010771	-0.00042232	-0.0013137	0.0092778	0.0099092	-0.00067295	0.0011399	0.0055255	-0.0091998	-0.0029218	-0.0017023	0.0027565	-0.0018522	-0.023616
P53396	ATP-citrate synthase	1.51185	0	-0.017881	-0.002484	-0.00025157	0.0048188	0.010206	0.0008838	-0.012178	0.0080087	0.0063977	-0.012995	-0.0065249	-0.011193	-0.0022895	-0.0022654	0.0040085	-0.0016739	-0.0092792	-0.0047194	-0.0088157	0.0075361	1.7409e-05	-0.010866	-0.0031928	0.010212	-0.0058751	0.0032455	0.0040064	-0.0011321	-3.8618e-05	0.0095152
Q9UBE0	SUMO-activating enzyme subunit 1	1.51165	0	-0.018378	0.0066998	0.0017217	-0.0087024	-0.0021492	0.0096621	-0.014458	-0.019013	-0.0065639	0.0098482	-0.0030524	0.0091261	0.011866	-0.0070157	0.0021558	0.0039249	0.00336	0.0041482	0.0081954	-0.018823	-0.010499	-0.024908	0.017438	-0.0069423	0.0011944	-0.013678	0.0093643	-0.0017325	-0.0064989	-0.029345
Q6PL18	ATPase family AAA domain-containing protein 2	1.51152	0	-0.018055	0.017017	0.0046263	-0.0082208	-0.0015088	0.0013158	-0.0059664	4.6284e-05	-0.007456	0.0053932	-0.016468	-0.01534	-0.029522	-0.0023935	-0.023334	0.013662	0.0091552	0.0073687	0.0074651	-0.018746	-0.012754	-0.0014118	0.0028062	-0.017147	0.0026806	-0.0052567	0.0071076	0.0029714	-0.0020658	0.022773
P49756	RNA-binding protein 25	1.51128	0	-0.018182	0.0068848	0.00033879	-0.00089434	-0.0042784	-0.0047532	-0.0029696	0.0029851	-0.0042487	0.0041229	-0.0058855	0.0068246	-0.00048	-0.0024759	0.0095611	-0.0092443	0.01462	0.0037384	0.012743	-0.0097674	0.00074403	-0.0041165	0.0067646	-0.0091842	0.00077855	-0.023375	0.013592	-0.0046212	-0.0082636	-0.01386
O43809	Cleavage and polyadenylation specificity factor subunit 5	1.51049	0	-0.018146	0.0025762	0.015783	0.0046635	-0.0070303	-5.2203e-06	-0.0098582	0.00036899	-0.0052044	0.0044318	-0.0063142	-0.00074518	0.0030245	-0.006235	0.0055549	-0.008362	0.013892	0.0076465	-0.006662	-0.015331	0.0078195	-0.012892	0.0059475	0.0056833	-0.051215	0.029593	-0.037018	0.018931	0.0028709	0.029008
Q53GS9	U4/U6.U5 tri-snRNP-associated protein 2	1.51036	0	-0.017465	-0.0025492	0.0028795	-0.0099726	-0.0010529	0.017885	-0.012028	0.0036051	-0.00011673	-0.0094981	0.012711	-0.010449	0.023936	-0.0075475	-0.0026583	-0.0021626	-0.0045612	-0.0048311	-0.0024277	-0.0046036	0.0045354	0.00058003	-0.03645	0.012244	0.014375	0.0029952	0.0006597	0.0035565	0.0024621	-0.029128
Q13951	Core-binding factor subunit beta	1.51016	0	-0.01783	-0.0097692	-0.0010007	0.012919	0.00040854	-0.0066505	0.008329	0.0023048	-0.0077773	0.0025123	-0.0038193	0.0031908	0.019394	0.0043996	-0.016875	0.0036592	0.0011972	0.022723	-0.0067028	0.0034883	0.009589	-0.01594	0.0060819	0.0076656	-0.0090156	-0.014785	-0.046332	-0.022117	0.021402	-0.031248
Q6UW63	KDEL motif-containing protein 1	1.51014	2.43309e-06	-0.017772	-0.015115	-0.022133	0.00043688	-0.012739	0.00082349	-0.0084071	-0.0067654	-0.025889	0.0050531	0.0082301	0.01364	0.016935	0.018334	-0.0057847	0.0040469	-0.0015607	0.0082134	0.025222	-0.002603	0.00018684	0.01542	0.014667	0.0068504	0.0020561	-0.0068062	-0.013293	-0.00091877	-0.00049595	-0.0036435
Q15269	Periodic tryptophan protein 2 homolog	1.50978	0	-0.017661	-0.0084584	0.015018	-0.00021284	0.0018378	-0.0074929	-0.0055465	0.023315	0.010842	-0.0071608	-0.013534	-0.0004672	-0.007546	0.0050287	0.033679	-0.00082496	0.0042822	-0.011856	-0.0076732	-0.0025232	-0.023473	0.0028352	0.018126	-0.0046603	0.00018854	0.002381	-0.0025168	-0.004113	0.0031943	0.019754
Q8NI27	THO complex subunit 2	1.50954	0	-0.017646	0.010153	-0.001236	-0.0063522	-0.0071303	0.0028468	-0.0012665	-0.0042146	-0.001338	-0.0019122	0.0010326	-0.0020001	-0.0046058	-0.0075126	0.0042638	-0.0055466	-0.0038322	-0.010109	0.0026265	0.0020812	-0.0053791	0.00089244	0.013692	0.0059695	0.0085625	0.0069007	0.0038563	0.0034043	0.00092642	-0.017155
Q96GX2	Putative ataxin-7-like protein 3B	1.50885	0	-0.018258	0.0079555	0.017393	-0.0056416	-0.0083485	-0.013224	0.0092196	0.017249	-0.0098618	0.0090181	-0.0056655	0.0088588	0.0052458	0.00033856	0.0075388	-0.0073422	0.020277	-0.0042373	-0.012451	-0.014578	0.0021925	-0.011706	-0.0065735	-0.019448	0.016292	-0.038781	0.042356	0.00049413	-0.032772	-0.025978
O14929	Histone acetyltransferase type B catalytic subunit	1.5088	0	-0.016951	0.0075051	0.0053627	-0.0018303	-0.011775	0.0096524	0.0052967	0.013925	0.014277	-0.013209	-0.019377	-0.008446	-0.017594	-0.044683	0.020919	0.0045674	0.016109	0.0038373	-0.019315	-0.021295	-0.0059879	0.0034363	0.017855	-0.010041	-0.011806	0.0088341	-0.0061848	0.0037287	0.0022307	-0.026942
Q00653	Nuclear factor NF-kappa-B p100 subunit	1.5085	0	-0.01847	0.005803	-0.0058873	0.01278	0.0031045	-0.01367	-0.0071588	-0.0010985	0.0027777	0.01151	-0.00059896	0.0097746	0.0073896	0.010134	0.0015882	-0.0066982	-0.0034503	-0.0020147	-0.00044448	0.004049	-0.010516	-0.022791	0.0016368	0.00043897	0.002101	-0.0011581	0.0031778	-0.00081611	-0.00054926	-0.0045693
O43390	Heterogeneous nuclear ribonucleoprotein R	1.5085	0	-0.017941	0.0094425	0.0024622	-0.0061493	-0.0030953	0.0015502	-0.0060304	-0.0020699	-0.0012358	0.00099088	-0.00269	0.0045434	-0.0018798	-0.0057532	0.0064131	-0.0048832	0.0091345	0.0012385	-0.00023864	-0.0065113	0.0013102	-0.0028622	0.01189	-0.002916	-0.0069276	-0.0107	0.00073521	-0.0012362	7.9006e-05	-0.008216
Q96EU6	Ribosomal RNA processing protein 36 homolog	1.50687	0	-0.017945	-0.0071623	0.0027069	0.012871	0.0025275	0.011733	0.00026871	0.0031456	0.0092934	0.02151	0.013143	-0.007174	0.026468	-0.012645	0.012269	0.012603	-0.00067758	0.0079876	-0.014766	0.011375	0.0039557	0.016871	0.02838	0.022251	0.026469	-0.038358	0.0051546	-0.0054168	-0.0042473	-0.01748
P55327-3	Isoform 3 of Tumor protein D52	1.50667	0.000517863	-0.016792	0.036224	0.0085573	0.0053471	-0.022545	-0.014619	0.024239	0.034457	0.028497	-0.0046688	-0.016499	0.0097749	-0.0090833	-0.0094542	-0.010693	-0.019586	0.0099274	0.0088841	0.012345	-0.0014769	0.0043167	-0.0081423	-0.022562	0.016638	-0.0074493	-0.025351	-0.00071469	-0.01815	0.022722	0.01389
Q9NY93	Probable ATP-dependent RNA helicase DDX56	1.50666	0	-0.018366	0.0017116	0.01954	0.01218	0.010101	0.00039171	-0.015915	0.019158	0.0090154	0.0004753	0.0031291	-0.0063367	0.011583	0.01014	0.020019	-0.016325	-0.0035614	-0.01528	-0.0079581	-0.0035985	0.0042982	-0.0037251	-0.0057523	1.3824e-05	0.011996	0.0095331	-0.0032032	0.0024506	0.0026296	-0.017281
Q5C9Z4	Nucleolar MIF4G domain-containing protein 1	1.50661	0.000120407	-0.019154	-0.00085081	0.026429	0.024943	0.0084035	0.0079482	-0.020749	0.017791	0.0019903	0.020209	-0.0079042	-0.017835	0.01437	-0.021719	-0.0038645	-0.012541	0.016615	0.0026919	-0.02637	0.037185	-0.034114	-0.011411	0.0050613	0.047699	0.022888	0.0089895	0.013068	0.010652	-0.0037146	-0.021201
P11117	Lysosomal acid phosphatase	1.5066	0	-0.01841	0.0080528	-0.015376	0.0036895	0.012223	-0.0034185	-0.0056529	-0.0001366	0.0092007	0.020097	0.012417	0.0094437	-0.0031254	-0.016974	0.0019722	-0.0080494	-0.0022355	0.0034825	-0.0016088	-0.024638	-0.0021791	-0.033194	0.015449	-0.0095285	-0.022713	0.0012131	-0.0057636	0.0029617	0.0048711	0.027383
O60306	Intron-binding protein aquarius	1.50603	0	-0.017738	0.0037667	0.013188	-0.0084565	0.0025372	0.019994	-0.0062588	0.00022941	0.0036377	0.002524	0.010332	-0.0056009	0.0088755	0.0093182	0.0027267	-0.0028732	0.0087373	0.00042516	-0.0037957	0.01221	0.0043941	-0.0051738	-0.0081595	-0.0058212	-0.0021306	-0.0083135	0.0094586	-0.00143	-0.008293	0.008613
Q03701	CCAAT/enhancer-binding protein zeta	1.50586	0	-0.018198	-0.0033104	0.010251	-0.00029664	0.0033427	0.0080729	-0.013807	-0.0038901	0.0029458	0.010624	-0.004132	0.0054054	0.0021318	-0.0044829	0.022889	-0.013888	-0.023939	-0.0079956	-0.0016169	0.014019	0.0011078	0.014278	0.016159	0.022879	0.0049489	-0.0019772	0.0079898	0.0029099	-0.0056687	0.0032442
P43363	Melanoma-associated antigen 10	1.50584	0.00706627	-0.018085	0.034818	-0.020816	0.013317	-0.0056911	-0.016632	-0.002207	0.049192	-0.012822	-0.0045181	0.040907	-0.062989	0.050586	0.025195	0.047516	0.039191	0.0127	-0.065938	0.0097853	0.011919	0.0060984	0.038087	-0.036875	0.0067989	-0.058211	0.01112	0.01832	-0.0054263	-0.01934	-0.015675
Q9BT23	LIM domain-containing protein 2	1.50558	0.00492651	-0.019256	-0.003052	-0.010347	0.064028	0.015786	0.015182	-0.023299	-0.0085857	-0.039518	-0.040725	0.0060178	0.028346	-0.0005807	0.012298	-0.006688	0.010744	0.039743	-0.0072849	-0.018863	0.0074367	8.7904e-05	-0.019209	-0.029107	-0.0028355	0.017293	0.055327	0.019013	-0.01215	0.0062587	0.0040582
Q969V3	Nicalin	1.50537	0	-0.01759	-0.0074244	-0.00092907	0.0115	-0.00048155	-0.001467	-0.0033608	0.006972	0.0096747	0.0092622	0.0084831	-0.0084091	0.0010434	0.0054389	0.0041222	0.0055026	0.0048896	-0.0050823	-0.0062806	-0.010145	0.0034591	0.0028345	0.0062886	0.00084408	-0.00046906	0.0067505	-0.004491	-0.00041362	-0.0016382	0.031814
P04843	Dolichyl-diphosphooligosaccharide--protein glycosyltransferase subunit 1	1.50508	0	-0.017427	0.0052374	-0.0045845	-0.0014919	-0.00073854	0.0044707	-0.0075696	0.0039495	0.00086379	-0.0042032	0.0024477	-0.010709	-0.0021174	0.0048514	-0.0048207	0.011056	0.0029426	0.0034563	0.0061932	-0.0029209	-0.0038536	0.0017521	-0.0064216	-0.0011526	0.0080846	0.0038083	-0.0043659	0.0021306	0.0024972	-0.031968
P17706	Tyrosine-protein phosphatase non-receptor type 2	1.50463	0	-0.018548	-0.0099792	0.009294	0.0026608	0.0097627	0.006167	0.0080013	-0.011247	-0.012167	0.021787	-0.0020399	0.013464	0.012186	0.013423	0.014904	-0.0040705	-0.015592	-0.0046443	-0.019292	0.0001381	-0.0083158	-0.01015	0.0037877	0.0092098	-0.015112	-0.0096068	-0.011951	-0.0092469	-0.002464	0.026519
Q9BRK5	45 kDa calcium-binding protein	1.50455	0	-0.01877	0.011123	-0.015469	0.0039615	0.013703	-0.015193	-0.012963	0.011712	0.0017031	0.011102	-0.0015083	0.0062277	0.0097487	0.013467	-0.0022515	0.0098162	0.005821	-0.015662	-0.00068384	0.010766	0.0095702	0.0051101	-0.013053	0.007267	1.672e-05	0.021446	0.0072356	0.0065797	-0.0068861	0.0026821
P05107	Integrin beta-2	1.50393	0.00161583	-0.018611	-0.024136	-0.026049	0.01885	0.044188	0.028932	-0.0031156	-0.018099	0.0018193	-0.0094905	-0.0061862	0.016752	-0.0088009	-0.011801	-0.029573	-0.022567	0.0094624	-0.0040655	-0.011216	0.00088919	-0.0045223	-0.0092106	0.0028002	0.0068064	0.0045142	-0.01459	-0.015821	-0.012887	0.003466	-0.0025613
Q9UNF1	Melanoma-associated antigen D2	1.50372	9.87055e-05	-0.018138	0.027014	-0.030383	-0.0047794	-0.00029298	0.0034483	0.0083757	-0.0041105	0.0055518	0.019832	0.0016015	0.0035673	0.028398	-0.013141	-0.0087675	-0.011114	0.0061317	0.0037565	-0.016423	0.0023129	0.015276	-0.007551	0.010993	0.015019	0.0042516	0.0088375	-0.0047368	0.0028165	0.00096816	-0.017687
Q8WXX5	DnaJ homolog subfamily C member 9	1.50331	0	-0.017476	0.0099895	-0.0031888	0.0063182	0.0022853	-0.009605	-0.0067256	0.0078916	0.0011847	-0.015685	-0.0098881	-0.013934	-0.02007	-0.015218	-0.011024	0.0060416	0.012548	0.010767	0.031265	0.014801	0.00096067	0.0024985	-0.00077793	0.0044813	-0.0096312	0.0075378	-0.0053035	0.0044263	0.0032203	-0.030379
P09012	U1 small nuclear ribonucleoprotein A	1.50317	0	-0.017838	0.0071429	0.0045042	-0.0012345	-0.0055395	-0.0043728	-0.0026907	0.00011031	-0.0052357	0.0027021	-0.0049515	0.0036057	0.0016106	-0.011102	0.00023744	0.004852	0.0064302	0.0063237	-0.0077156	0.00066387	0.0011225	-0.00717	-0.0011866	0.0035043	-0.0038455	-0.02963	0.014713	-0.0029442	-0.010729	-0.01847
Q8TCD1	UPF0729 protein C18orf32	1.50315	4.73477e-05	-0.018038	0.01296	-0.022369	0.0064181	0.022086	0.017298	-0.022233	0.0086752	0.0088495	-0.015196	-0.0050763	-0.0064521	-0.01236	0.025492	-0.031353	0.0076751	-0.0084174	-0.02144	0.013473	0.013439	0.00303	0.0034697	-0.010108	-0.015408	0.0087008	0.0063942	0.097577	-0.0080193	-0.050392	0.016412
Q8IXQ6	Poly [ADP-ribose] polymerase 9	1.50297	0	-0.01782	-0.0077829	0.0039721	0.011872	0.003342	0.0073577	0.015117	-0.0094204	0.0047244	0.0085669	-0.021083	0.012893	0.016141	-0.0022762	-0.0053559	-0.00050518	0.0027446	0.014094	0.010421	0.016222	0.011104	-0.0074524	-0.0045246	0.0045648	-0.012219	0.0018967	0.001138	0.0022051	-0.0021937	-0.018884
P61619	Protein transport protein Sec61 subunit alpha isoform 1	1.50242	0	-0.017671	-0.0075679	0.012649	0.02048	-2.5098e-05	0.0031295	1.2213e-05	-0.0011518	-0.008142	0.0038507	0.0014246	-0.011725	-0.010998	0.0081979	-0.017028	0.0086766	0.009367	0.011818	0.01006	-0.0048152	-0.00024117	0.012305	-0.0066019	0.0022566	0.0092146	-0.0015687	-0.022863	-0.0013622	0.0029833	-0.026674
Q63HN8	E3 ubiquitin-protein ligase RNF213	1.50235	0	-0.01859	0.0078507	-6.5582e-05	0.0083551	0.015675	0.002383	-0.0051387	-0.0021397	0.0085451	0.015665	0.0076457	0.012579	0.0024161	0.0030725	0.0086656	-0.017615	-0.011049	-0.014076	0.001897	0.0045645	-0.0069594	-0.013082	-0.010433	0.0048793	0.00081556	0.0036424	0.0001159	-0.0033665	-0.0039105	0.032986
Q9UBR2	Cathepsin Z	1.50219	0	-0.018108	0.0016386	-0.013229	0.0065513	0.0012008	-6.3527e-05	-0.023371	-0.0079769	-0.01125	-0.0034982	0.0043568	0.027586	-0.016078	-0.0015534	-0.0035578	0.0029481	0.008248	0.014828	-0.025327	-0.013303	-0.0059729	-0.010241	0.00048841	0.0037039	0.0028851	0.005595	0.0064111	0.0044368	-0.0043482	-0.0034238
Q6NUQ4	Transmembrane protein 214	1.50216	0	-0.017765	-0.0026315	-0.0020203	0.0064762	0.008291	0.0056555	-0.0039241	0.0014909	-0.0045497	0.005257	0.0086434	-0.004195	-0.017935	0.00095807	0.0023245	0.0076267	-0.015235	-0.0033148	-0.0020048	-0.0047544	-0.0089556	0.010278	0.0032342	0.017873	-0.0034769	-0.010092	0.022034	0.00011882	-0.01813	-0.021889
Q9UKX7	Nuclear pore complex protein Nup50	1.5019	0	-0.017942	0.0056166	0.0027541	-0.0040179	0.0021431	-0.005846	0.01167	-0.006023	-0.02117	0.011979	0.016017	-0.00058485	-0.0037158	-0.0031577	-0.0041344	0.0083037	-0.014921	-0.0029317	-0.0089831	-0.0060481	-0.0021941	-0.00068405	0.0042557	0.0053142	0.0040379	-0.001239	-0.020722	-0.0020095	0.00098096	0.026899
Q96PZ0	Pseudouridylate synthase 7 homolog	1.50165	0	-0.017327	-0.0075757	-0.0087393	0.007314	-0.007065	0.00068269	-0.0060088	0.0040507	-0.0031604	0.0022233	0.0098629	-0.0072233	-0.003871	0.00087466	0.017301	-0.0013585	-0.0088227	-0.00015402	-0.019537	0.0050103	-0.0048029	0.0059883	0.0070288	-0.0044092	-0.0031923	0.011933	0.006721	0.0025025	-0.0055401	0.028762
Q8TED0	U3 small nucleolar RNA-associated protein 15 homolog	1.50141	0	-0.017559	-0.0060234	0.01069	0.0024378	0.0001913	0.0018604	-0.0027942	0.0051174	0.011549	0.00087337	-0.013539	-0.0013747	0.0011742	-0.0050882	0.023855	-0.0050696	-0.00334	-0.012574	-0.0089895	-0.0054294	0.004796	0.0098443	0.026199	0.0046652	0.012984	-0.0086616	0.011527	0.0026319	-0.0015176	0.020997
P12270	Nucleoprotein TPR	1.50138	0	-0.017206	0.0029538	0.0023768	0.0029613	-0.0075948	0.0066381	-0.0052134	-0.00082332	0.0048552	-0.0016486	-0.0038194	-0.011697	-0.0064277	-0.0051462	0.00095947	0.0015002	-0.000511	0.00734	0.005818	0.013421	-0.0043547	0.0023855	0.00014728	0.0022432	0.0014884	-0.0054893	0.00091745	0.00023586	0.00014292	-0.0082212
Q9NVX2	Notchless protein homolog 1	1.50129	0	-0.01739	0.00026583	0.0033473	0.0025661	-0.0043391	-0.0014998	-0.0019507	-0.0066646	0.0063232	0.00095621	-0.0015158	-0.0018287	-0.0091632	-0.002512	0.0052015	-0.030934	-0.005584	-0.00052406	-0.015297	0.00043709	-0.011468	-0.0039281	0.0084784	-0.0069658	-0.04154	0.021134	0.0042653	0.013788	0.008656	-0.023051
O43823	A-kinase anchor protein 8	1.50122	0	-0.017465	0.00028234	0.01389	0.0029321	-0.0090303	-0.00080241	-0.0084342	0.010271	0.0088801	0.0011442	-0.0052627	-0.012814	-0.010405	-0.0084974	-8.7232e-05	-0.010548	0.024581	-0.0031178	-0.017005	0.0020231	-0.0014942	-0.0076179	0.011951	-0.01199	0.0075223	0.027924	-0.0071056	0.0057472	-0.0018318	0.004121
Q08426	Peroxisomal bifunctional enzyme	1.50082	1.43223e-05	-0.017858	0.0057619	-0.0030161	-0.025348	0.015873	-0.0016998	-0.0076441	0.00029505	0.020237	0.030583	0.0040284	-0.013358	0.017855	-0.0090223	-0.011301	-0.018726	-0.015356	0.015943	0.005705	-0.011694	0.016378	0.008056	0.024753	-0.0042348	-0.0011131	0.01766	0.013069	0.0070477	-0.0040906	0.024005
Q9NRP0-2	Isoform 2 of Oligosaccharyltransferase complex subunit OSTC	1.50054	0	-0.017377	3.7076e-05	-0.010211	0.00058285	0.0017991	-0.0026156	-0.016387	0.0013774	0.0059238	-0.0014753	0.013267	-0.00068565	-0.0070475	0.0048695	-0.00041393	-0.012273	0.020784	0.019295	0.0094123	-0.011431	0.0040456	0.012588	-0.0017557	-0.0085187	0.0086075	0.039114	-0.0026669	0.0052467	-0.0025005	-0.032309
Q9BYG3	MKI67 FHA domain-interacting nucleolar phosphoprotein	1.50031	0	-0.017903	-0.0099152	0.0082857	0.010355	0.0032606	0.0041703	-0.006619	-0.0027201	0.0069453	0.011373	-0.0041357	-0.0010142	0.0037354	-0.0041544	0.024074	-0.01183	-0.014429	-0.010287	-0.017692	-0.0014298	-0.0032016	0.012443	0.019975	-0.0048536	-0.0046323	-0.0013761	0.015147	-0.00078227	-0.012307	0.0038545
Q13153	Serine/threonine-protein kinase PAK 1	1.50006	0.00015531	-0.017291	0.014297	-0.023894	-0.0068157	-0.0042347	0.028519	-0.038324	-0.018798	0.0053888	-0.0025536	0.014802	-0.010329	-0.0083452	-0.0068976	0.02648	0.011006	-0.029609	-0.00083335	0.022821	0.010244	-0.00043923	0.029345	0.017922	0.014087	-0.018644	-0.015093	-0.019775	-0.003255	0.0039155	0.015612
O94906	Pre-mRNA-processing factor 6	1.49941	0	-0.017878	0.019769	-0.0060061	-0.0029255	-0.005178	0.0024723	-0.013626	0.001242	-0.0059018	-0.0018936	-0.006339	-0.005326	-0.0043082	-0.0023002	-0.007487	0.0032941	0.004945	-0.0076301	0.0078013	0.0048506	0.0056619	-2.6782e-05	-0.0067037	-0.00159	0.0054175	0.0023698	0.0030161	0.004292	-0.00021911	-0.031831
O14562	Ubiquitin domain-containing protein UBFD1	1.4993	0	-0.017399	0.018567	0.016537	0.010319	-0.0079313	0.0042525	0.0046281	0.0037342	0.0022538	-0.0064328	-0.0052282	0.0012025	-0.0094964	0.011336	-0.0070598	-0.012712	0.0074666	-0.00093163	-0.0055563	-0.01079	-0.0062585	-0.0017565	-0.014221	0.0053875	0.032201	0.0021113	0.0011049	0.014555	0.012594	0.00024726
Q9NPI1-2	Isoform 2 of Bromodomain-containing protein 7	1.49926	0	-0.017756	-0.0036903	0.0084108	0.013466	-0.017999	-0.0018106	-0.023488	0.004927	-0.00082979	0.0022374	-0.0025872	0.0092481	-0.0030604	0.014753	-0.013004	-0.020741	0.031348	-0.0012419	0.0062459	0.0049173	0.0016856	0.0064864	0.023255	-0.019894	0.0060593	-0.021024	0.0035452	-0.001738	-0.0054244	0.027408
O95232	Luc7-like protein 3	1.49912	0	-0.018029	0.017532	0.0041614	-0.014752	-0.0025944	-0.004914	-0.015677	0.0050429	0.0010097	0.01601	0.0033293	0.0010556	-0.0094365	-0.0050682	-0.012587	0.008397	0.0064618	0.001516	-0.0013471	0.0058001	0.0066739	-0.0094505	-0.0068798	0.0010287	-0.022992	-0.0024839	-0.0039528	0.0088667	0.0019148	0.0069491
Q96F24	Nuclear receptor-binding factor 2	1.49911	0.00232537	-0.017852	-0.016508	-0.025795	0.030285	-0.0065322	-0.015978	0.032731	-0.002632	-0.037933	-0.0064615	-0.032007	0.032975	-0.0029672	0.020527	0.056977	0.0098269	-0.06639	-0.013804	-0.019613	0.024373	0.0079161	0.007246	0.0066706	-0.012287	0.036497	0.010308	-0.0073644	0.041719	0.02231	0.033671
Q13951-2	Isoform 2 of Core-binding factor subunit beta	1.49905	0.000257011	-0.018349	-0.013602	0.0098724	0.02548	-0.017862	-0.0034127	-0.0075069	0.014063	-0.032119	0.0091817	-0.0051739	0.036029	-0.028423	-0.0064835	-0.016463	0.042243	0.020533	-0.0017292	-0.011521	0.010121	0.010666	-0.020284	0.0015016	0.026739	0.009607	-0.025809	0.0028289	0.011411	-0.012607	0.013229
Q96EK6	Glucosamine 6-phosphate N-acetyltransferase	1.49873	0	-0.017783	0.0038356	0.006379	0.00252	0.0067458	0.0012806	0.0083824	0.017299	-0.0090483	0.008286	0.0098167	0.0081787	0.0024256	0.013478	-0.0031448	0.027273	-0.011037	-0.0157	-0.0087941	-0.020501	0.0018624	0.029085	0.0088027	-0.01031	0.012805	-0.0076388	0.047506	0.0091795	-0.03175	-0.029932
Q9BRT9	DNA replication complex GINS protein SLD5	1.4987	0.000922887	-0.01949	0.010264	0.030593	0.0091048	-0.0043885	0.0039141	-0.039657	-0.021805	-0.036473	0.02195	-0.012222	-0.0018247	-0.023518	-0.0037207	-0.01941	0.034067	0.016955	-0.011561	0.0094418	-0.01848	0.015904	0.015004	0.0049168	-0.011197	-0.036904	0.012877	-0.05468	0.0071839	-0.0099686	-0.0070027
P01906	HLA class II histocompatibility antigen, DQ alpha 2 chain	1.49849	0.0108976	-0.0196	0.002319	-0.014621	0.059524	0.03544	0.011225	-0.040449	-0.021439	0.014678	0.0039784	4.4837e-05	0.05046	0.029634	-0.0159	-0.031878	-0.038912	0.0019697	0.041754	0.015835	-0.013371	-0.020425	-0.068367	0.032954	0.011465	0.032954	-0.033561	0.002529	-0.0090025	0.0097459	0.0087655
P01137	Transforming growth factor beta-1	1.498	0	-0.017464	-0.017898	-0.00026021	-0.0015559	0.003834	0.019399	0.0035737	0.012783	-0.0066368	0.0071046	-0.0052662	-0.0025465	0.00048032	-0.013512	0.0021148	-0.0078829	-0.011897	0.0044466	-0.024735	-0.012354	0.0026577	-0.011859	0.0024235	0.021164	0.019874	-0.015243	-0.0077244	-0.0023568	0.0069838	-0.032617
Q9NQZ2	Something about silencing protein 10	1.49789	0	-0.017919	-0.011501	0.011082	0.011483	0.0070012	-0.01179	-0.0099163	0.023653	0.0067537	0.0073984	0.00049998	-0.0074304	0.0068535	-0.01153	0.025814	-0.00049174	-0.0098342	-0.0035214	-0.0039125	0.0037491	0.0039048	-0.007997	0.011599	-0.0040272	0.016213	-0.025881	0.02906	0.0037162	-0.015112	0.0091739
Q9UKD2	mRNA turnover protein 4 homolog	1.49766	0	-0.018084	0.0091611	-0.0018195	-0.0002536	0.010117	-0.0077212	0.011183	9.6201e-05	-0.0046902	0.0063879	-0.0030541	0.014542	0.0076189	-0.0055838	0.023248	-0.0084505	-0.015023	-0.010791	-0.0055365	-0.0028194	-0.006134	0.0057525	0.0089407	0.020721	0.0023652	0.011925	0.0037619	0.00082596	-0.0044646	-0.013774
Q9Y314	Nitric oxide synthase-interacting protein	1.4974	0	-0.017756	0.001224	0.014717	0.0046127	-0.0092712	-0.0033883	-0.0065205	0.016561	-0.012088	-0.00069047	0.023252	-0.020671	-0.0025305	-0.0052031	0.0022024	-0.015621	0.0093817	-0.043967	0.0035397	-0.0032319	0.00090202	-0.015345	0.0032836	0.026002	0.0038193	-0.029226	0.035118	-0.0042301	-0.034215	0.020568
Q9NRX1	RNA-binding protein PNO1	1.49725	0	-0.017267	-0.0066525	0.0087462	0.0027422	0.0018328	0.0012327	-0.003617	0.024447	0.010483	0.005115	0.0041755	-0.012684	-0.0090503	-0.010261	0.022048	0.01979	-0.0086173	-0.0050249	-0.00402	0.016515	0.0055601	-0.0010692	0.012123	0.0083585	-0.009837	0.0025044	-0.0082882	0.0011655	-7.0812e-07	-0.00041248
O43172	U4/U6 small nuclear ribonucleoprotein Prp4	1.49704	0	-0.017503	0.006489	0.0044826	-0.0053326	-0.010165	0.00019359	-0.016974	0.005581	0.0068026	0.010463	0.0056202	0.0016974	-0.018135	-0.0034672	0.0058982	0.0006805	0.014938	-0.0011928	0.00023144	-0.0051984	0.0016631	0.0010313	0.0049693	-0.012663	-0.00078776	0.0047445	-0.016831	0.0019702	0.0017617	0.023312
Q86U42	Polyadenylate-binding protein 2	1.49642	0	-0.017898	0.0056636	-0.0058559	0.011958	-0.0053578	0.0013604	-0.012121	0.0029982	-0.0058792	0.0084836	-0.0010636	-0.015456	-0.0048849	-0.00050827	-0.010345	0.0054553	0.012303	-0.011231	-0.014458	0.0021352	-0.01596	0.003176	-0.014146	-0.026033	0.0016512	0.032431	0.041514	-0.00029586	-0.010067	0.0072424
P53999	Activated RNA polymerase II transcriptional coactivator p15	1.49624	8.37095e-05	-0.018487	0.0079955	-0.0015826	0.034163	0.0062279	-0.018624	-0.0075757	0.024292	0.018118	0.019969	-0.0048338	-0.0092415	0.0054418	-0.024927	0.0066927	-0.0012245	0.032219	0.0043277	-0.015784	-0.0020597	-0.0019191	-0.0060443	0.0088615	-0.023261	0.012385	0.011517	-0.017269	-0.0020842	-0.0013172	0.0053728
Q9BQ15	SOSS complex subunit B1	1.49607	0	-0.017175	0.0065975	0.00052008	0.002956	-0.0053871	0.013102	0.015119	0.0084744	0.00034802	-0.00035408	0.0033996	-0.013896	0.020503	-0.0037218	-0.0091407	-0.015532	0.019277	-0.010249	0.012597	0.0023817	0.0091777	0.0051472	0.025043	0.016979	0.040532	0.020997	-0.015951	0.013123	0.011336	-0.032019
Q9ULX6	A-kinase anchor protein 8-like	1.49541	0	-0.017345	0.0011034	0.0093736	0.0045999	0.0044446	0.0062893	0.01236	-0.0010392	-0.0098097	-0.0074977	-0.0019348	-0.016323	0.002961	0.0037754	-0.0059702	0.0052852	0.01603	0.0070424	0.0023606	-0.00027457	0.00088139	-0.022702	0.0083508	-0.0096911	0.0038045	-0.0057081	0.0096008	-0.001361	-0.0027636	0.00040961
P50750-2	Isoform 2 of Cyclin-dependent kinase 9	1.49521	0	-0.017379	-0.011462	0.00064315	0.0041018	-0.001857	0.0057967	0.0053144	0.0083737	-0.0037515	0.0023378	-0.0046691	-0.015055	0.014447	-0.0024232	0.010282	0.0014175	0.014336	-0.01083	0.00082926	-0.0074907	-0.0047782	0.0057833	-0.017726	-0.01068	0.018626	0.00074826	0.010768	0.0046701	-0.0034092	-0.01732
Q5JS37	NHL repeat-containing protein 3	1.49503	0	-0.018652	-0.0041674	0.0031447	0.015993	0.011293	-0.0061915	-0.027092	0.0058245	-0.0051408	-1.3681e-05	-0.023883	-0.00048875	0.0036699	0.013914	0.0033459	-0.0005732	0.0061803	-0.023101	0.020447	-0.010899	0.0052887	0.019333	-0.012978	0.0016238	0.02613	-0.0066067	0.019325	0.023612	0.0033628	-0.016819
Q9UQR1	Zinc finger protein 148	1.49485	0	-0.017383	0.0088489	0.011283	-0.0023566	-0.01133	0.013577	-0.0017383	-0.01281	-0.0042452	0.0026917	-0.015461	-0.002259	-0.0077631	0.0028657	-0.011931	0.0084803	0.018862	0.0057074	-0.0096636	0.00065933	0.011117	0.0085873	-0.019399	-0.010535	-0.0063964	0.016574	-0.0033887	0.0053698	-0.0021908	0.0033197
Q9BYT8	Neurolysin, mitochondrial	1.49482	0	-0.01671	-0.014745	0.013612	-0.0085203	-0.0042906	-0.0001119	0.011512	0.016586	0.0022454	0.00084168	-0.0022093	0.011138	0.00087414	-0.010498	0.0017464	-0.016319	-0.01259	0.016965	-0.0012335	-0.0034727	-0.0046637	-0.0013963	0.015844	-0.004805	-0.0057608	0.006402	-0.0029765	-0.00045607	0.0017269	0.014797
O43852-4	Isoform 4 of Calumenin	1.49481	2.61805e-05	-0.016984	-0.010437	-0.024084	0.010326	-0.022749	-0.021999	-0.011722	-0.011698	-0.0063365	0.0035124	-0.0012517	-0.0048244	0.032846	0.010403	-0.0034989	0.005149	0.016045	0.012262	0.0040904	-0.0010003	-0.013051	0.01533	-0.0039918	0.022975	-0.011752	-0.0016005	0.0057203	-0.0015216	-0.004422	0.034685
Q9BXD5	N-acetylneuraminate lyase	1.49459	0.00214637	-0.016965	-0.016086	0.037886	0.0083857	-0.021263	0.052231	0.0072122	0.0010992	-0.0029498	0.008763	0.013451	0.039123	0.029254	-0.016797	-0.033941	-0.013721	-0.016815	-0.0003542	-0.021718	-0.011041	-0.0074696	-0.058872	-0.023703	-0.0060354	-0.014044	0.0063661	-0.0088393	-0.0024984	-0.00367	0.0082105
Q10589	Bone marrow stromal antigen 2	1.49413	0.000406597	-0.016805	-0.0017893	0.012005	0.040276	0.0046593	0.0079022	0.051687	0.0080502	-0.0012543	-0.0038482	0.0097475	-0.011224	0.022406	0.033798	0.0086521	0.012075	0.017715	0.013042	0.00034326	-0.01104	0.012638	0.022334	-0.025928	-0.019597	0.041595	0.0047884	-0.0043648	0.010532	0.012953	-0.013656
Q96QC0	Serine/threonine-protein phosphatase 1 regulatory subunit 10	1.49403	0	-0.018067	0.020097	-0.0028008	-0.0078247	-0.0063526	-0.0029275	-0.013886	-0.006268	-0.0077779	0.015654	-0.0057673	-0.0014239	-0.003722	-0.0062908	-0.0026424	-0.007075	0.00028349	-0.0027391	-0.00017573	-0.0044654	0.0064066	0.015096	-0.0081217	0.018756	-0.0060202	0.0092607	0.0050158	0.0031117	-0.0045811	-0.017377
Q03519	Antigen peptide transporter 2	1.49358	8.81543e-06	-0.01835	0.0032644	-0.0026948	0.012961	0.023768	0.0019917	-0.0047414	-0.011119	0.0086409	0.017902	0.0055942	0.0075701	0.016334	0.0071175	-0.018697	-0.011345	-0.038042	-0.00088465	-0.015837	0.013828	0.0089017	-0.013423	-0.0032735	0.0016063	0.0024979	-0.010462	0.006218	-0.0014129	-0.0060426	-0.028665
Q07352	Zinc finger protein 36, C3H1 type-like 1	1.49343	2.55428e-06	-0.017208	-0.014728	0.0052854	0.0082033	-0.014745	0.010279	0.010171	0.0020503	-0.016504	0.0038865	-0.0026435	0.024547	-0.0042305	-0.0014829	0.044952	0.0070321	-0.0018744	-0.0025144	-0.0095955	-0.028105	-0.011742	0.015575	-0.0077744	-0.014291	0.04197	-0.0019902	-0.0019926	0.026918	0.013084	0.010245
Q99848	Probable rRNA-processing protein EBP2	1.49306	0	-0.017725	-0.0070574	0.012278	0.0075733	0.0071023	0.011076	-0.0053478	0.0082234	0.02317	0.020103	-0.0071868	-1.432e-05	0.0037172	-0.013127	0.0081274	-0.012157	-0.00043912	-0.011005	-0.013733	-0.011025	0.0050887	0.012057	0.010624	0.0053532	-0.01432	-0.0047742	-0.0019056	-0.0053034	-0.0028554	0.030932
P20700	Lamin-B1	1.49306	0	-0.017621	0.024712	0.0039919	0.0072062	-0.0063202	0.0063403	-0.010756	-0.0075727	0.00091028	-0.0016355	0.002796	-0.0018695	-0.0024846	-0.014335	-0.011548	-0.0044405	0.018992	0.008465	-0.0051511	-0.002585	-0.0019766	-0.003678	-0.014006	-0.010571	-0.0044631	-0.0037152	-0.012846	-0.00097263	0.003139	0.020101
O75063	Glycosaminoglycan xylosylkinase	1.49269	0	-0.016964	-0.0059587	-0.0074485	0.00065358	-0.025162	0.023284	-0.017392	-0.017146	0.0034688	0.016538	-0.0063536	0.0045983	0.0029186	0.012701	0.00030567	-0.0013374	0.0014147	0.0075039	-0.004529	-0.0037714	0.010417	0.012412	-0.010734	-0.00076223	0.0080495	0.0076938	0.0048653	0.0069173	-0.0041962	-0.012966
P61225	Ras-related protein Rap-2b	1.49267	2.11437e-05	-0.016476	-0.024595	-0.00038231	0.017183	-0.011478	0.0030789	0.0063767	0.02281	0.0099968	0.01109	-0.0058451	-0.033973	0.0058184	-0.00634	0.015784	0.021892	0.016213	0.025168	0.0049205	0.0045955	-0.0085504	-0.0026508	0.010106	-0.010358	0.018713	-0.016369	0.0026231	-0.0042311	0.0047674	-0.0095816
P62487	DNA-directed RNA polymerase II subunit RPB7	1.49266	0	-0.017487	0.0055808	0.0017567	0.0055542	-0.0029828	0.0013229	-0.006169	0.0051115	0.0023639	0.0030578	-0.0049781	-0.0056696	0.0014098	-0.0058693	0.0055956	-0.0038685	0.0046855	0.0026796	0.010494	0.0010018	0.004928	-0.0094613	0.0095588	0.0033734	0.0086828	-0.0011376	-0.0049681	0.00047138	0.0033455	0.01464
Q9UBK9	Protein UXT	1.49264	1.07354e-05	-0.018142	0.012927	0.014126	-0.0075155	-0.010546	0.0026713	0.0038857	-0.011722	-0.0090422	0.036042	-0.00043682	-0.0045787	0.0092769	0.0085545	0.0080346	-0.0031833	0.0070638	-0.01003	0.026792	0.0073249	-0.024727	-0.028733	0.0071126	0.038173	-0.0011158	0.030577	0.035973	-0.0035191	-0.0053263	-0.014926
P05067	Amyloid beta A4 protein	1.49255	2.30105e-05	-0.017455	-0.023318	-0.010014	-0.009171	0.0098903	0.0023165	-0.0090788	0.013164	0.0075322	0.006982	-0.020247	-0.01458	0.014107	-0.022132	0.037739	0.0038456	-0.014902	-0.0051678	-0.025598	-0.0037549	0.00084346	0.0062303	-0.0032529	-0.0085663	0.019807	0.0094307	0.021239	0.012768	-0.0036225	-0.026468
P18858	DNA ligase 1	1.49124	0.000104125	-0.018035	0.032124	-0.0064548	-0.01528	-0.0059396	-0.0076181	-0.014611	-0.014622	-0.0036035	0.011487	-0.0053172	-0.0080956	-0.0062329	0.008289	-0.0037347	-0.02322	0.0068305	-0.013424	0.018027	0.013094	-0.0078306	-0.0085178	0.00019347	0.0076187	-0.009753	0.0087492	-0.014417	-0.0016651	0.0065513	-0.021156
Q9Y6V7	Probable ATP-dependent RNA helicase DDX49	1.49095	0	-0.01806	-0.0040353	0.0052751	-0.0046584	0.00073736	0.014558	-0.022109	0.0013332	-0.020023	0.009628	0.011054	-0.0057052	0.013262	-0.0031504	0.01232	0.0078742	0.020163	0.00094587	-0.0027332	-0.0024792	0.0090875	0.022638	0.028139	0.0091655	-0.005114	-0.044378	0.034182	-0.0026183	-0.051851	-0.029626
Q9UKL0	REST corepressor 1	1.49082	0	-0.017577	0.0019973	0.0046999	-0.0083491	0.0033356	-0.0022182	-0.013518	-0.0006535	-0.00305	0.0033525	-0.0046927	-0.0065414	-0.0047412	-0.0016003	0.0070478	-0.0009389	0.00034107	0.0024898	-0.0036647	0.0088356	-0.00525	0.0070444	0.0094817	0.0053672	0.0043631	0.018679	0.0016796	0.0040141	-0.0010034	0.0038749
Q07075	Glutamyl aminopeptidase	1.49072	1.06496e-05	-0.017282	-0.018575	0.004803	-0.0062095	-0.0024533	0.00076618	0.00089793	0.0068037	-0.032835	-0.00041523	0.0071599	0.000406	0.031033	0.028475	-0.010451	0.018682	0.0069806	0.018662	-0.026618	-0.0051205	0.0037843	-0.0079681	0.016526	-0.011576	0.009766	0.015808	-0.0084177	0.0040065	-0.001143	0.023837
P02788	Lactotransferrin	1.49057	0.0345858	-0.019429	-0.012022	-0.025014	-0.01425	0.095574	0.056037	0.005936	-0.026478	-0.012445	-0.023699	-0.04309	-0.0026389	-0.026109	-0.0055268	-0.017744	-0.020693	0.041626	-0.0022262	0.022193	-0.020985	0.011373	0.0048424	-0.01139	0.0020147	-0.0054589	-0.0017141	-0.0058552	-0.00011518	-0.0015156	-0.019658
Q5SW79	Centrosomal protein of 170 kDa	1.49042	0	-0.016906	-0.016513	0.0068502	0.0088924	-0.015624	-0.002102	0.0025769	0.020483	-0.0014791	0.0080374	0.0033663	0.0041371	-0.0061417	-0.0019251	0.01394	-0.0075378	0.0020141	-0.0025382	-0.012252	-0.016586	0.0090746	-0.0086508	-0.0053505	0.0043458	0.0038181	0.016254	0.0020038	0.0047623	-0.0039024	0.0075013
O00622	Protein CYR61	1.49033	0.00213635	-0.01564	-0.024226	-0.036008	-0.0052522	0.0074762	0.013697	0.0070866	0.034487	0.04389	-0.0036247	-0.0051039	-0.022652	-0.042825	-0.0046955	-0.018614	-0.032467	0.053564	0.017514	0.014594	0.011224	-0.031618	0.004936	0.050738	0.043875	0.00033388	-0.015365	0.010216	-0.011515	0.022084	0.0084462
Q9H089	Large subunit GTPase 1 homolog	1.49025	0	-0.016749	-0.010032	-0.0041342	-0.0054698	-0.0011608	0.016111	-0.014229	0.018536	0.023431	0.0062485	0.0020936	-0.023981	0.0027143	-0.027197	-0.0027774	-0.0019983	0.0085715	-0.0052056	0.0040588	0.0098105	2.7757e-05	0.011325	0.0022165	0.0032392	-0.013525	0.01766	0.010259	0.0060291	-0.0046852	0.029291
Q969G3	SWI/SNF-related matrix-associated actin-dependent regulator of chromatin subfamily E member 1	1.49019	0	-0.017536	0.0056273	-0.00015747	0.0038532	-0.004221	0.0044653	-0.0080371	-0.0023978	-0.010035	-0.0035682	-0.00032321	0.0097082	0.0089665	-0.01106	-0.0048096	0.011433	0.01249	0.0082205	0.0026702	0.0075633	-0.0050919	-0.017006	0.012592	-0.0093438	-0.014579	-0.018755	0.0020992	0.0021228	-0.0014356	0.023135
P20908	Collagen alpha-1(V) chain	1.48925	0.00354937	-0.016255	-0.03915	-0.027701	0.034101	-0.038077	-0.019351	0.0023542	0.0090889	-0.019599	0.0016817	-0.0027675	0.0034366	-0.0055672	0.033474	-0.019293	-0.01551	-0.007449	-0.00091993	-0.017338	-0.0023215	-0.0016683	0.011126	-0.021063	-0.012636	-0.0061629	0.010983	-0.0016308	0.004224	-0.0019861	-0.02747
O75448	Mediator of RNA polymerase II transcription subunit 24	1.48884	0	-0.017848	-0.0069737	0.015943	-0.006486	-0.0051814	0.015296	-0.015588	0.0045596	-0.00090026	0.022437	-0.017774	0.0091839	-0.0029267	-0.0046511	0.0036373	0.0021187	-0.010703	-0.0082684	-0.011104	-0.0018301	0.00025339	-0.0001774	-0.0012515	-0.0036933	0.014404	0.01265	0.016684	0.010689	-0.0048742	-0.024984
P51003	Poly(A) polymerase alpha	1.48838	0	-0.017109	0.00013893	-0.001418	0.0017974	-0.00079865	-0.0045138	0.0091186	0.0059517	-0.013541	0.0019714	0.0076308	-0.010415	0.0021045	-0.010711	-0.00053195	0.011469	0.0018299	0.0038862	0.0081805	-0.021192	-0.0080371	-0.0026815	-0.0019149	0.0098966	0.0088697	-0.010975	-0.0099892	-0.0048672	0.0043105	-0.0044959
Q76M96-2	Isoform 2 of Coiled-coil domain-containing protein 80	1.48832	0.0236105	-0.014446	-0.044968	-0.035661	0.0305	-0.070531	0.025442	0.034251	0.028371	-0.0070911	0.012771	0.011122	0.022973	-0.030534	0.047994	-0.0093453	-0.007641	-0.040435	-0.022647	0.038616	0.024277	-0.013044	0.008606	-0.015926	-0.0010223	-0.0063406	-0.01034	0.0033823	0.00044959	-0.01475	0.035231
P04179	Superoxide dismutase [Mn], mitochondrial	1.48815	9.41941e-05	-0.017085	-0.016036	-0.014235	0.01696	-0.015494	0.019507	-0.027614	-0.0013036	0.02301	0.014362	-0.01227	0.017829	0.0042949	-0.033488	-0.0042766	-0.0084035	-0.0016493	0.010964	0.020786	-0.0046697	-0.022961	-0.045705	-0.0022688	-0.00042686	0.00031811	-0.0091428	-0.0070372	-0.0058493	0.0051649	0.0080501
Q92626	Peroxidasin homolog	1.48791	4.73653e-06	-0.016574	-0.020965	-0.026302	-0.0032987	-0.00768	-0.0020163	0.0039681	0.0072379	-0.0067303	0.003398	0.0015345	-0.012273	0.0023721	0.01576	0.017289	0.0048661	-0.012206	-0.013369	0.0049941	0.002349	-0.0046791	0.014173	-0.0060638	-0.0011566	-0.0067392	0.021993	-0.0044528	0.00016163	-0.0017799	-0.012632
Q9Y5J1	U3 small nucleolar RNA-associated protein 18 homolog	1.48789	0	-0.016918	-0.00047197	-0.00048048	0.00082269	0.010518	0.0067573	0.016225	-0.0030797	0.0026005	-0.010283	0.00038436	-0.017343	0.018626	-0.0071549	0.020275	-0.012447	-0.017191	-0.012792	-0.0023146	0.012571	-0.011816	-0.0056872	0.020194	0.0084789	0.0099782	0.0070665	-0.027547	-0.012865	0.012896	-0.0065959
Q9H3N1	Thioredoxin-related transmembrane protein 1	1.48787	0	-0.017237	-0.0066591	0.014087	-0.010641	0.001761	0.0080415	-0.0061941	0.011351	-0.024781	-0.0035335	0.015676	-0.016167	-0.0056876	0.0093643	0.009179	0.020465	-0.0039802	-0.0066462	-0.0025407	0.014565	0.001136	0.012053	0.019914	-0.0057607	-0.0050058	0.0061354	0.0015922	0.0016161	-0.0050037	-0.0056464
Q9GZP9	Derlin-2	1.48753	0	-0.01699	0.00028541	-0.0052345	0.010416	-0.0050514	-0.0029201	-0.010777	0.0043222	-0.0034328	-0.0065582	-0.0026547	-0.010938	-0.022198	0.0064672	0.00047179	0.0050999	0.007255	-0.0042679	0.013792	-0.012338	-0.021652	0.00054574	-0.0020552	-0.0034185	-0.0054819	0.014326	0.024609	-0.00015619	-0.006884	-0.016358
Q08170	Serine/arginine-rich splicing factor 4	1.4874	0	-0.017489	0.011607	0.011175	-0.012915	0.0050523	-0.0079287	-0.014428	0.0033083	0.00052729	0.0014378	-0.0046643	0.0067855	-0.012892	-0.0019839	0.013246	0.0073788	0.0052695	0.0057555	-0.011267	-0.033004	-0.017502	-0.00026908	0.0013122	-0.011435	0.011769	0.00085828	-0.012478	0.00060763	0.0027668	0.024694
Q92828	Coronin-2A	1.4872	1.05208e-05	-0.017386	0.024834	0.018332	-0.0057641	-0.0058888	0.0069422	-0.0010924	0.002234	0.0062953	0.014004	0.0075982	-0.00039248	0.01672	-0.0049273	0.0084062	-0.0030312	0.010016	0.010801	-0.017305	-0.018442	0.00067895	0.002023	0.0021008	-0.0095381	0.0087424	0.0064575	0.002626	0.0023061	-0.0022873	-0.019351
P78310	Coxsackievirus and adenovirus receptor	1.48707	0.000146677	-0.018382	0.012806	0.017606	-0.015912	0.019132	0.0060014	0.0050582	0.0028975	0.0052941	9.9697e-05	-0.024815	0.04264	0.038633	0.0034527	-0.0018813	-0.0169	0.008713	-0.013275	0.003615	0.019195	0.023613	-0.0076674	-0.010508	0.0036375	-0.0088688	0.0028775	-0.0074696	-0.00033596	-0.0030938	0.0086412
Q8IXT5	RNA-binding protein 12B	1.48707	0	-0.017444	0.0031158	-0.0031161	0.0040049	0.00086046	-0.0015092	-0.0016222	0.0042311	1.9905e-05	0.0098673	-0.012829	-0.010375	0.0033228	-0.0093843	-0.010985	0.015173	0.00014409	-3.2711e-05	0.0025343	0.0055274	-0.0041825	0.018457	-0.0017485	-0.019275	-0.015492	-0.015047	-0.0032665	-0.0021373	-0.0032148	-0.012483
Q9H0G5	Nuclear speckle splicing regulatory protein 1	1.48674	0	-0.018155	-0.0022728	0.0079625	0.0076358	-0.0014273	-0.0044546	-0.019919	0.0033969	-0.0084671	0.015306	-0.005049	-0.0054247	-0.0027671	0.018522	0.017135	-0.0028831	-0.0021818	-0.019465	0.00099781	0.013596	-0.0014394	-0.0028138	0.0094575	0.0092923	0.01764	-0.011674	0.013808	0.0096514	-0.0061347	0.0071082
Q09161	Nuclear cap-binding protein subunit 1	1.48672	0	-0.016934	0.0010805	-0.010104	-0.010724	-0.00088145	0.0007077	0.0043371	-0.0064139	-0.002526	0.014336	0.0046194	-0.034084	0.033173	-0.0014755	0.0034167	0.018778	-0.024704	-0.0078721	0.0029953	-0.0096269	-0.011061	-0.00045202	-0.046692	0.010056	-0.027254	0.0088515	-0.00303	-0.0081183	-0.0039411	0.012682
P52789	Hexokinase-2	1.48671	0	-0.016673	-0.015969	0.016702	-0.006099	-0.005695	0.028744	0.0068373	0.0051379	0.0028794	0.0095087	0.011725	-0.0078282	0.0092013	-0.0095122	0.0031484	-0.00055598	-0.003925	0.00032651	-0.0082744	0.026134	0.00062398	-0.00204	-0.014961	0.0076189	-0.011969	-0.010831	0.013753	-0.00081966	-0.016385	0.009164
Q9NWT1	p21-activated protein kinase-interacting protein 1	1.4865	0	-0.017208	-0.0033108	-0.0029418	0.0091286	0.010893	0.0069076	-0.0031044	-0.0044227	0.01027	0.00038492	0.0029537	-0.0049516	0.0011437	-0.015204	-0.0024501	-0.01093	-0.026112	-0.0091561	-0.018607	-0.0026042	-0.0082448	-0.0033214	-0.0084321	0.011855	-0.0027879	-0.015587	0.00014045	-0.0095443	-1.6456e-05	-0.017454
Q6ZRS2	Helicase SRCAP	1.48646	0	-0.018134	-0.00081516	0.012623	0.00045251	0.0028346	0.0014113	-0.023891	0.0020541	0.0055444	0.017091	-0.005189	-0.00097771	-0.00556	-0.0025142	-0.0030268	-0.002913	0.013038	-0.018027	0.0067735	0.0067374	0.013621	-0.018857	0.0061765	0.0061431	-0.016175	0.0045254	-0.012922	0.0023553	-0.0011006	0.011277
P06280	Alpha-galactosidase A	1.48624	4.57948e-05	-0.017165	0.0085034	0.027524	0.0064699	-0.014557	0.022949	0.004288	-0.018106	-0.010043	0.0094582	0.013375	0.002038	-0.015791	0.012022	0.029901	-0.021728	-0.0022751	-0.012981	-0.0056527	-0.015365	-0.038828	-0.0074821	0.0064976	0.00089494	0.0022593	0.026175	-0.028003	-0.0085116	0.0016651	-0.0092854
O60218	Aldo-keto reductase family 1 member B10	1.48606	0.0434702	-0.013869	-0.00032233	0.061059	0.0061118	-0.066165	0.10001	0.0015356	0.0076268	0.01809	-0.027933	0.006713	-0.049534	-0.051344	0.00030962	0.0010443	-0.02804	0.027818	0.0041257	0.025724	0.023266	-0.0076747	-0.016849	-0.020213	0.01343	-0.006092	-0.0065721	0.00079397	-0.0054395	-0.00076689	-0.028291
Q05519	Serine/arginine-rich splicing factor 11	1.48582	0	-0.017414	0.0086416	0.0077762	0.0041262	-0.0063361	0.00060475	-0.011594	-5.4892e-05	-6.2785e-05	0.0010092	-0.012149	0.0062269	-0.010842	-0.00035918	-0.00412	0.0043225	0.0019462	-0.0053421	-0.0077881	-0.012493	0.0069753	0.0028731	0.00070353	-0.010635	0.00429	-0.038168	0.020149	-0.0012955	-0.016917	0.0015908
Q96DZ1	Endoplasmic reticulum lectin 1	1.48572	0	-0.016833	0.0018554	-0.0077852	0.014746	-0.0095667	0.0032723	-0.013274	0.0018161	0.010154	0.0060718	0.0055006	-0.0010665	-0.017548	0.0021941	-0.0049586	-0.0079343	0.0087007	0.016325	-0.0036135	-0.01579	-0.010874	-0.0086258	0.0059514	-0.0065183	-0.0050879	-0.0088207	0.0043079	-0.0018422	-0.0015718	0.0017677
P30040	Endoplasmic reticulum resident protein 29	1.48556	0	-0.017061	0.020213	0.0041356	-0.0011918	-0.0092388	0.016627	-0.017503	-0.0049078	0.0062141	0.001744	0.0097332	-0.0072145	-0.010173	0.011424	0.013913	0.0029492	0.0087726	0.0028376	0.0031599	0.0055254	-0.0019253	-0.0035934	-0.0072859	-0.011935	-0.0063842	-0.010454	0.0037057	-0.0010445	-0.0037773	-0.01376
Q9Y2W1	Thyroid hormone receptor-associated protein 3	1.48534	0	-0.017238	0.012276	0.0093812	-0.00098251	-0.0046947	0.0016804	0.015292	0.0044769	-0.012333	-0.0022661	-0.0011231	0.0011232	0.002811	-0.0089732	-0.0011616	0.0011198	0.01015	-0.0085742	-0.0062471	0.0057682	-0.0056301	-0.0016739	0.0038587	0.0039624	-0.0038688	0.0035302	-0.0039925	-2.3885e-05	-0.00084108	0.030087
Q9Y5Q8-3	Isoform 3 of General transcription factor 3C polypeptide 5	1.48521	0	-0.016645	0.0017613	-5.9636e-05	-0.0070659	-0.0060559	0.01551	-0.003161	-0.010833	-0.0085682	-0.01011	0.012706	-0.0041753	0.0061883	0.0053119	0.013335	-0.0039755	-0.00011507	0.00084684	0.003275	0.0087412	-0.011473	0.0050568	0.01986	-0.0014975	0.010066	0.010967	-0.0032209	-3.4258e-05	0.0026921	0.0093609
O75844	CAAX prenyl protease 1 homolog	1.48517	0	-0.017416	0.012538	-0.0011264	0.0016024	0.0084342	-0.01289	0.016198	0.009705	-0.0011712	0.0026054	-0.001251	-0.019823	0.013401	-0.001017	-0.0051844	0.012726	0.030415	-2.1801e-05	-0.012113	0.017313	-0.014549	-0.014351	0.016357	0.0071916	-0.015418	-0.011203	-0.0058626	-0.0032173	0.012012	0.027004
Q12905	Interleukin enhancer-binding factor 2	1.48506	0	-0.016401	-0.0016707	-0.0043643	-0.00098453	-0.011157	0.006757	-0.00037776	0.0040814	0.012664	-0.0054482	-0.0020453	-0.0098123	0.012756	-0.0056896	0.0085795	-0.018019	0.018418	0.0050552	0.00046944	-0.001972	-0.0095415	-0.0010622	0.00081911	-0.00062666	1.6109e-05	-0.012461	0.0020008	-0.011078	0.0056921	0.0049892
P09488	Glutathione S-transferase Mu 1	1.48477	0.077516	-0.015515	-0.0017789	0.063704	-0.035631	-0.055934	0.11174	-0.014261	0.0030706	0.0067634	-0.028303	-0.067501	0.029957	0.062865	-0.06356	-0.015282	-0.032511	0.065037	0.020131	-0.036191	-0.045067	-0.0014838	0.029259	-0.014623	0.034756	-0.014973	0.0019814	-0.014727	-0.0024354	-0.0013207	0.0090028
O14980	Exportin-1	1.48438	0	-0.016904	0.0012037	-0.0062312	-0.0074958	-0.0029346	0.0034939	-0.011205	0.00047906	0.0031537	0.0030053	0.0010235	-0.0003701	-0.0044392	-0.014556	0.0058797	-0.0051653	-0.0059727	0.010394	0.00035322	-0.011002	-0.0012786	-0.0084673	0.012477	0.0088862	-0.0019721	-0.003399	-0.0032044	-0.00083687	0.0022388	0.01042
Q9GZV4	Eukaryotic translation initiation factor 5A-2	1.48411	4.58716e-06	-0.016177	-0.018495	-0.016234	0.0095497	-0.0071482	0.022755	-0.0041087	0.022769	0.012092	0.00060571	0.018127	-0.028597	0.015369	-0.012271	-0.0074959	-0.0066415	-0.0043616	-0.0033329	-0.0072045	0.0039107	0.010076	-0.0066598	-0.0097952	0.012245	0.021089	-0.01501	0.04177	0.0074998	-0.028909	0.0021307
Q07666	KH domain-containing, RNA-binding, signal transduction-associated protein 1	1.48377	0	-0.017293	0.0085552	-0.0012995	0.0023746	-0.0041785	-0.0047792	0.0026151	0.0035793	-0.0037347	0.0081062	-0.0019533	-0.0056316	0.0043605	-0.004536	0.0051052	-0.005422	0.01862	0.0076193	-0.000584	-0.013412	-0.0029447	-0.0026919	-0.0026993	0.0028969	0.0012504	-0.0021878	0.013659	-0.00017871	-0.0064536	-0.004842
Q96ST3	Paired amphipathic helix protein Sin3a	1.48377	0	-0.017114	0.008878	-0.0013674	-0.0022679	-0.0070651	0.0098298	-0.0094366	-0.0022565	-0.0032962	-0.00074773	-0.0023549	0.0015217	0.0048448	0.0039283	0.0020664	0.0092536	-0.0020373	-0.0012055	-0.0027	0.015078	0.0073052	-0.00192	0.0043651	-0.002782	-0.00098147	-0.00063544	-0.0032355	0.0029335	-0.00011397	0.0090156
Q12906-7	Isoform 7 of Interleukin enhancer-binding factor 3	1.48342	0	-0.016934	0.00010398	0.0096871	0.0029768	-0.0099624	0.0070713	-0.0027609	0.0029865	0.0041327	0.0056086	-0.003513	-0.0014927	0.0014215	-0.010128	0.0031551	0.0024073	0.015091	0.0080751	-0.011571	0.0010187	-0.0013131	-0.00013082	-0.00025335	-0.0061084	0.0050801	-0.011173	-0.0011967	-0.0013669	-0.00082884	0.031769
Q13488	V-type proton ATPase 116 kDa subunit a isoform 3	1.4833	0	-0.017362	-0.01129	0.0021098	-0.0028635	0.01646	0.014237	-0.0021587	-0.0024699	-0.0013715	0.0002623	0.0031327	0.0096312	0.00377	-0.0017146	-0.017435	-0.0069181	-0.019855	-0.0092961	-0.010637	-0.0014553	0.0028607	-0.024112	-0.0045167	-0.0026927	-0.001343	0.0088302	0.0068532	0.00055442	-0.005239	0.0052511
Q01196-8	Isoform AML-1G of Runt-related transcription factor 1	1.48314	0	-0.016236	0.0050155	-0.014681	0.0030531	-0.0046038	0.0077583	0.027417	0.00018227	-0.022976	-0.021538	0.018314	0.0013731	0.019856	0.00051205	-0.0021158	0.011199	-0.00041093	0.0095933	-0.0050956	-0.009061	0.00070125	0.0024273	-0.0078318	-0.0082522	0.037843	0.0014877	-0.018119	0.0081172	0.015162	0.028488
Q06547	GA-binding protein subunit beta-1	1.48314	0.000340893	-0.018481	-0.011358	0.011862	0.030371	-0.0046341	0.0073003	-0.052092	0.017371	-0.0035865	0.01339	-0.013511	-0.009665	0.018785	-0.0029203	-0.0047958	-0.016051	0.025896	0.009984	0.017801	-0.00080876	-0.011762	-0.038331	-0.035933	0.0052041	0.025367	0.01009	-0.020946	0.015572	0.012656	-0.005089
P51784	Ubiquitin carboxyl-terminal hydrolase 11	1.48294	0	-0.016721	0.0037178	0.0037705	0.016283	0.0025138	0.018174	-0.0081499	0.003755	-0.0051785	-0.026933	-0.0046924	-0.016633	0.017535	-0.021668	0.020197	0.015391	0.0033358	0.01089	-0.029537	-0.017436	-0.010232	0.0041356	0.0077477	0.0082502	0.021896	0.015432	-0.020566	0.0034614	0.0024328	-0.030553
O14879	Interferon-induced protein with tetratricopeptide repeats 3	1.48271	0.00573602	-0.018032	-0.026883	-0.02152	0.036915	0.030966	0.0024557	0.044572	0.020481	0.021279	0.04076	-0.023994	0.028247	-0.0043323	-0.0085444	0.020919	-0.031856	0.00012958	0.032547	-0.00047722	0.024154	0.030541	0.019328	-0.023832	0.030125	0.015728	-0.028539	-0.034358	-0.052282	0.038479	0.0087862
Q8IWI9-4	Isoform 4 of MAX gene-associated protein	1.48254	0	-0.016892	0.0091233	-0.00018441	-0.0059106	-0.0063991	8.7952e-05	-0.010554	0.013404	0.0032619	0.0041419	-0.0020166	-0.011775	-0.01081	-0.009632	0.0059876	0.00011627	0.0019681	0.0098724	0.0098607	0.011437	-0.0024635	0.0043208	0.005379	-0.0030152	-0.023726	0.0099815	-0.0050139	0.0072958	0.0038327	0.029413
Q15424-3	Isoform 3 of Scaffold attachment factor B1	1.48237	0	-0.017048	0.0042855	0.010344	-0.00082746	-0.011908	0.0052597	-0.0050415	0.00024792	-0.011028	-0.0042143	-0.00045024	-0.0013534	-0.0061774	-0.0096567	0.00089004	0.0063645	0.026328	-0.0011169	0.0023896	0.0030339	-0.013397	-0.0093484	0.0037448	-0.0061968	0.0035946	-0.0046844	0.0094622	0.0013822	-0.0057581	0.016368
Q9UGN5	Poly [ADP-ribose] polymerase 2	1.48232	1.06667e-05	-0.017377	0.0013443	0.0083454	0.019315	0.0068228	0.0047764	0.0068533	-0.019174	0.0039814	0.0016419	-0.013192	-0.022603	0.01773	-0.0011358	-0.016213	-0.0010524	-0.022294	-0.012569	-0.027379	0.01497	-0.017419	-0.046772	-0.036693	-0.02913	0.0073201	0.024595	0.0096179	0.0021898	-0.00059845	-0.0016218
Q12797	Aspartyl/asparaginyl beta-hydroxylase	1.48199	0	-0.01651	0.0022232	0.017134	-0.0035069	-0.016773	0.0097985	-0.00083884	-0.001284	-0.00042579	0.0068043	-0.0053134	0.0097905	-0.011208	0.0046211	-0.014008	-0.0021081	-0.00073688	0.019112	0.0078855	-0.014808	-0.0089709	-0.010365	0.0064793	-0.0022026	0.012092	0.0029174	-0.0026014	0.0048007	0.0033469	0.018161
P84090	Enhancer of rudimentary homolog	1.48181	0	-0.017275	0.0052577	0.0022021	-0.0026636	-0.0016107	0.0041957	-0.0062121	-0.0049493	0.002596	0.0057676	-0.0034448	0.012475	-0.0084315	-0.0045664	0.0032829	-0.011663	0.0065871	0.0029204	-0.00082942	0.00062669	-0.0037686	0.0055239	-0.0043657	-0.012227	0.0081757	-0.018441	0.0077181	-0.0014669	-0.0063746	0.014721
Q9UMS4	Pre-mRNA-processing factor 19	1.48102	0	-0.016768	0.0056469	0.0018356	-0.0066145	-0.0031941	0.0011711	-0.0043402	-0.00036508	0.005941	-0.0028669	-0.01399	0.00038251	-0.017929	-0.0094469	2.4474e-05	-0.00065408	0.0044895	0.0068446	0.0047622	-0.0041329	0.0011442	-0.0056837	0.0070477	0.0055897	0.0049964	-0.0018065	-0.0012402	0.0024526	0.0029384	-0.0096415
Q7Z7E8	Ubiquitin-conjugating enzyme E2 Q1	1.48097	0	-0.017391	0.0038075	-0.00026387	0.0075385	-0.0062719	0.00071691	0.0068958	-0.0035468	0.002019	0.019104	-0.00048326	0.002357	0.02318	-0.0018686	-0.0027332	0.006429	0.013681	-0.0056642	0.0017538	0.011978	0.0043658	0.0029276	0.00063206	0.0032043	-0.0037282	-0.0062523	-0.010018	-0.0037354	0.00019226	-0.024642
O60613	15 kDa selenoprotein	1.48097	2.5047e-06	-0.018219	0.0052356	-0.0053235	0.018192	0.0089565	-0.020764	-0.012802	0.013882	0.0075534	0.017703	-0.016685	0.0065962	0.0078782	-0.0010387	-0.0072772	-0.012836	0.010585	-0.0015161	-0.0025832	-0.018184	0.006635	-0.0067145	-0.001505	-0.0050262	0.016168	-0.024662	-0.015249	-0.010146	0.017196	0.0091043
Q9UNX4	WD repeat-containing protein 3	1.4807	0	-0.01752	-0.0061705	0.017153	0.0027565	0.007553	-0.0044905	-0.011134	0.01684	0.0051226	0.0017091	-0.017431	-0.0028335	-0.0044756	-0.0056974	0.023425	-0.0019999	-0.0058103	-0.011897	-0.008888	-0.0014078	0.0078363	-0.0010938	0.00098491	-0.010603	0.013918	0.013622	-0.0028376	0.0079592	-0.00087862	-0.005893
Q9BZX2	Uridine-cytidine kinase 2	1.48048	0	-0.017212	0.0024052	0.017667	0.00089065	-0.0047904	-0.00013002	0.0059567	0.004976	0.0032272	0.019328	0.0037993	-0.0061216	0.01805	0.022959	0.0044642	-0.018286	-0.0027961	-0.0037569	0.0076318	0.0054805	0.0028538	-0.027746	0.0081152	0.0013304	0.012964	0.024569	-0.0085748	0.0031196	0.0036282	0.015138
Q9H490	Phosphatidylinositol glycan anchor biosynthesis class U protein	1.47981	2.7933e-05	-0.017871	0.025326	-0.0051708	-0.010545	0.010981	-0.012917	-0.00094931	0.0011531	-0.0045126	0.0099047	-0.02306	-0.011648	0.0007591	0.00092805	-0.010204	0.0094784	0.011931	0.0063088	0.028209	0.0024186	0.016716	-0.0050056	0.010842	0.0084105	0.0044007	-0.024976	0.036034	0.0046352	-0.017539	-0.016449
Q9BZJ0	Crooked neck-like protein 1	1.47963	0	-0.017297	0.015947	0.00026895	-0.00068236	-0.0051204	0.0091415	0.0013857	-0.010961	0.0056688	0.024574	0.014543	-0.018742	0.020792	0.014311	0.0040434	0.00278	0.022172	-0.0037477	0.005484	0.012307	0.00026686	0.0037527	-0.0030598	-0.0018625	0.013248	0.0053192	-0.015867	-0.0018183	0.0033536	-0.0017605
P13224-2	Isoform 2 of Platelet glycoprotein Ib beta chain	1.47955	0.000754551	-0.017011	-0.010681	0.0041835	0.012206	0.01244	0.036461	0.020983	-0.033894	-0.036088	-0.027728	-0.023381	-0.00070224	0.028542	-0.0053629	0.036454	0.02215	0.012365	0.027569	-0.021425	-0.024215	0.025902	0.017844	0.010126	0.00081935	-0.015265	0.011122	-0.00047783	0.0022695	-0.0040188	0.027564
Q99729-3	Isoform 3 of Heterogeneous nuclear ribonucleoprotein A/B	1.47953	4.77612e-06	-0.017528	0.018756	0.010368	0.0043196	-0.010777	-0.013221	0.0052144	0.0093866	0.0037016	0.014779	-0.0098229	0.005438	0.0076218	-0.019532	-0.0088465	-0.0014216	0.024258	-0.0061558	-0.0056884	0.011313	0.0081536	-0.0047045	0.0066523	0.022729	-0.0018321	-0.0040571	0.0053784	0.0042643	-0.0025958	-0.022302
O95071	E3 ubiquitin-protein ligase UBR5	1.4795	0	-0.017029	0.0049976	0.0040658	0.0053299	-0.0023984	-0.00092677	-0.0060969	0.0054751	-0.005786	-0.010997	-0.01288	-0.0043393	-0.0043591	-0.013441	-0.0047797	0.0045194	0.01403	0.00049432	8.6048e-05	0.00052368	0.003337	0.0084941	0.010387	0.0093317	0.013378	0.014699	0.013536	0.0084044	-0.0018254	0.032705
Q9BUK6	Protein misato homolog 1	1.47927	0.000193715	-0.018154	0.035371	-0.012627	0.0027239	0.0035509	-0.0099799	0.0098803	0.018832	-0.0015867	0.027949	0.0022219	0.00070471	0.01034	-0.0014214	-0.001412	-0.011685	0.0057973	-0.026531	0.0025007	-0.0061152	-0.021445	0.0076443	0.0087709	0.00038169	-0.023757	0.0099558	0.0074619	5.3854e-05	-0.0060551	0.015207
Q9NQT5	Exosome complex component RRP40	1.47911	0	-0.017457	-0.0041652	0.0092611	-0.0053535	0.0029354	-0.0031444	-0.0074078	0.0091221	0.0067663	0.013548	-0.0035292	-0.0022921	0.0027481	-0.0064355	0.012499	-0.018012	-0.0086421	-0.026876	0.00077726	-0.0067123	-0.0059067	-0.018824	0.0097616	-0.0064795	0.0133	0.0083021	-0.037292	-0.0072612	0.0085536	-0.012766
Q9NSI2	Protein FAM207A	1.47851	0	-0.016951	-0.0036	0.0012704	0.0012231	0.0046076	0.0034996	0.0027146	-0.0027094	0.00079258	0.0080618	0.0097388	0.0013954	0.027678	-0.0086465	0.029492	-0.0084111	-0.020278	0.0066533	-0.011246	-0.015279	0.0043954	0.0023332	0.011716	0.0012827	0.0147	0.058131	0.0045855	0.0056158	-0.0062501	-0.016533
Q96RD7	Pannexin-1	1.47792	0.000369105	-0.016938	-0.019363	0.0015885	0.0070884	0.021671	-0.00082994	0.032559	-0.0031581	-0.010458	0.016752	-0.023678	-0.039023	-0.030308	0.0017898	-0.034602	0.022887	-0.013492	-0.0015721	0.023318	-0.016995	0.017223	0.030351	0.039054	0.0023446	-0.022043	-0.036888	-0.00068774	-0.0075816	-0.0011254	-0.022979
O15321	Transmembrane 9 superfamily member 1	1.47784	0	-0.017031	-0.0032016	-0.011323	-0.015388	0.0045978	0.00049287	-0.0049125	-0.0074209	-0.011139	0.0082464	-0.0083429	-0.0014615	0.017489	0.010422	-0.0064068	-0.0043859	-0.012321	0.021009	0.0059516	0.001957	0.011091	0.0074399	0.0088184	0.0039181	0.0021707	0.036499	0.017588	0.0035522	7.3741e-06	0.032712
P23497	Nuclear autoantigen Sp-100	1.47781	0	-0.017116	-0.0036161	0.0024687	0.021113	0.015567	-0.0081064	0.0099899	0.0030661	-0.00085393	-0.0068881	-0.013214	-0.0020978	-0.019481	-0.0091738	-0.014521	0.013038	0.012401	0.019648	0.0078413	0.024069	-0.01046	0.0027608	0.012722	0.0080213	-0.011712	-0.0040408	-0.015194	0.0021485	0.0057202	0.0010284
Q14165	Malectin	1.47763	0	-0.016874	0.019122	-0.012597	-0.0012507	-0.0047954	0.0003705	-0.0089998	0.0017828	0.00039958	-0.00010989	0.0063412	-0.0096018	0.0035889	0.0077297	-0.0061429	0.0066086	0.016643	0.0028448	0.0015877	-0.0069409	-0.0028819	-0.005408	-0.00093795	0.0029855	-0.0041711	0.0058384	-0.0056859	0.00042018	0.0028517	0.013285
Q09028	Histone-binding protein RBBP4	1.47762	0	-0.017874	0.0076824	0.0082185	-0.00085089	0.00010176	-0.0018448	-0.014581	-0.005374	-0.0088856	0.014169	-0.015649	-0.0031923	0.0051824	-0.002065	0.0023195	0.0020871	0.015984	0.0022421	-0.0016565	-0.0051045	0.0050833	0.010844	-0.0080165	0.010203	0.022187	-0.013478	-0.017482	0.0046873	0.0071363	0.013633
O15498	Synaptobrevin homolog YKT6	1.47704	0	-0.017248	0.010002	-0.0069902	0.0056165	0.011437	-0.015242	-0.0039483	0.014453	0.0014589	-0.0066668	0.0094261	-0.0073798	0.015604	0.012576	0.00076967	0.0076836	0.01555	-0.0041029	-0.0071652	0.0057606	0.0077777	-0.0058656	0.0019397	-0.0060063	-0.0012639	-0.018976	0.0073834	-0.0060384	-0.0011716	-0.0041269
Q9NXF1	Testis-expressed sequence 10 protein	1.47695	0	-0.015806	-0.016068	0.004044	-0.0011244	-0.0063555	0.014085	0.01767	0.0087311	0.0025582	-0.0068422	0.0017749	-0.0096995	0.00074431	-0.019204	-0.0010915	0.0080137	0.0029901	0.014732	-0.0098811	0.010509	0.0039378	-0.0055223	0.012337	-0.010116	0.0075247	0.0012881	0.0045263	0.0031639	-0.00048326	0.016869
Q9NY12	H/ACA ribonucleoprotein complex subunit 1	1.47682	0	-0.016783	0.0046532	0.011948	0.01245	-0.0022991	-0.0040813	0.015079	0.010022	0.013063	0.0080789	-0.0021886	-0.0036333	0.0019363	-0.009544	0.0079787	-0.0022599	-0.0017107	-0.0064941	-0.0066283	0.0031908	-0.0044796	-0.0033817	0.0093553	-0.012828	0.0094962	-0.0026626	0.0036382	-0.0011868	0.0010736	-0.029049
Q9UIG0	Tyrosine-protein kinase BAZ1B	1.47625	0	-0.016154	0.0041224	-0.010015	0.0010986	-0.012656	0.0080226	0.0029446	0.0017396	0.0029384	-0.0023174	0.00077038	-0.0057501	0.0076853	-0.0065963	0.0094006	0.004839	0.0027949	0.012052	-0.0038866	0.0031083	-0.008051	0.014676	-0.0030059	0.0041043	-0.010634	0.0017793	-0.0012581	-0.00037381	0.0002134	0.0050511
P28907	ADP-ribosyl cyclase/cyclic ADP-ribose hydrolase 1	1.47598	0.00690709	-0.017817	0.024586	-0.0025217	0.065076	0.0026459	0.029278	-0.020254	-0.030122	-0.0087415	0.0051438	0.0047105	0.01009	-0.01442	-0.024494	-0.016037	-0.0028106	-0.011396	0.036605	-0.011847	-0.028933	-0.040878	0.014519	0.018774	0.016531	0.0067477	-0.003	-0.011396	-0.0020243	-0.005019	-0.03171
P54886	Delta-1-pyrroline-5-carboxylate synthase	1.47594	8.79121e-06	-0.01791	0.024609	-0.0026863	0.0060309	0.0029223	-0.014848	0.0011034	0.004404	-0.0084368	0.021258	0.0012121	0.0031516	0.0062172	0.0006085	0.0018217	-0.0042205	0.0029502	-0.0026259	-0.0059189	-0.014519	-0.0092536	0.0082094	0.0061861	0.0049495	-0.0057071	0.0097407	0.0087604	0.0016303	-0.007651	0.015728
Q30154	HLA class II histocompatibility antigen, DR beta 5 chain	1.47593	0.110737	-0.01834	0.069982	-0.01681	0.093894	0.01166	0.052383	0.027312	-0.041096	0.030629	0.0079465	-0.087772	0.035075	0.038909	0.011907	-0.046995	-0.031688	-0.017898	0.020632	0.010862	-0.025288	-0.10166	0.024296	0.04013	-0.097146	-0.0073143	0.018753	-0.024664	-0.014524	-0.0009517	0.029466
Q15637	Splicing factor 1	1.47588	0	-0.016813	0.01006	0.0030703	-0.0013521	-0.0080634	-0.0048775	0.00556	0.0046276	-0.017047	-8.0171e-05	0.0036091	-0.0030473	-0.0076854	-0.011501	-0.0020698	0.015121	0.00092075	0.0062559	-0.0029301	-0.0072738	0.011095	-0.0057979	0.0075493	0.012528	-0.0038922	0.001327	-0.00017908	0.0045303	-0.0020973	-0.0034083
P09234	U1 small nuclear ribonucleoprotein C	1.47584	0	-0.016455	0.0059017	0.0015799	-0.01607	-0.0040708	-0.014192	-0.005922	0.001827	0.0060219	-0.00053487	0.0090844	0.0079578	-0.012309	-0.021786	-0.0037938	0.0054261	0.0013443	0.017482	-0.0093357	-0.0063227	0.0069155	-0.015603	-0.0011483	0.0030757	0.00059912	-0.023707	0.012029	0.0017257	-0.0018693	0.028469
Q96P70	Importin-9	1.47569	0	-0.016851	-0.0056821	-0.00027415	0.0023944	-0.009012	-0.0082297	-0.0068535	0.011273	0.00052904	0.0086378	-0.0084701	0.0027958	-0.0086711	-0.00067425	0.00049333	0.007854	0.0061741	0.0018471	0.0088788	0.0005423	-0.0055062	-0.0031607	-0.0023811	-0.0033292	0.01057	-0.011471	-0.0055502	0.0017845	0.0039499	0.025747
P07910-2	Isoform C1 of Heterogeneous nuclear ribonucleoproteins C1/C2	1.47568	0	-0.016716	0.0033492	0.0030307	-0.0038762	-0.0059803	0.0021857	-0.0031094	0.0031707	0.00324	-0.0017847	-0.0047019	-0.0032571	-0.00053624	-0.0086121	0.0054558	-0.0076204	0.0094216	-0.0026484	-0.0062449	0.0027916	-0.0038728	-0.0073981	0.00012833	-0.0056654	-0.0016654	-0.0029032	0.0050465	-0.00091581	-0.00078111	0.031813
Q9NP61	ADP-ribosylation factor GTPase-activating protein 3	1.47512	0	-0.016812	0.0056414	-0.013536	0.018423	-0.0061286	-0.011651	0.0090528	0.014982	-0.0077538	0.0090952	0.014671	0.0089802	3.3415e-05	0.0079607	0.0075779	0.0058248	-0.008853	0.0023754	-0.013794	-0.02869	0.0013176	0.0038346	0.0011566	0.023053	0.0049334	0.0056377	0.0016679	0.0038807	-0.0024304	-0.026063
P52747	Zinc finger protein 143	1.47485	0	-0.017598	0.0089901	-0.0045841	0.0018255	-0.0017566	-0.009339	-0.02094	-0.0018541	-0.0060765	0.0046511	-0.018332	0.0041938	-0.0095273	-0.00044592	0.0012215	-0.005787	0.025112	0.0077343	0.022811	-0.0097863	-0.00093481	-0.008579	-0.0040888	0.0037584	-0.021042	0.0027117	0.0073851	0.0029636	-0.0021079	0.0081759
P20591	Interferon-induced GTP-binding protein Mx1	1.47418	0.00542307	-0.018537	-0.02483	-0.00091338	0.01735	0.051357	-0.0035908	0.036904	-0.0012929	0.0014952	0.029087	-0.034267	0.017002	-0.027135	-0.025405	0.034572	-0.025816	0.0056604	0.025866	0.0099582	-0.0038213	0.022181	0.0025136	-0.027289	0.024694	-0.0013804	-0.00034995	0.0014217	-0.0081475	-0.01235	-0.028249
Q06210	Glutamine--fructose-6-phosphate aminotransferase [isomerizing] 1	1.47381	0.000221659	-0.017176	0.031641	0.00029552	-0.004391	0.013712	-0.0042542	-0.010213	0.024593	0.025799	0.018317	0.016011	-0.019479	-0.0022303	0.02026	0.0012968	-0.0050408	0.0022469	-0.0049046	-0.014747	-0.023303	0.0020414	-0.0023065	0.007603	0.0025183	0.0010204	-0.0029405	0.0090269	-0.0023991	0.00027234	0.019426
Q9NZ63	Uncharacterized protein C9orf78	1.47364	0	-0.017073	0.012608	-0.0075521	-0.0064481	2.7937e-05	-0.0041819	-0.0059721	-0.0044039	-0.010825	0.0101	0.019331	-0.018541	-0.006469	0.011363	0.011065	-0.0020897	0.016116	0.005877	0.0012767	0.0040989	0.00094327	-0.0059765	0.033308	-0.010069	-0.0062533	0.0061335	0.0093497	0.0061552	-0.0016415	-0.014628
P08134	Rho-related GTP-binding protein RhoC	1.4735	4.89083e-05	-0.014934	-0.003981	-0.033108	-0.0053802	-0.0066666	0.0031726	-0.0034633	0.0062524	0.024873	-0.027495	0.0062914	-0.026909	0.0049437	0.017543	0.026275	-0.042465	-0.0020053	0.0089542	0.0060689	-0.019974	-0.016321	-0.0081766	0.027432	-0.024434	0.0095197	0.010046	0.044094	-0.002636	-0.0076222	0.031832
Q9Y2R4	Probable ATP-dependent RNA helicase DDX52	1.47344	0	-0.017411	-0.0015629	0.003256	0.0024184	0.0054311	0.0073266	-0.010344	-0.0025377	-0.01512	0.00070575	0.011691	-0.0031647	0.015774	-0.0047192	0.012306	0.004419	-0.0020333	-0.018574	-0.010695	0.0027002	-0.00049294	0.010165	0.021004	0.0075813	-0.0071617	-0.020832	-0.0021287	-0.0069421	-0.0079811	0.028886
P42892	Endothelin-converting enzyme 1	1.47282	3.94973e-05	-0.01689	0.021101	0.012416	-0.0096522	-0.0070592	0.0099505	-0.01492	-0.022845	-0.014263	-0.0046478	-0.01127	-0.0085635	0.03156	-0.0076676	-0.006731	0.00099338	0.0017878	0.029181	0.012428	-0.012267	-0.006219	0.00031313	-0.0081632	0.028186	-0.032026	0.02096	0.021576	-0.0003837	0.0056128	0.007052
P63279	SUMO-conjugating enzyme UBC9	1.4727	0	-0.016753	-0.0032177	0.0030899	0.0047319	-0.011426	0.0026597	-0.01195	0.0041765	-0.013836	-0.0090851	-0.0045473	0.003561	0.0010597	-0.016174	0.0089961	0.014686	0.025236	0.024449	-0.0083251	0.011143	0.0080538	-0.011502	-0.0025914	-0.020878	0.0068848	-0.010424	-0.01636	0.00077158	0.0036776	0.026629
Q9UHN6	Transmembrane protein 2	1.47245	2.62664e-05	-0.01695	0.0025443	-0.026387	0.017508	0.0084838	0.00033678	0.0081859	-0.019192	-0.015285	-0.0063379	0.0075952	-0.019764	0.029782	0.013384	0.004199	-0.011197	0.011129	0.010885	-0.020322	0.0010686	-0.014933	-0.0031931	-0.0081267	0.0015649	-0.023289	0.018567	0.0015692	-0.0011545	0.00077823	-0.0031748
P62318	Small nuclear ribonucleoprotein Sm D3	1.47244	0	-0.016676	0.0091722	-0.0072366	0.00090823	-0.0050544	-0.00061144	0.0052322	-0.0026037	0.0035357	0.00064797	-0.0054095	0.00066526	0.0015899	-0.0083144	0.0044787	-0.0032169	0.009298	-0.0044344	-0.0034762	0.0012802	-0.0090057	-0.012562	0.018554	0.0001971	0.0078491	0.0069103	-0.0053949	0.00060367	0.0037122	0.02598
Q9H0A0	N-acetyltransferase 10	1.4724	0	-0.017409	-0.0014016	-0.00099862	-0.005002	0.011466	-0.0015535	-0.014105	0.0031554	-0.0020106	0.012299	-9.8082e-05	-0.013981	-0.0061996	-0.011982	0.0085831	0.0041582	-0.012792	-0.018024	0.002959	-0.0079929	-0.0043727	0.012307	0.0031958	0.0094422	-0.0028882	-0.013103	-0.0082211	-0.0055917	-0.0018093	-0.021996
Q460N5	Poly [ADP-ribose] polymerase 14	1.4724	0	-0.017163	-0.0050178	0.00017443	0.017572	0.0043728	0.0021405	0.013515	-0.0070187	-0.0031504	0.0085077	-0.0090746	0.013485	-0.0047754	0.0024927	-0.010984	-0.0043455	0.00074489	-0.00045716	0.0076339	0.015368	0.0019716	0.00013679	-0.0090651	0.012043	-0.0036128	-0.005492	0.0027529	-0.00067461	-0.006079	-0.025704
Q9UQE7	Structural maintenance of chromosomes protein 3	1.47138	0	-0.016847	0.013093	0.0002274	-0.0035473	-0.0025614	0.0038628	-0.0099641	-0.00083538	-0.010126	-0.0067461	0.010404	-0.00056009	0.0096293	-0.00018405	-0.0034037	0.0048998	0.011951	0.0034036	0.00075149	0.0024193	0.0030696	0.00011417	0.008243	-0.0024443	0.0019509	-0.00048255	-0.0047342	0.0011772	0.00071385	-0.033612
P51149	Ras-related protein Rab-7a	1.47138	0	-0.016037	-0.0058194	0.0033161	-0.0079738	-0.0035386	0.013952	0.0072449	-0.0060045	0.0023198	-0.0052979	-0.0079647	-0.015906	0.0025411	0.014624	-0.011761	0.005212	0.012024	0.0041636	0.0051977	0.0043357	0.015863	0.0072082	0.00072898	-0.016551	0.0048882	-0.0069201	0.0077825	0.0010824	-0.0032226	0.0033105
Q96AH0	SOSS complex subunit B2	1.47135	0.000157456	-0.017161	-0.0018464	-0.01702	-0.017713	0.030385	0.024974	-0.018252	0.0090071	0.0096364	0.0038602	0.0031653	-0.032724	0.015737	-0.0036484	0.009163	0.0079925	-0.020736	-0.019972	-0.01367	-0.0017031	0.018407	-0.011531	0.019253	0.025436	0.030579	0.044293	0.073915	0.00046712	0.0053409	0.0097881
Q9BQ52	Zinc phosphodiesterase ELAC protein 2	1.47119	0	-0.016322	-0.0027617	0.010287	0.0023605	-0.013722	0.0077522	0.0057778	0.0005159	-0.0058188	-0.006488	-0.020733	0.0011652	-0.0039846	0.00039549	0.0056594	-0.0073909	-0.0034617	-0.0066442	-0.0087857	-0.0018253	-0.022652	-0.0011009	0.014685	0.013309	0.0065513	-0.0040433	0.0021405	-0.00071697	0.0029758	-0.03107
P11413-2	Isoform Long of Glucose-6-phosphate 1-dehydrogenase	1.47112	0.000125825	-0.015069	-0.0037787	0.027297	-0.0047034	-0.02207	0.040727	0.0069316	-0.0013038	0.0043766	-0.014962	0.0071279	0.0048317	-0.029981	-0.002758	-0.034421	-0.022843	-0.0069669	0.014409	0.01257	-0.0050971	0.00095756	-0.016867	-0.010816	0.027389	-0.0064519	0.0014104	-0.0029456	0.00020809	0.0053303	0.00072145
Q14684	Ribosomal RNA processing protein 1 homolog B	1.47054	0	-0.016987	0.0039378	0.0080373	-0.00058158	0.0063697	0.0026465	0.0091757	0.0015129	0.0004524	-0.0015752	-0.0051826	0.03012	0.00042646	-0.0081023	1.435e-05	-0.011841	-0.023922	-0.015848	-0.018631	0.011279	-0.010332	-0.0061949	0.023841	0.0094648	0.0049762	-0.0015862	0.0032034	0.0014532	-0.0014168	0.012516
P10586	Receptor-type tyrosine-protein phosphatase F	1.47039	0	-0.01667	0.0025622	0.0078136	0.0068412	-0.010456	-0.0035309	0.01096	0.0068162	0.01047	0.0031963	-0.029184	0.026691	0.013413	-0.0045638	0.012704	-0.0047953	-0.0025316	0.0020626	0.009416	0.0077197	0.014007	0.0085076	-0.015976	-0.0070759	-0.0016254	0.0095736	0.0077851	0.0054759	-0.0048308	0.016822
Q15717-2	Isoform 2 of ELAV-like protein 1	1.47005	0	-0.016244	0.0036139	0.0032188	-0.0040606	-0.011397	0.011379	-0.0033549	0.0023382	-0.0016012	-0.0045937	0.0059404	-0.00039643	0.0017545	-0.017588	-0.00076768	0.0040944	0.012043	0.0081492	-0.009477	0.0013263	-0.0033724	-0.0032983	0.007115	-0.0072528	0.010192	-0.010699	0.0028623	0.0012262	-0.0014097	0.01471
Q15287	RNA-binding protein with serine-rich domain 1	1.46894	0	-0.016307	0.0081814	0.0070776	0.00032266	-0.0068846	0.00046156	0.00044781	0.010618	0.0084682	-0.0030524	-0.0036352	-0.0045048	0.0081122	-0.0097079	-0.0032823	0.0021064	0.0009291	0.0010661	-0.00016772	-0.0013225	-0.0019641	-0.016664	0.0093993	-0.0068397	0.012453	-0.0008643	0.00073631	0.0022961	0.0052156	0.015532
Q9Y265	RuvB-like 1	1.46888	0	-0.016515	-0.0016197	0.013627	-0.0030043	0.00076896	-0.00028756	-0.00060399	0.0016349	0.011251	-0.0011729	-0.024157	-0.0065024	-0.017148	0.0067182	0.0034755	-0.0061878	-0.0065923	-0.0059613	0.0081049	0.0068402	0.0076865	-0.0052553	-0.002256	-0.0057533	0.0048745	-0.0039787	-0.0048152	-0.00052046	0.0054915	-0.024449
Q9Y4R8	Telomere length regulation protein TEL2 homolog	1.4688	2.64151e-05	-0.017182	-0.01619	0.015186	-0.0012931	0.019193	-0.0076693	0.0028512	0.02572	-0.024518	-0.01119	-0.0091474	-0.01757	0.0058111	0.00035022	-0.00088891	0.0093586	0.0062663	-0.0061416	0.0025016	0.0054934	-0.0011958	-0.008561	0.018097	-0.014025	-0.09367	-0.00030587	-0.024011	0.064985	0.054756	0.026421
Q14997	Proteasome activator complex subunit 4	1.46815	0	-0.015862	0.0012219	-0.013482	-0.0024565	-0.013287	0.0085331	-0.002068	0.0044816	-0.0018454	0.00019389	0.011698	-0.016973	-0.010226	-0.0079092	-0.0070152	0.0058171	-0.0097974	-0.0010172	-0.00025703	-0.0020611	-0.00406	-0.015808	0.010193	0.014618	0.0050921	0.0043059	0.0047183	0.0034006	0.00093488	-0.009611
Q8IVL5	Prolyl 3-hydroxylase 2	1.46805	0.00213575	-0.017726	-0.024338	0.014183	-0.032595	0.026536	-0.0061318	0.0067244	0.034348	-0.018361	0.0078315	-0.017449	-0.013072	0.036056	0.016374	-0.023363	-0.032163	0.0069721	-0.027957	-0.030917	0.004975	0.038512	-0.021495	-0.02231	0.024544	-0.043406	0.0027624	0.0047884	0.0014988	0.0012331	0.0021575
Q92759	General transcription factor IIH subunit 4	1.46767	0	-0.016797	-0.0087778	0.0036005	0.005843	0.0056899	0.0038049	-0.018099	0.0087524	0.010323	-0.0028031	-0.017805	-0.0018698	-0.010993	-0.013582	-0.002119	-0.0098602	-0.0094486	0.0034143	0.0091793	0.019252	0.012967	-0.0026064	0.0035045	-0.0012236	0.0070127	0.0034402	-0.0059953	0.0043882	0.0013595	0.018109
P43487	Ran-specific GTPase-activating protein	1.46734	0	-0.016137	0.0055377	0.014729	0.0027777	-0.010944	-0.016663	0.011856	0.020517	-0.012863	-0.021083	0.0066463	0.015952	-0.015427	0.012743	0.019112	-0.0012486	-0.010443	-0.015731	-0.009299	0.0037941	-0.003726	-0.017958	0.012175	0.0017965	-0.0097213	-0.0049113	-0.0019802	-0.0029981	0.0042657	0.024883
P05362	Intercellular adhesion molecule 1	1.46695	0.000120642	-0.016882	-0.026416	-0.014041	0.018102	0.0092443	0.010619	0.00050401	0.020581	0.00048045	0.022069	0.0025077	0.0054271	0.0017435	-0.03542	-0.019086	-0.0040714	-0.024408	0.0092742	-0.009514	-0.015275	0.0011413	-0.005795	-0.0010192	0.020948	0.013698	-0.0093606	0.0081262	0.0045039	-0.0063523	-0.014283
Q99547	M-phase phosphoprotein 6	1.4667	0	-0.017076	-0.0034299	0.018638	0.0019216	0.0058886	0.0022542	0.0050615	0.0016137	-0.0075233	0.0049532	-0.00043311	-0.00045306	0.00093422	0.00090366	0.0091674	-0.013783	-0.001465	-0.015876	-0.0011861	0.0073779	-0.010607	0.0069193	0.020258	-0.0043529	-0.043404	-0.043675	-0.0019484	-0.0086031	0.0048092	-0.033259
Q96ST2	Protein IWS1 homolog	1.46659	0	-0.016927	0.012626	0.00058449	0.0064392	0.0051829	0.0066347	-0.0010154	-0.0096403	-0.0070113	-0.0075716	0.0017371	-0.016308	-0.0016683	0.0091435	0.0053259	-0.0084909	0.0091115	-0.020521	-0.0076858	0.0011602	-0.014569	0.0034777	0.0051724	0.00069544	0.0016947	-0.008017	0.016546	-0.004792	-0.010316	-0.022589
O43143	Putative pre-mRNA-splicing factor ATP-dependent RNA helicase DHX15	1.46655	0	-0.016823	0.011272	0.0040878	-0.0081627	0.0040811	0.0012033	0.00077124	-0.004832	0.0043598	0.0065549	-0.0028599	-0.0051857	0.0073337	-0.0015404	-0.0012955	0.00079215	0.0090151	-0.0051109	-0.0016557	-0.0023668	0.0010178	-0.00081385	0.0021716	0.0039258	0.0071148	0.0074575	-0.012993	-0.00036005	0.0018255	0.031685
Q8IUC4	Rhophilin-2	1.46646	0.0572922	-0.017314	0.083639	-0.022973	0.036758	0.0078369	0.037233	0.058276	-0.011289	0.0090901	0.010789	-0.012445	0.019097	0.012678	-0.0032606	-0.001445	-0.068012	-0.023893	0.004778	0.022115	-0.020765	-0.022305	0.0014523	0.020689	0.0020807	0.001271	-0.015604	0.018258	-0.017499	0.0019448	-0.019641
Q96RE7	Nucleus accumbens-associated protein 1	1.4658	0	-0.015537	-0.0052843	0.0020597	0.0067904	-0.0088001	0.014164	0.0021318	0.0084897	0.02413	0.0022532	0.0043532	-0.029638	-0.0092065	-0.016168	0.016503	-0.0014811	0.015219	0.0056468	0.015903	0.0035176	-0.0033409	0.0066673	0.019136	0.0027332	0.03283	0.029728	0.028739	0.01575	0.00046282	-0.021888
O96008	Mitochondrial import receptor subunit TOM40 homolog	1.46554	0	-0.016805	0.0042572	0.011872	-0.013446	-0.00042037	0.011963	-0.0045624	0.0045015	-0.012238	0.011106	0.010374	0.0022881	-0.018165	-0.0018145	0.0022348	-0.0011445	-0.011105	-0.013279	-0.0040445	-0.018394	-0.0024601	0.0024171	0.015946	0.018385	0.018171	0.00025557	-0.017242	0.0037995	0.0037368	0.010871
P54687-5	Isoform 5 of Branched-chain-amino-acid aminotransferase, cytosolic	1.46476	0.00920281	-0.015957	-0.043536	-0.039899	0.0090945	-0.0045682	0.0048093	-0.02703	0.037532	-0.019237	0.014671	0.027538	-0.0019765	-0.0067709	-0.030654	-0.025119	-0.043312	-0.016606	0.056191	0.01631	-0.061977	0.001631	-0.014511	0.025694	0.059041	-0.0024406	0.010221	-0.012253	-0.0036783	-0.00025926	0.0012347
O60353	Frizzled-6	1.46474	0.00016585	-0.015565	-0.019339	-0.0024492	0.0061998	-0.0038849	-0.0069087	0.044699	0.014964	-0.0045998	0.0047343	-0.025119	-0.0098607	-0.0027604	-0.0020896	0.018372	0.027879	0.032939	0.030869	0.0051055	-0.017424	0.0057078	0.051907	0.0252	0.0056751	0.03087	0.026701	-0.015543	0.01241	-0.0059581	0.0046195
Q9BQP7	Mitochondrial genome maintenance exonuclease 1	1.4643	1.08814e-05	-0.017065	0.0066474	-0.0065928	-0.026195	-0.007393	-3.5178e-05	-0.015258	0.013683	-0.012593	0.024285	-0.0068776	-0.018072	-0.016361	-0.0060644	-0.0071691	-0.015576	0.02166	0.0022644	0.00795	0.0065521	0.010551	0.0054133	-0.011417	-0.02073	-0.0059507	0.12544	0.090222	-0.081939	0.080911	0.020908
P23246	Splicing factor, proline- and glutamine-rich	1.46412	0	-0.016606	0.0074357	0.0050408	-0.0021044	-0.0067477	0.0005099	-0.0021051	0.0064712	0.0018182	0.0049682	-0.0018334	0.0016861	-0.0025989	-0.0078762	0.0031574	-0.0027375	0.010238	-0.0055853	-0.0025917	0.0047862	-0.0069833	-0.0074746	-0.00082485	-0.00264	-0.00040279	0.0062985	-0.0012811	0.0013885	-0.00087695	0.0019445
Q05048	Cleavage stimulation factor subunit 1	1.46366	0	-0.017289	0.013576	-0.0059325	-0.017004	0.0099569	-0.0037093	0.0020879	0.00059227	-0.01556	0.0081041	-0.0019862	0.0031257	-0.017362	-0.0049367	-0.0081272	0.0011296	0.010694	-0.010043	0.0098622	0.0053594	0.0099929	-3.6618e-05	0.0054501	0.00048732	-0.0086135	0.0086177	-0.0055506	0.005977	-0.0014561	-0.0031652
Q969X6	Cirhin	1.46363	0	-0.016387	-0.014083	0.0039906	-0.0051875	0.013197	0.0014955	0.0021598	0.011657	0.0052089	-0.0055101	-0.0042369	-0.0062389	0.0019821	-0.016885	0.020825	-0.0030185	-0.013584	-0.010808	-0.0083479	-0.0076869	-0.0029561	-0.004324	0.0047966	0.01069	0.0089192	-0.0043572	-0.0036484	-0.0046672	0.0039269	0.030543
Q13263	Transcription intermediary factor 1-beta	1.46347	0	-0.016304	0.0058107	0.00025043	-0.0045694	-0.0049555	0.0068228	-0.0011357	0.0035407	0.0066973	0.0035571	0.00049822	-0.012037	-0.0011412	-0.0025076	-0.0076587	0.0060366	0.019601	-0.0029427	0.00095309	0.012803	0.0032474	-0.0021773	-0.0026716	-0.0046022	0.0043964	-0.0010699	-0.0015071	0.0017929	0.00069924	-0.024442
P61009	Signal peptidase complex subunit 3	1.46308	0	-0.016709	0.0086481	-0.0047249	0.0071336	0.01192	0.0005083	-0.018151	-0.011149	0.010227	-0.0086821	-0.0043658	0.0031628	-0.011332	-0.0073736	0.0013547	0.018275	0.0075667	0.018051	-0.017234	-0.002656	0.00098652	-0.026959	-0.0062894	-0.0050261	-0.024584	-0.014264	-0.030128	0.00017791	0.01661	0.0083489
P25942	Tumor necrosis factor receptor superfamily member 5	1.46305	4.098e-05	-0.018017	0.0088458	0.0031968	0.014003	0.0044091	-0.009264	-0.021043	-0.010123	-0.0025874	0.013368	-0.00065635	0.039063	0.0076141	-0.0036428	-0.023967	-0.017542	0.019311	-0.0087425	-0.011689	-0.0037228	0.019499	-0.010444	0.027513	-0.02172	-0.009667	-0.0036454	0.049044	0.011974	-0.025918	0.0091702
O60832	H/ACA ribonucleoprotein complex subunit 4	1.46287	0	-0.016279	0.0020203	0.0090169	0.010878	-0.0060351	0.0010173	0.015476	0.0093395	0.0021522	0.0076518	0.0058133	-0.0013946	0.0072855	-0.0054783	0.0081571	0.0031673	0.010797	0.0046387	-0.0095221	-0.0059264	0.00019571	0.010668	0.0039435	-0.0064348	0.0050122	-0.011408	0.002724	-0.0041105	-0.0029894	0.02159
P11021	78 kDa glucose-regulated protein	1.46273	0	-0.016489	0.00031484	-0.01193	-0.0093955	0.010142	-0.0013385	-0.0092971	-0.0017706	0.0026036	0.00099014	0.00030063	-0.013018	-0.0047402	0.010311	-0.0010739	0.0045401	0.0019826	-0.0015234	0.0026709	-0.010726	0.0034704	-0.0063419	0.0085125	0.00073693	-0.014087	0.0081789	-0.0067707	0.00073368	0.0029167	0.02726
P19447	TFIIH basal transcription factor complex helicase XPB subunit	1.46231	2.48756e-06	-0.017146	-0.0043864	0.012937	0.0037686	-0.0042923	0.0057073	-0.019117	0.0033644	-0.0097951	0.0093871	-0.018387	0.020327	-0.017903	-0.011683	-0.0020306	0.029716	0.0049022	0.0034044	-0.0084773	0.019424	0.0076184	0.015831	0.014615	0.0043013	-0.030476	0.0216	0.018385	0.014264	9.6476e-05	0.0056752
Q9Y6Y0	Influenza virus NS1A-binding protein	1.46222	2.51414e-06	-0.016896	0.013882	-0.01954	-0.015254	0.0026673	0.0003966	-0.0075763	-0.010301	-0.0042946	0.0071211	-0.0083559	0.0085323	-0.0012557	0.014141	-0.0033847	-0.0073598	-0.018521	-0.013157	0.0014004	0.0044488	0.011695	0.0036841	-0.0037473	0.0054059	0.014676	-0.0043693	-0.0088731	0.0049005	0.0063907	-0.025822
O00193	Small acidic protein	1.4622	0	-0.01666	0.0059883	-0.0028617	0.0095029	-0.0026322	-0.0012802	0.0057213	-0.0057819	-0.012719	-6.1898e-05	-0.012919	-0.0063028	-0.0056337	-0.020687	0.003534	0.019737	0.0045307	0.0097844	-0.00070276	0.0047156	0.0047024	0.0017668	-0.0042247	0.012419	-0.016802	0.00027606	0.004879	0.0055446	-0.0046362	0.027255
Q8NFH4	Nucleoporin Nup37	1.46214	0	-0.016857	0.0043731	-0.0021071	-0.0017808	0.004734	-0.0017837	-0.015299	-0.021456	0.0084997	0.0077735	-0.015961	-0.0020002	-0.0063687	-0.0043706	0.0063519	0.0012284	-0.011885	0.0018557	0.008787	0.0058525	-0.0063122	-0.0077501	0.0046553	-0.0094521	0.013632	-0.017813	0.0035938	0.0013188	0.0010369	-0.011053
Q96JP5	E3 ubiquitin-protein ligase ZFP91	1.46209	0	-0.015955	0.0095254	-0.0010428	-0.0054948	-0.0039367	-0.0032734	0.012225	0.013291	0.0025205	0.0019156	-0.00068903	-0.021594	0.021563	-0.01567	-0.0092988	0.00049519	-0.019946	0.016283	-0.0030885	0.022432	-0.0022138	-0.024995	0.0027348	-0.0011757	0.022092	0.0022941	0.0020676	0.0064814	0.010161	-0.028568
Q7Z7F0	UPF0469 protein KIAA0907	1.46203	4.55063e-06	-0.017335	0.010861	0.011285	0.0033671	-0.0079316	0.010507	-0.03468	-0.0033451	-4.5017e-05	0.0080864	-0.0043787	0.0044823	0.0059134	-0.00030279	-0.007489	0.002286	0.019952	-0.017783	0.00075218	-0.0082823	0.0005105	-0.0062711	-0.0043507	0.009621	-0.0012587	-0.01451	0.055592	0.00012721	-0.038861	0.011301
Q9NVI7-2	Isoform 2 of ATPase family AAA domain-containing protein 3A	1.46179	0	-0.016902	0.0049589	0.0067015	0.0038143	0.0021937	-0.016736	0.0076233	0.0070839	0.001205	0.0060152	-0.020414	0.015938	-0.0038316	0.0065924	0.020513	-0.0034657	-0.01932	-0.011458	-0.0071164	-0.0050009	0.0091067	-0.0036734	0.0031679	0.013834	0.0040437	-0.013652	0.0023827	-0.00032034	0.003104	-0.030773
Q9NR30	Nucleolar RNA helicase 2	1.46077	2.46305e-06	-0.017404	-0.0014832	-0.0030036	0.01543	0.017069	-0.019984	-0.00039237	0.01518	0.0010167	0.0067016	-0.0092956	0.0077518	0.0037869	-0.0029104	0.010602	0.0021896	-0.013003	-0.024653	-0.0014593	0.0064051	0.0075531	0.015848	0.016213	0.026653	-0.0070732	-0.0016707	-0.0070904	-0.0024345	-0.0034183	-0.019251
Q9H1E1	Ribonuclease 7	1.46076	0.00767525	-0.017082	-0.020071	0.010631	0.00022136	0.0021578	-0.001466	-0.014353	-0.016222	-0.028503	0.023043	-0.044852	-0.088794	-0.0014799	-0.025419	0.037832	0.054904	0.040612	0.062115	0.00034062	0.01486	-0.0031214	-0.0048718	0.030877	-0.054835	0.018128	0.034749	0.055916	-0.0021014	-0.0054911	-0.0076072
Q9BY42	Protein RTF2 homolog	1.46071	0.000690136	-0.018558	0.029896	0.00084047	0.0099266	0.0052962	-0.014737	-0.011891	-0.021229	-0.026199	0.030425	-0.019653	0.01294	-0.0058893	0.0043736	-0.02456	0.011554	0.0080502	-0.00019296	0.013265	-0.021175	0.010165	0.0037764	0.0068634	0.0030872	-0.017742	-0.023492	0.011587	0.0029585	-0.014683	0.030793
Q9P031	Thyroid transcription factor 1-associated protein 26	1.46051	0.000179104	-0.017037	-0.010593	0.024566	0.032421	0.0044531	-0.0095635	0.0015016	-0.0094303	0.0049892	0.012271	-0.016614	-0.015308	-0.0023101	-0.00031428	0.027959	-0.017407	-0.027248	-0.011333	-0.016498	0.008677	-0.0086974	0.014201	0.010667	0.013417	0.0063574	-0.029024	0.011585	-0.0067185	-0.0059985	-0.0061378
Q8WVC0	RNA polymerase-associated protein LEO1	1.46029	0	-0.017299	0.014296	-0.0027433	-0.0023479	0.0040788	0.010948	-0.0039736	-0.009976	-0.016049	0.0035013	-0.00353	0.014066	0.0050429	-0.009828	0.0032535	0.010859	0.003133	-0.0090571	-0.0076987	0.019544	0.0057445	0.0023133	0.015038	0.0039505	-0.0026297	-0.0047638	0.024706	0.0053132	-0.014105	0.0085894
Q96MU7	YTH domain-containing protein 1	1.46023	0	-0.016575	0.0084267	0.012779	-0.0026636	-0.0020865	0.0047034	0.0050959	0.0078023	-0.012371	0.0021587	0.010071	-0.0056491	0.0053648	-0.0066254	-0.00083364	0.0048634	0.0081733	-0.0014413	-0.014072	0.0063831	-0.00036169	-0.010565	0.0032692	0.0042362	-0.017136	0.0080167	-0.0059674	0.0042683	0.00060059	-0.017363
Q9Y266	Nuclear migration protein nudC	1.46	0	-0.016734	0.011676	-0.0010695	-0.0030477	0.0030677	-0.013157	0.0044207	0.0021669	-0.0081969	-0.0028545	-0.016574	0.007959	-0.00016694	-0.0058898	0.0053591	0.0032768	-0.004468	0.002296	-0.00096747	-0.0047761	0.0030275	-0.00031632	0.0090596	0.012123	-0.0036414	-0.012065	0.018644	0.0018135	-0.0062983	0.027209
P19878	Neutrophil cytosol factor 2	1.45996	0.00149354	-0.017233	-0.025614	-0.017437	0.0077708	0.040647	0.02606	-0.023597	-0.0063327	0.006905	0.00012832	-0.0022247	-0.001266	-0.035882	-0.0097313	-0.01392	-0.0087734	-0.0052373	-0.013055	0.0091263	-0.008832	-0.0018944	-0.0015642	0.0061778	0.018404	0.0011063	-0.0071245	-0.0039345	-0.0044515	-0.0058445	-0.026475
O00116	Alkyldihydroxyacetonephosphate synthase, peroxisomal	1.45985	0.000111288	-0.017181	-0.018203	-0.0048629	-0.010143	0.018132	0.0059742	-0.010748	-0.0050148	0.024604	0.038367	-0.018696	0.0016638	0.021925	-0.011805	0.0045533	-0.019787	-0.021268	0.00011489	8.4812e-05	-0.00018527	0.0050599	0.011438	0.0089639	0.0033222	0.012767	-0.0099553	0.0028718	-0.001547	-0.00043242	0.0034529
Q9Y6A4	Cilia- and flagella-associated protein 20	1.45961	0	-0.01592	-0.0079427	0.009028	0.005538	-0.016553	0.0013893	-0.01246	0.009124	0.0010495	0.0012586	0.00262	-0.0069593	0.023129	-0.0098938	-0.020624	0.0014148	0.012184	0.012385	-0.0086892	-0.016784	0.005367	0.0024169	-0.0028006	-0.0070294	-0.0072791	-0.0039941	0.0035685	0.00016698	-0.0038189	-0.025652
P08195-2	Isoform 2 of 4F2 cell-surface antigen heavy chain	1.45918	0.00133967	-0.016409	-0.033483	0.028151	-0.012927	0.0027601	-0.010419	0.0022105	0.011938	-0.029862	-0.011865	-0.030731	-0.012741	-0.026964	0.021105	-0.010228	-0.027805	-0.00055153	-0.010711	0.0067609	-0.019373	0.0032295	-0.022784	0.011017	0.0022246	0.00072669	0.013981	0.0078361	-0.00090375	0.00093072	0.025251
Q9UNL4	Inhibitor of growth protein 4	1.45866	5.6531e-05	-0.016535	0.025967	0.0092177	0.0014998	-0.022289	0.0085514	-0.016778	0.0060159	-0.0088988	-0.0034716	0.0030283	0.021985	0.010401	-0.0064985	-0.007001	0.015598	0.0054728	-0.0090841	-0.0070796	-0.0066962	-0.0040295	-0.0011726	-0.0064201	0.02297	0.055304	-0.0036858	-0.0046765	0.047126	0.030642	-0.019294
Q8NBS9	Thioredoxin domain-containing protein 5	1.45848	9.86656e-05	-0.016112	-0.00049091	-0.016589	0.039296	-0.0051855	-0.0040431	-0.016951	0.014033	-0.0055778	-0.021667	0.0071191	-0.0056002	-0.014718	-0.014871	-0.0095093	0.016821	0.0061392	0.0090672	-0.0060118	-0.00066108	-0.017264	-0.011048	0.010069	0.0062045	0.0051749	0.0010916	-0.0059466	0.0025228	0.0018856	-0.021219
Q9BRJ6	Uncharacterized protein C7orf50	1.45826	0.000138249	-0.017617	0.024123	0.0025216	-0.0043268	0.012387	-0.026619	0.008984	0.010565	-0.00096747	0.02273	-0.023338	0.0048181	-0.0056791	-0.0046389	-0.026273	-0.01327	0.015624	0.0057932	-0.00812	-0.0027747	0.003819	0.0043758	0.011897	-0.0090202	0.032611	-0.0014721	0.0028633	0.013525	0.0036523	-0.033053
Q8NEY1	Neuron navigator 1	1.45807	0.000820513	-0.016289	-0.03548	-0.0015814	-0.013113	-0.01267	0.029076	-0.011666	0.02737	-0.011052	0.027903	0.019674	0.0053593	0.022214	-0.0036364	0.0021223	0.01184	-0.010965	-0.016833	-0.0085268	0.009456	0.0026134	0.002183	-0.026498	0.00096773	-0.020731	-0.011771	-0.007824	-0.0059834	-0.014612	0.023547
Q9UKK9	ADP-sugar pyrophosphatase	1.45774	6.70391e-06	-0.016074	-0.0022493	-0.01685	0.0061179	0.0074624	0.00061469	-0.001499	0.0070687	0.036409	0.0039437	-0.016733	0.006006	-0.0081533	-0.03157	0.0092162	-0.0060463	-0.019939	-0.0026928	-0.020024	0.0091219	0.023056	-0.0010836	-0.0051892	0.0066111	0.0058629	-0.022204	0.0044292	-0.0069788	0.0083293	0.0015269
P29966	Myristoylated alanine-rich C-kinase substrate	1.45765	6.25528e-05	-0.015439	-0.024055	-0.016352	0.019019	-0.01694	0.00088155	0.0032383	0.03096	0.0050325	0.0049915	0.0036561	-0.016219	0.0071404	-0.016251	0.014188	0.016219	0.0079885	0.011475	-0.011318	0.011154	-0.0050659	0.0087423	-0.00091946	0.0050717	0.015964	-0.0098039	-0.00031491	0.00075855	0.0043367	-0.019873
Q9NR56	Muscleblind-like protein 1	1.45747	0	-0.015873	-0.0029122	0.0087916	-0.0014682	-0.010157	-0.0026046	-0.0035101	-0.012601	-0.001365	-0.0073862	0.0084378	0.0013088	-0.0021361	0.0065869	-0.0049748	0.0015093	0.0073872	-0.0014105	-0.010003	-0.0049161	0.014858	-0.016118	-0.0064149	-0.006917	0.019273	0.0024537	0.0065584	0.0074072	0.0014843	0.029299
O94964-2	Isoform 2 of Protein SOGA1	1.45728	0	-0.016193	-0.002802	-0.0064106	0.0057716	-0.012806	0.0010073	0.0070532	0.0012986	-0.018057	0.0010925	-0.028885	0.010562	-0.0043925	-0.0082991	0.01758	0.0054452	-0.024617	0.0077548	0.0037137	-0.02796	-0.0094574	0.0041307	0.010698	-0.0069807	0.0065272	0.0011128	0.011713	0.0063851	-0.0017252	0.025152
E9PRG8	Uncharacterized protein C11orf98	1.45717	0	-0.016986	0.01079	0.013605	0.011844	0.0041374	-0.0035762	0.0013468	0.014625	0.00043219	0.011213	0.010333	0.0022821	0.0018022	-0.01378	0.014272	-0.0056062	-0.013099	-0.024961	-0.0046542	0.0015958	-0.0068683	-0.0040038	0.022945	0.050162	0.016029	0.0062908	0.0028434	0.0078347	0.00069714	-0.0095231
Q7Z739	YTH domain-containing family protein 3	1.4569	0	-0.017039	0.010678	0.0057631	0.0055531	-0.001991	-0.0092145	0.000466	-0.0040412	-0.0027286	0.014958	-0.016867	0.007306	-0.003685	0.0019477	0.011789	-0.0031498	0.00571	-0.0025872	0.0012947	-0.010891	-0.0041971	-0.0026743	0.0035402	-0.0076826	0.0091828	-0.0092592	0.0029837	0.00077383	-0.0013525	-0.0023562
Q8IZL8	Proline-, glutamic acid- and leucine-rich protein 1	1.45651	0	-0.015715	-0.0038438	-0.0059916	0.0088478	-0.011763	0.0045574	-0.0050832	0.001813	0.0029315	-0.013864	-0.0068095	-0.00057801	-0.0005802	-0.011922	0.0069708	0.0076469	0.0081228	0.00074638	-0.00524	0.0079043	0.0055623	-0.0065669	0.02186	-0.0022695	0.0055204	0.016107	0.0033616	0.0071918	0.00021188	-0.02322
Q9Y3B4	Splicing factor 3B subunit 6	1.4565	0	-0.016168	0.0034269	0.0017122	-0.011863	-0.0022843	0.0033479	-0.0039179	0.0062569	0.0078113	0.0018471	-0.011047	0.00094598	0.0038961	-0.019716	0.0031418	-0.0013397	0.010561	0.0035993	0.0017193	-0.0040048	-0.0014096	-0.0011678	-0.0024296	-0.0051337	-0.0040325	0.020513	0.0035971	0.0046501	-0.0031143	0.013612
Q8N2K0-2	Isoform 2 of Monoacylglycerol lipase ABHD12	1.45648	6.74916e-06	-0.01678	0.021156	-0.0065081	0.00057329	0.0030802	0.0040331	-0.0017101	-0.013017	0.0010199	0.020953	0.0087003	-0.011803	0.0023987	0.017754	-0.024306	0.0020075	0.011903	0.0059616	0.011951	-0.0063767	0.004466	-0.0065382	-0.0033224	-0.0061206	0.0012784	0.0054433	0.014044	0.0034257	-0.0068749	0.017227
Q9NZT2	Opioid growth factor receptor	1.45623	0	-0.016507	0.0050699	0.0018056	0.01545	-0.0011763	-0.0091114	0.0045774	0.0061753	-0.00093666	0.0083563	5.988e-05	0.0059362	0.0054928	-0.0033529	-0.00017715	-0.00080624	0.0013553	0.0066535	0.002816	-0.020858	-0.0083368	0.0044159	-0.0053454	-0.010592	0.0087589	0.012259	-0.0080935	0.002353	-0.0014615	-0.0024413
Q96RN5	Mediator of RNA polymerase II transcription subunit 15	1.4561	3.13364e-05	-0.017473	0.024445	0.002075	0.00014879	0.010959	-0.011721	-0.009858	-0.016485	-0.0084933	0.012476	0.0028044	-0.0032369	-0.0051033	0.016071	-0.0090058	-0.0076948	0.0020987	-0.011426	-0.0073005	-0.0076823	0.0018767	-0.0005089	-0.00050449	0.0014963	-0.02278	-0.023202	0.0090976	-0.0022549	-0.0079623	0.017743
Q969Z0	Protein TBRG4	1.45569	4.90368e-05	-0.017397	0.015239	-0.0088455	-0.019349	0.0089778	0.00089024	-0.025858	-0.014707	-0.0083111	0.0093176	-0.0067786	0.0081619	0.013628	-0.0017176	0.027245	-0.0091654	-0.022348	-0.013964	0.0066055	0.0071981	-0.0041522	0.0030157	0.0066586	-0.0029802	-0.0048103	-0.0075726	-0.00083506	-0.0035218	-0.0023184	-0.0089539
P55060	Exportin-2	1.45541	2.42571e-06	-0.016815	0.014533	0.00049932	-0.0071163	0.0041885	-0.01094	-0.0023876	-0.01165	-0.016185	-0.004683	-0.021355	0.015778	-0.017524	0.0029425	0.013133	-0.0060561	-0.0312	-0.0030943	0.011255	0.0031404	0.00193	0.0055272	0.011834	0.0052787	0.0031027	-0.0075147	-0.00065106	0.0021965	0.0022589	0.025743
Q96S86	Hyaluronan and proteoglycan link protein 3	1.4554	0.000218999	-0.015746	-0.017145	-0.036013	0.019971	-0.015959	-0.0080087	0.0072323	0.020213	0.0020777	0.019034	0.0098912	0.0022727	0.00089451	-0.011311	-0.012582	-0.0083393	-0.02212	-0.0027064	-0.007241	-0.014716	0.0053625	0.00060671	-0.023196	0.016087	-0.023715	-0.015747	-0.012264	-0.017674	0.0070947	0.011372
Q9BXP2	Solute carrier family 12 member 9	1.4552	6.78733e-06	-0.016285	0.0054349	-0.019129	0.021045	-0.012593	-0.004038	-0.0074247	-0.0084876	0.010186	0.01633	0.00034093	-0.0043576	-0.011117	-0.0041385	0.02131	-0.0029522	-0.019358	-0.01236	-2.6881e-05	0.0077611	-0.018072	0.0066823	-0.0073442	0.015964	-0.016501	0.016164	0.014427	0.0012758	-0.0085325	0.020511
Q8NFF5	FAD synthase	1.45488	2.44798e-06	-0.016198	0.014494	0.0033279	-0.01384	-0.008244	0.012728	-0.0024489	-0.0052539	0.015682	0.019241	0.0078592	0.001104	0.012993	0.027261	0.0032605	-0.024793	-0.016324	-0.019202	0.011777	0.020356	0.0042961	-0.008167	0.013453	-0.0069295	0.002241	0.0090828	-0.0039403	-0.0005182	0.0041828	-0.011615
O94880	PHD finger protein 14	1.45449	0	-0.0161	0.0035545	0.0012395	-0.0080206	-0.0079098	0.0072837	-0.00053976	-0.0024164	-0.0092556	0.0064814	0.012124	-0.0060257	0.0065704	0.0019952	0.0099337	0.0062963	-0.0089698	-0.00028537	0.00069817	0.013326	0.0033473	-0.0055308	0.0043795	-0.0037534	0.010293	0.0016383	-0.0089103	0.0020182	0.0021209	-0.031262
Q13435	Splicing factor 3B subunit 2	1.45442	0	-0.016172	0.0042267	0.0068615	-0.0012539	-0.0028776	0.0053967	-0.0057502	0.00099729	-0.0023987	-0.0033281	-0.00096282	-0.0039167	-0.0045059	-0.0083437	-0.006018	0.0041557	0.010585	0.0060981	0.0054522	0.0034105	0.00051553	-0.0099169	3.0546e-05	0.00059797	-0.0080122	-0.012735	-0.011404	-0.0031412	0.0052155	0.0034231
Q6P1J9	Parafibromin	1.454	0	-0.016157	0.0062854	0.0016894	-0.0045971	0.00057025	0.0039286	0.0033091	0.0048312	0.0014781	0.0002401	-0.0037604	-0.015326	0.0023566	-0.0066321	-0.0090581	-0.0028484	-0.0047741	-0.0075677	-0.0019408	0.022846	-0.005156	-0.015903	-0.0052644	0.023817	-0.002116	-0.0083717	-0.01026	-0.0062095	0.0074574	-0.011766
Q13445	Transmembrane emp24 domain-containing protein 1	1.45362	0	-0.015859	-0.0046457	-0.0036811	-0.00078729	-0.0027374	0.0064795	0.0036309	-0.00067795	-0.013484	-2.2733e-06	0.015492	-0.014874	0.008063	0.0051867	0.0054008	0.0099039	0.0046425	0.014853	-0.011569	-0.0029834	-0.00028334	-0.014769	-0.003099	-0.028758	-0.049589	0.01244	-0.014761	0.024578	0.019788	0.027782
O95433	Activator of 90 kDa heat shock protein ATPase homolog 1	1.45356	0	-0.015329	-0.0064441	0.0031318	-0.00076708	0.00077406	-0.0062978	0.016571	0.017999	0.0061545	-0.019538	-0.010147	-0.0056557	-0.0061115	-0.023193	0.013789	-0.0014439	-0.014217	-0.0058452	-0.005184	-0.0033941	-0.0060735	-0.0096137	0.014424	0.013973	-0.0033701	-0.0052396	0.014318	-0.0027858	0.0013134	-0.0030853
Q8WU39	Marginal zone B- and B1-cell-specific protein	1.45345	0.00835332	-0.015343	0.021634	0.0053178	0.061763	-0.014075	0.018391	-0.0094816	0.0041457	-0.0016706	-0.018226	0.038812	-0.027376	-0.046138	-0.037974	-0.012247	0.0006574	0.0059886	0.02696	0.0044797	-0.041383	-0.05279	-0.0037964	0.039806	0.017701	-0.0020167	0.005295	0.00054284	-0.0025287	-0.00041298	0.0284
P08727	Keratin, type I cytoskeletal 19	1.45328	0.00861628	-0.014225	0.013964	-0.019166	-0.041592	-0.028941	0.069058	-0.013059	0.0091333	-0.0027249	-0.03241	-0.025746	-0.041231	-0.022311	-0.022077	-0.019761	0.019134	0.015678	0.0021685	0.021752	0.023335	0.029741	0.0186	-0.017612	0.0023177	-0.00037772	-0.0094052	-0.0059022	0.0055789	0.0092676	-0.024036
Q9NRZ9	Lymphoid-specific helicase	1.45267	7.73981e-05	-0.017175	0.025369	-0.0041078	0.0035192	-0.0018337	-0.0098556	-0.012682	-0.019289	-0.022385	0.0020198	-0.0003174	0.0042151	0.0020084	0.022116	0.0030268	-0.0050165	0.02247	-0.00063411	0.021476	0.014969	-0.0035084	0.016768	0.028055	0.020242	-0.026092	0.023946	0.024534	0.0040473	0.0053199	0.016364
P15121	Aldose reductase	1.4518	0.00116296	-0.014004	-0.012868	0.024618	0.013661	-0.037119	0.046185	-0.0083199	0.0032897	0.0064142	-0.023633	0.023251	-0.0099437	-0.021524	0.037484	-0.010755	0.0057734	-0.0057532	-0.009174	0.0063282	0.017164	-0.016102	-0.0024914	0.00092967	-0.011443	-0.00011888	-0.028158	0.012061	-0.0060453	-0.025932	0.016278
Q9H6X2	Anthrax toxin receptor 1	1.45169	0.000116398	-0.015027	-0.021989	-0.019634	0.014486	-0.036141	0.0064965	-0.0051168	0.016203	-0.011933	0.0048994	0.006324	0.0045165	-0.0029921	-0.0021509	0.00054563	0.0089454	-0.0028226	0.020003	-0.0083408	-0.0048099	-0.0040197	-0.015635	0.0028013	0.010178	-0.019219	0.0064558	-0.0061309	0.0030556	-0.000299	0.00095711
Q9UKI8-2	Isoform 2 of Serine/threonine-protein kinase tousled-like 1	1.4516	0	-0.016744	-0.00063912	0.012478	0.0048433	-0.001598	0.009426	-0.010558	-0.0028328	-0.0080034	0.019829	-0.00075623	-0.01705	-0.0040232	-0.012125	-0.0046274	0.0029036	-0.016163	-0.007605	-0.00056312	-0.0093036	0.02159	-0.0010515	-0.019271	0.019777	0.013472	0.0093224	-0.014773	0.008914	-0.00031828	-0.0050582
P30533	Alpha-2-macroglobulin receptor-associated protein	1.45106	0	-0.016327	0.00873	0.00091577	-0.0042347	-0.0053852	-0.0042187	0.00058942	-0.011006	-0.0060826	0.019105	0.012624	-0.0077818	0.0032376	0.0098938	-0.01474	-0.008021	-0.0087181	-0.012224	-0.0026719	-0.019531	0.0022591	0.0012857	0.0083095	0.016343	-0.0084917	0.010624	-0.00065501	-1.3371e-05	-0.0027999	0.030312
Q13523	Serine/threonine-protein kinase PRP4 homolog	1.4507	0	-0.016259	0.0038817	0.0071888	-0.0013885	-0.0021695	0.0061306	-0.021189	0.0082492	0.0048	0.003944	0.0059982	-0.011425	-0.0083193	-0.0068439	-0.0056641	0.0011185	0.014708	0.00060699	0.0028483	-0.0021472	-0.0028456	-0.0039495	-0.0049857	-0.011597	0.0073275	-0.0092624	-0.0035913	-0.00062152	-0.00015306	-0.0073889
O94776	Metastasis-associated protein MTA2	1.45054	0	-0.016022	-0.0048456	0.016827	-0.00039344	0.0013335	0.0099279	-0.0041083	0.0042452	-0.003178	-0.0067204	0.0052828	-0.012603	0.0027924	0.0074561	-0.0065145	0.00021768	0.0089875	-0.013324	0.010056	0.010067	-0.00042474	-0.00020587	0.01095	-0.00021027	-0.0022883	-0.01306	0.012364	-0.0026361	-0.010135	0.016359
P22676	Calretinin	1.45036	0.0385154	-0.014331	-0.019618	-0.00097503	0.0050409	-0.057408	0.013593	0.041246	0.034524	-0.086444	-0.061448	-0.042506	0.055116	0.025391	0.054921	-0.06408	0.0070258	0.040944	0.03975	0.022357	-0.0049859	0.0083606	-0.03505	-0.031798	-0.014354	-0.014498	0.061209	0.043997	-0.021505	0.02829	0.0027176
P15289	Arylsulfatase A	1.45025	2.63158e-05	-0.015637	0.00055569	0.0010507	0.032307	-0.016679	0.0057691	0.008308	0.0073433	-0.011578	-0.003711	0.031114	-0.0093533	-0.022803	-0.0069772	0.019747	0.0016132	-0.0049793	-0.0046478	0.0048282	-0.01083	0.019993	-0.021862	-0.0075223	0.0062743	0.023516	0.024005	0.0089407	0.012947	0.0005286	-0.0079141
Q9H307	Pinin	1.45009	0	-0.016212	0.0098236	0.0039164	-0.0025159	-0.0015063	0.0043345	-0.0046996	-0.0013351	-0.00052785	0.0045618	0.0015672	-0.001306	-0.0018743	-0.0042083	-0.0010327	0.0060561	0.0044822	0.0030294	-0.0087252	0.00042467	-0.0053847	0.0077834	0.0038957	-0.012641	-0.0050501	-0.011733	0.0022823	-1.503e-05	-0.0039669	-0.033821
Q9NRG9	Aladin	1.44987	0	-0.01593	0.0070114	-0.013065	-0.0055062	0.0029514	0.0026945	0.0025666	0.0036679	0.0050927	0.004732	0.0013328	-0.0090061	-0.0013452	-0.0033123	-0.0043142	0.0045672	-0.014453	-0.013369	-0.0050087	-0.0045046	0.0056371	0.0021566	0.019751	0.0085887	-0.0048952	0.013759	0.019229	0.0053375	-0.0052593	-0.014519
Q9NVC6	Mediator of RNA polymerase II transcription subunit 17	1.44951	0	-0.01606	0.0021239	0.019418	-0.011744	-0.0099933	0.011485	-0.0023581	0.0018571	-0.0087188	0.0028968	-0.0068697	0.0019438	-0.0050122	8.3644e-05	0.0087328	-0.010006	-0.0016706	-0.0040002	-0.0076489	-0.00039645	0.00060675	0.0050504	0.0062451	-0.001108	0.022188	0.004252	-0.0029739	0.0077206	0.0041677	0.025992
Q9UNW1	Multiple inositol polyphosphate phosphatase 1	1.44917	0	-0.015672	-0.001857	-0.019239	0.0159	-0.0043698	0.0012059	0.015844	-0.00011601	-0.0075451	-0.010002	0.0057925	-0.0067734	0.0012944	0.015582	0.0088698	0.008277	0.0033528	-0.012795	-0.022272	0.01479	0.0039583	0.004717	0.0028686	-0.014945	-0.01472	0.0012242	0.0040042	0.0012159	-0.0026223	-0.0013349
Q10570	Cleavage and polyadenylation specificity factor subunit 1	1.44912	0	-0.017068	0.011165	0.0095851	-0.0032237	0.0028533	-0.0031186	-0.0071903	0.0024194	-0.017264	0.0084439	-0.014257	0.01294	-0.0027874	-0.0082826	-0.010773	0.018538	0.0096105	-0.00056905	-0.023937	-0.010853	0.011245	-0.0034318	0.0025985	0.006716	0.014224	0.020448	0.012582	0.0086488	-0.0047092	-0.018342
Q9Y2Z4	Tyrosine--tRNA ligase, mitochondrial	1.44905	0	-0.016097	-0.0012756	0.013346	-0.0053224	-0.00065681	0.0014792	-0.0062337	-0.00054317	-0.020898	-0.016324	-0.02563	-0.0088146	-0.0044059	0.0027039	-0.023925	0.0029537	-0.0013305	-0.0048001	0.021954	-0.010686	-0.023758	0.0060378	-0.015026	0.012422	0.0052159	-0.0026536	-0.029323	-0.0037279	0.009095	0.019125
Q15005	Signal peptidase complex subunit 2	1.44872	2.38949e-06	-0.016479	0.01548	0.0053244	0.02122	0.0035825	0.0033829	-0.0041124	-0.012803	-0.012378	-0.0085155	-0.0036924	-0.001467	-0.013964	0.0021793	-0.0071664	0.017344	-0.013723	0.0012582	-0.0048103	0.0060988	-0.0058638	-9.2657e-05	0.010863	-0.013085	0.0080762	-0.027465	-0.0084791	-0.0028771	0.001014	-0.020639
P38919	Eukaryotic initiation factor 4A-III	1.44858	0	-0.016197	0.001888	0.0047787	0.0010874	0.0034546	0.0065724	-0.012431	-0.0028865	0.0037502	-0.0048714	-0.0069444	-0.00071779	0.011753	-0.0041847	0.0061581	-0.0018503	-0.0012342	0.00087756	0.0049507	0.00052951	-0.0022256	-0.0055209	0.0046852	-0.003472	0.0081214	0.0036309	-0.010524	-0.00073598	0.0034418	0.011961
Q96M27	Protein PRRC1	1.44857	9.10199e-05	-0.016634	0.024528	-0.0048329	0.013088	-0.0051124	-0.028307	-0.0027339	0.016946	-0.00038294	0.021998	0.0062615	-0.0082423	-0.0021868	0.016903	-0.01564	-0.014159	0.002316	0.013762	0.0004849	-0.017236	0.0048237	-0.01262	-0.014405	0.0108	0.00080347	0.0047518	0.0027868	0.0023344	0.00098077	0.0086744
P36639	7,8-dihydro-8-oxoguanine triphosphatase	1.44856	0	-0.015716	-0.0042619	-6.3086e-05	0.0017981	-0.0021338	3.1763e-05	0.0092355	-0.026488	-0.016457	-0.0020185	-0.011404	-0.025235	-0.0067257	0.0071291	-0.021366	-0.0044587	-0.010686	0.0072639	0.029746	0.0029569	-0.014739	0.0072171	0.016825	0.01169	0.0017407	-0.0015007	-0.01443	-0.0044099	0.0068297	-0.0023493
Q12996	Cleavage stimulation factor subunit 3	1.44819	0	-0.016831	0.0092791	-0.0044959	-0.009651	0.0040987	-0.011613	-0.01685	-0.001217	-0.0053185	0.010809	-0.012011	0.00021945	-0.00099296	-0.0054889	0.0025726	0.0037656	0.0066068	0.0034081	0.0069858	-0.00093106	0.006213	0.00043226	0.0070148	-0.0023085	0.0022315	0.0082065	-0.007471	0.0042184	-0.0017779	0.0030557
Q13438	Protein OS-9	1.44816	0	-0.016522	0.008063	-0.0051416	0.0074301	0.012008	-0.0074264	0.0048987	-0.00055263	0.0028489	0.016288	0.0023068	-0.024865	-0.0049645	0.0028154	-0.016185	-0.00013545	-0.0048449	-0.004771	0.014271	0.009205	0.0034067	0.0065415	-0.0084422	0.0018939	-0.010795	-0.013005	0.012534	-0.0027082	-0.010622	-0.029045
P32780	General transcription factor IIH subunit 1	1.44734	0	-0.016006	-0.00079814	-0.0034738	0.0032684	-0.0054081	0.0059539	-0.002109	-0.0031295	-0.0016965	0.0044033	-0.01167	0.0012405	-0.016278	-0.024002	-0.001713	-0.010094	-0.011969	0.010464	0.022388	0.013302	0.0023656	-0.0039362	-0.0053128	-0.00042534	-0.0050515	-0.031033	0.0020479	-0.0070178	-0.0026026	0.036111
P61769	Beta-2-microglobulin	1.44731	3.9515e-05	-0.017172	0.0038361	-0.014779	0.01737	0.024935	-0.0013921	0.0049983	-0.01118	0.0079824	0.016534	-0.0073202	0.019723	0.013415	-0.0011484	-0.003539	-0.01598	-0.015075	0.0057016	-0.012955	0.015528	0.010982	0.00042253	0.021338	0.0033382	0.0061153	-0.018415	0.003157	-0.0049779	-0.0014267	0.025803
Q9Y294	Histone chaperone ASF1A	1.44722	4.7142e-06	-0.015574	0.0088258	0.0058237	-0.024502	-0.011811	0.014698	-0.0078053	-0.012656	-0.0025967	-0.014124	-0.007316	0.0094168	-0.005567	-0.025287	0.016986	-0.0013088	0.0042087	-0.0035268	-0.012635	0.0066199	-0.0015366	-0.0071127	-0.010814	0.0097143	-0.0061542	0.011044	0.011433	0.0027938	0.0011079	0.031425
O75494	Serine/arginine-rich splicing factor 10	1.44636	0	-0.016639	0.0077847	0.0022432	-0.0040423	-0.0022445	-0.0053004	-0.010892	-0.0056179	-0.0082033	0.015174	0.0014819	-0.00077789	0.01035	-0.003987	0.00265	-0.0023883	-0.0061182	0.0048017	-0.0038459	0.0090542	-0.0034531	-0.022784	0.0058629	0.0049877	0.015281	-0.005045	-0.00082854	0.004	0.0020412	-0.021584
Q01628	Interferon-induced transmembrane protein 3	1.44583	0.0004333	-0.016084	-0.013648	-0.029292	0.0061066	0.032302	0.007754	0.01416	0.0084502	0.023178	-0.016203	-0.014458	0.0025903	0.028504	-0.0067905	0.00017262	-0.013472	0.014137	-0.020398	-0.008116	0.0094961	0.011905	-0.0020339	-0.0024365	0.0027771	0.046366	0.0010017	0.002318	0.0073605	0.017726	-0.010782
Q92841	Probable ATP-dependent RNA helicase DDX17	1.44575	0	-0.016062	0.013138	0.010175	-0.0036465	-0.0092039	-0.00064184	-0.0071231	0.0082915	0.0057212	0.005729	0.0017959	0.0051669	-0.0086817	-0.0046735	0.0042695	-0.006664	0.0020573	-0.0112	0.013183	-0.00091702	0.005731	-0.0049317	-0.0056558	-0.0070623	-0.0040496	-0.002785	-0.0013292	-1.931e-05	-0.00037672	0.023096
Q8N684-3	Isoform 3 of Cleavage and polyadenylation specificity factor subunit 7	1.44562	0	-0.01567	0.0029825	0.0095574	-0.00023427	-0.0079968	0.0076502	-0.0014228	-0.012277	-0.0047888	-0.0049911	-0.0032597	-0.00046667	0.0037973	-0.010141	0.0020795	0.0013867	0.012139	0.024052	0.0067467	0.0030715	-0.0051457	-0.010948	0.01558	-0.0069268	0.0054531	-0.019476	0.016845	0.00055736	-0.0087406	0.0021421
Q12769	Nuclear pore complex protein Nup160	1.44559	0	-0.015857	-0.00013591	7.2784e-05	-0.0063043	0.0039465	0.0098233	-0.0052284	0.00021271	0.005287	0.0037787	0.0023596	-0.003893	-0.0088729	-0.0078664	0.0047672	0.0045789	-0.0092822	-0.0016123	0.0032544	0.0037932	-0.0010031	-0.0013056	0.010839	-0.0029494	0.0016988	-0.00052659	0.012258	0.0029416	-0.0059114	0.0010393
Q8IWR0	Zinc finger CCCH domain-containing protein 7A	1.44545	7.35478e-05	-0.017282	0.024877	0.0033191	-0.0012087	0.0048716	-0.0069194	-0.0061202	0.0080098	-0.0064276	0.02847	0.001307	0.0042908	-0.011409	-0.0042347	-0.022268	0.018981	0.019888	-0.015946	0.01794	-0.0069242	0.0041052	0.011035	0.0034144	-0.00079189	-0.0071414	0.022539	0.013852	0.0062495	-0.0078743	-0.012519
Q92769	Histone deacetylase 2	1.44525	0	-0.014905	-0.018098	0.011932	-0.00024129	-0.010696	0.021697	-0.0055473	0.018135	0.0051204	-0.014637	0.0036588	-0.0031761	0.00082074	-0.012229	0.010529	0.006164	-0.00088259	0.0036218	-0.01397	0.0030577	-0.00046418	-0.0028376	0.013219	0.0033202	0.0078809	0.0034907	0.0059662	0.0032849	-0.0014143	0.0027705
Q5SY16	Polynucleotide 5'-hydroxyl-kinase NOL9	1.44524	1.40351e-05	-0.016518	-0.0080825	0.028447	0.0071297	0.0029999	0.0080121	-0.0012586	-0.0057342	-0.014227	0.010794	-0.0069862	0.0081396	-0.0011785	-0.0075109	-0.0014069	0.023666	-0.010983	0.0044584	-0.012623	0.0015412	0.0059901	-0.0018625	0.017012	0.015121	-0.0036803	0.015164	0.00096541	0.0050353	-0.0072922	-0.0047249
Q2TAY7	WD40 repeat-containing protein SMU1	1.44519	0	-0.016098	0.011852	0.0011877	-0.016212	-0.00042836	0.0056814	-0.013897	0.0032394	0.0072479	-0.0019227	-0.00026961	0.0073752	0.00012792	-0.017992	0.0051716	-0.0039816	0.010438	-0.0056096	-0.010276	0.0035957	0.0074173	-0.0048312	0.0021327	0.0019242	0.0020515	-0.007812	-0.0026866	0.00084859	0.0017633	-0.021616
P11940	Polyadenylate-binding protein 1	1.445	0	-0.015801	0.00094446	0.0029273	-0.0037292	0.0010012	-0.0044558	0.010017	0.006072	0.00309	0.0032714	0.00016181	-0.0090792	0.0077894	-0.014	0.0035816	-0.0029142	0.011458	0.0017924	-0.0056318	-0.0083015	-0.0033539	-0.0084189	0.013051	0.0019393	-0.00031749	-0.013592	-0.0022477	-0.0086461	0.0057165	0.00021333
Q03013	Glutathione S-transferase Mu 4	1.44477	0.045025	-0.013635	-0.027368	0.040028	-0.041958	-0.059997	0.091063	-0.025273	0.019418	-0.0045081	-0.00262	0.03057	-0.020607	-0.0028806	0.015251	0.016962	-0.026436	0.015843	-0.038128	0.043102	-0.0077083	0.0042931	-0.0086745	0.015282	0.01754	-0.058118	-0.027212	0.020567	0.0091049	-0.033153	0.0034653
P16104	Histone H2AX	1.44472	1.09649e-05	-0.015811	0.013543	-0.0013899	0.0028625	-0.0034636	0.015492	-0.016619	-0.022986	-0.01458	-0.013425	0.027396	0.0055945	0.020754	-0.0059624	-0.0015737	-0.0010517	-0.0080432	0.018582	-0.0042228	-0.0080516	0.00049695	-0.010512	0.0098826	0.0027852	-0.038252	0.0044824	0.028597	0.013774	-0.00048041	-0.019442
Q00613	Heat shock factor protein 1	1.44464	0	-0.01658	-0.0080028	0.0022581	0.0072634	0.0052507	-0.0085293	-0.0062885	-0.005436	-0.022678	0.0014878	-0.019392	0.003081	0.0023652	-0.0035914	0.0049599	0.0050905	-0.011726	0.017922	0.0015447	-0.0031519	-0.0083635	-0.0036672	0.00061874	0.0033471	0.0048889	0.0034221	-0.0042275	0.0023311	-0.0015889	0.012265
Q8WWC4	Uncharacterized protein C2orf47, mitochondrial	1.4444	0	-0.015612	-0.0008209	-0.001366	-0.0011678	-0.003802	-0.0054777	-0.0040373	0.00028724	0.0001275	-0.0070812	-0.0024659	0.00029745	-0.019132	0.018943	0.011118	-0.0073534	-0.0071159	-0.0071752	0.019825	0.011002	-0.007004	-0.010757	0.012839	0.0026882	0.0054823	0.01024	0.0048562	0.0024457	0.0036818	0.032302
Q9BY77	Polymerase delta-interacting protein 3	1.44425	2.47985e-06	-0.01612	0.013508	0.0044747	-0.0053431	-0.0084183	-0.0026706	0.0040702	0.014993	-0.0091693	0.013815	0.014533	-0.012145	-0.011133	-0.032283	0.025422	0.017617	0.0093224	-0.0016602	-0.011147	0.0048214	-0.0019737	0.0043938	-0.0033028	0.0083007	-0.0018246	-0.0027635	0.014107	0.0044878	-0.011482	-0.023625
Q9GZU8	Protein FAM192A	1.44416	0	-0.016179	-0.0047262	0.0066576	0.0012221	0.0027747	-0.0092838	0.00059249	0.0084984	-0.0053309	0.0037926	-0.0081653	0.0092306	-0.012117	-0.020795	-0.0061913	-0.012051	0.0027435	0.01398	-0.003336	-0.001284	-0.0014367	-0.016035	0.016055	0.0060844	-0.0080529	0.023727	0.0079901	0.0080016	-0.0046133	-0.00015371
Q9NXH9	tRNA (guanine(26)-N(2))-dimethyltransferase	1.44406	3.2967e-05	-0.015985	-0.018412	0.0031433	0.011789	0.0017577	0.0056493	0.010064	0.021438	0.025989	0.030004	-0.0065084	-0.016003	0.017755	-0.01025	0.012965	0.0038164	0.013993	-0.0066919	-0.017564	0.0099775	0.0092955	0.0074956	0.00084425	-0.0078776	0.0018426	0.013023	0.035711	0.0075336	-0.021442	0.0091536
O14896	Interferon regulatory factor 6	1.44397	0.00122312	-0.014588	-0.038868	-0.0037249	0.011708	-0.023144	0.0049556	0.033174	0.029792	-0.00044043	0.0010592	-0.0093505	0.0071092	0.0070033	-0.016631	0.0057986	-0.0047763	0.0087757	0.011974	0.014574	0.032812	0.0050358	0.0073396	-0.022517	0.0040735	-0.0085052	-0.0042567	-0.016075	-0.012875	0.0099027	0.031906
O95070	Protein YIF1A	1.44396	0	-0.015346	-0.0027484	-0.00013577	0.021273	0.0016003	-0.0075183	0.013526	0.020627	0.0053213	0.00075799	-0.0041791	-0.019134	-0.027376	0.018965	-0.017869	0.011878	-0.0044601	0.012749	0.031005	-0.0076674	0.010411	0.00050737	0.0081223	0.018672	0.014852	-0.036136	0.02088	-0.00064665	-0.0067238	-0.0071047
Q6DKI1	60S ribosomal protein L7-like 1	1.44385	0	-0.015926	-0.0076134	0.0068016	0.0015705	0.0047326	0.0056937	-0.004335	-0.0014939	0.0084529	0.0059506	0.004281	0.009901	0.0050297	0.001144	0.01295	-0.013288	-0.0098677	-0.00018166	-0.011923	-0.012562	0.00313	0.0025476	0.025193	0.007639	-0.0087441	-0.01754	0.033739	-0.0006913	-0.022906	0.0098391
O95394-3	Isoform 2 of Phosphoacetylglucosamine mutase	1.44379	0	-0.015051	-0.016307	-0.012831	0.012016	-0.0068343	-0.0037051	-0.010808	0.022813	0.0091703	-0.0058615	-0.00064364	-0.008405	-0.018867	-0.0014702	-0.0038298	0.0098885	-0.0064726	0.011228	0.0084837	-0.00094264	0.0019688	0.013859	0.012552	-0.0026534	0.019174	-0.0026549	0.00091973	0.010637	0.0056764	0.012579
Q31610	HLA class I histocompatibility antigen, B-81 alpha chain	1.44369	0.359106	-0.019513	0.14786	-0.023477	0.12895	-0.04076	0.082546	0.13931	-0.031476	-0.012162	0.12784	-0.098967	-0.0127	0.12112	-0.025407	-0.00077561	-0.038658	-0.029033	0.035611	0.017499	0.03038	0.022605	0.041131	0.031249	-0.023524	-0.0030919	0.016378	0.021214	0.00098409	-0.023032	0.0035649
Q92541	RNA polymerase-associated protein RTF1 homolog	1.44364	0	-0.015595	0.004601	-0.00066514	-0.0047596	-0.00059044	0.0089245	0.0091899	0.0090141	0.0044691	0.0026682	0.016019	-0.0075033	0.022011	-0.0084574	0.016886	0.0025897	-0.0064611	-0.0078392	-0.010129	0.0011943	0.0024113	-0.0090539	-0.00014683	0.0065608	-0.0060616	-0.0011519	0.0039275	-0.0039821	-0.001723	0.0088054
Q9NPF5	DNA methyltransferase 1-associated protein 1	1.44342	0	-0.016159	0.0033843	-0.00094113	0.0030976	0.00050472	0.0060802	0.0006382	0.0072002	0.00061956	0.010224	-0.0035425	-0.0091698	0.0020398	-0.001879	-0.001014	0.0035417	0.004261	-0.0015747	0.0062025	0.012084	0.0072272	-0.0068579	-0.00094472	-0.013529	0.017943	0.014653	-0.014182	0.0058204	0.0012967	-0.031656
P14780	Matrix metalloproteinase-9	1.44319	0.024242	-0.017476	-0.015861	-0.024096	-0.021656	0.078249	0.04551	0.0078491	-0.023192	-0.012149	-0.0099228	-0.022582	0.004661	-0.029662	-0.0079842	-0.012418	-0.0218	0.036013	0.012256	0.02763	-0.019867	-0.00070447	0.00070542	-0.0030899	-0.0026808	-0.00089335	-0.0096059	0.0013654	0.00026695	-3.5539e-05	-0.01926
Q92734	Protein TFG	1.44272	0	-0.015101	0.0029898	0.0063089	-0.0031887	-0.01285	0.0092592	0.0020183	-0.022766	0.0088587	-0.0026119	-0.025967	-0.008403	-0.033952	0.0055391	-0.029389	0.0060909	-0.0033298	0.0078502	0.0068842	0.0087317	0.015497	0.0023961	-0.0071774	0.0004246	0.0059979	0.0053972	0.0036422	0.0086475	0.0029249	-0.0022862
Q13177	Serine/threonine-protein kinase PAK 2	1.44261	0	-0.015434	-0.009468	-0.0091103	0.0022776	-0.0019203	0.0080508	0.0012892	0.0057749	0.013987	0.0062612	0.0087925	-0.012426	0.011966	-0.016685	0.0029703	-0.0030467	0.017816	0.0084055	-0.021737	0.0051029	0.0064889	-0.0032755	0.0073102	-0.0066868	-0.0043767	0.0015987	0.0030599	0.0015217	0.00060161	0.0063991
Q9HC35	Echinoderm microtubule-associated protein-like 4	1.44254	0	-0.015744	0.0091732	-0.0029128	0.0091418	-0.0032976	-0.0011086	-0.0073155	0.0074461	0.0090305	0.0061705	0.014689	-0.0010196	-0.0064974	-0.0092029	-0.017787	-0.011406	-0.0075259	-6.797e-05	0.0047337	-0.0069778	-0.0056157	0.0049145	0.0028576	0.0028305	-0.0013683	0.0003846	-0.015249	-0.0032003	0.0041948	0.02832
Q8N1G2	Cap-specific mRNA (nucleoside-2'-O-)-methyltransferase 1	1.44241	4.61095e-06	-0.016493	0.022074	7.6901e-05	0.00031538	0.0057069	0.0043852	-0.0066562	0.00023865	0.0040602	0.018203	0.0083752	-0.00073974	0.012224	-0.012762	-0.023826	-0.011215	-0.0014443	0.010822	-0.00074935	-0.010182	-0.0046183	-0.0052235	-0.0045133	0.0077437	0.0034169	0.005774	-0.0065924	0.00036961	-0.0011804	0.021958
Q13426	DNA repair protein XRCC4	1.44235	0	-0.015963	0.00091727	0.0068704	0.0015074	-0.003579	-0.0036943	0.00033442	0.00037953	-0.01328	-0.0049719	-0.013001	0.00085346	-0.028098	0.024923	-0.0051877	0.0036482	0.00068331	-0.0098145	0.007307	0.0058119	-0.0060324	-0.0064809	0.021888	-0.018755	0.0030135	-0.037642	0.01501	-0.0041413	-0.014232	0.029755
P55854-2	Isoform 2 of Small ubiquitin-related modifier 3	1.44221	0	-0.015584	-0.0012571	-0.0042982	-0.000752	-0.011801	0.003775	0.0012896	0.0036589	-0.010609	8.285e-05	0.003531	0.0078249	0.000105	-0.024228	-0.0015065	0.00027257	-0.010893	0.011487	-0.017557	-0.00091441	-0.004962	-0.0023028	-0.013556	-0.015256	0.0048013	-0.031345	0.025701	-0.00060848	-0.023761	-0.011249
Q9P0U4-2	Isoform 2 of CXXC-type zinc finger protein 1	1.44221	0	-0.015852	0.013037	-0.00075873	0.00084125	-0.0080074	-0.011256	-0.0039553	0.0051787	0.0030066	0.0018195	-0.0020525	-0.0084045	-0.006188	0.0045658	-0.0098766	-0.0047145	0.007947	-0.010775	0.012923	0.00055996	-0.0067407	-0.0098855	0.014627	-0.019723	-0.028456	-0.014492	0.017904	0.0044147	-0.0044172	0.0048146
P39656	Dolichyl-diphosphooligosaccharide--protein glycosyltransferase 48 kDa subunit	1.44188	0	-0.016268	0.0053601	-0.0083023	-1.7088e-05	0.0073661	-0.005859	-0.014018	0.0038015	-0.0045132	0.0011404	0.00067616	-0.0020617	-0.00032198	-0.0035438	0.0037586	0.012404	0.00091734	0.0065721	-0.0076446	-0.0087393	0.00052044	-0.0088529	0.0046144	-0.0011072	0.0040472	-0.002046	0.0051169	0.0026191	-0.0027933	0.016312
Q92643	GPI-anchor transamidase	1.4415	1.43076e-05	-0.016774	0.018038	-0.0097565	-0.014683	0.0036951	-0.0043948	-0.018971	-0.0022098	-0.016257	0.0084887	-0.011116	0.011994	-0.0096436	0.0069392	-0.0033881	0.0088725	-0.0024884	0.0008658	0.017287	-0.00016442	-7.3169e-05	0.000774	0.0057678	0.004773	-0.0079787	-0.0062356	0.018848	0.0022796	-0.0072436	0.02338
Q8IV08	Phospholipase D3	1.44143	8.79604e-06	-0.015912	0.0021515	-0.018817	0.0095547	0.0040343	0.01462	-0.0153	-0.01908	0.015593	-0.0013357	-0.00025326	0.0017585	0.0020556	-0.036494	0.01034	-0.0082169	-0.0091977	-0.0038887	0.0030901	0.0016918	-0.011739	-0.0010658	0.0038996	-0.01543	0.0027334	-0.014472	-0.017169	-0.010668	0.0077317	0.005202
Q9Y666	Solute carrier family 12 member 7	1.44106	0.000223908	-0.016784	0.024358	-0.0046125	0.00087198	-0.0030671	0.0066483	-0.017579	-0.019967	-0.013922	0.031769	0.022147	0.0065064	-0.020792	-0.00040849	-0.027384	0.0080981	-0.0029066	0.0024776	-0.0061388	-0.019857	-0.0086386	0.016985	0.0017584	0.018054	0.0070968	0.014911	0.011889	0.0019409	-0.0046171	-0.026183
Q86UE4	Protein LYRIC	1.44076	0	-0.015699	0.00035383	0.0079882	0.0058394	-0.0026378	-0.013236	0.013655	0.0058726	-0.011867	-0.00019859	0.0054181	-0.0044077	-0.00023519	0.004237	0.00085396	0.0083998	0.0089691	0.0095367	-0.0035896	-0.0038939	-0.0033351	-0.0080734	0.0069443	-0.011043	-0.014283	-0.0028422	-0.0087851	-0.0013394	0.0038804	0.021111
Q9Y6K5	2'-5'-oligoadenylate synthase 3	1.44014	3.30427e-05	-0.016722	0.0062477	0.0017441	0.0061463	0.023609	-0.010786	0.014967	0.00036338	0.0042952	0.0047969	-0.035667	0.019177	-0.006242	-0.0067122	0.016315	-0.0063588	-0.0043067	0.020875	0.0057953	0.020767	0.01179	0.0069982	-0.019515	0.020414	-0.0039355	-0.0070813	0.0020599	-0.00098361	-0.0032775	0.010953
Q96PK6	RNA-binding protein 14	1.44011	0	-0.015915	0.0056123	0.0049274	-0.0070023	-0.0065283	0.0035766	-0.011485	-0.0047195	0.0011957	0.0086615	-0.0031187	-0.0035984	0.00015998	-0.0028149	0.007641	-0.0028545	0.0057164	0.0049864	0.0019757	0.00074619	-0.0022813	-0.0056244	-0.0010971	0.0021988	0.0087504	0.010309	0.0096544	0.0043537	-0.0017249	-0.029805
P40222	Alpha-taxilin	1.44007	2.45631e-05	-0.017025	0.020011	-0.003	-0.0067952	0.0055789	-0.023381	-0.008203	0.0060746	-0.01712	0.0033759	-0.0072393	0.017071	0.0044148	-0.003455	0.013801	-0.0090205	0.01095	-0.0065595	0.0036434	0.0018737	-0.0046031	0.00011648	0.0039715	0.008772	0.0067401	0.0012655	0.0013972	0.0022956	-0.00171	-0.0036453
O15143	Actin-related protein 2/3 complex subunit 1B	1.44	0	-0.015531	-0.0078125	-0.022469	0.022492	0.0042606	-0.0015954	-0.0015138	0.0038388	0.0061549	-0.012495	0.0062642	-0.0011416	-0.0015298	-0.005302	-0.0011904	0.00052807	-3.6558e-05	-0.010469	0.0027314	-0.0032326	-0.009322	-0.0043538	-0.014566	-0.0026342	-0.012458	-0.01202	0.0082493	-0.0080126	-0.0050704	0.031663
P18074	TFIIH basal transcription factor complex helicase XPD subunit	1.43957	0	-0.0159	-0.0075273	-0.0072137	0.0035704	0.00065101	0.0064328	-0.0077657	-0.00041113	-0.002943	0.0095686	-0.0021697	-0.003288	-0.0079549	-0.008404	-0.00090773	-0.0075705	-0.013712	0.0057627	0.015781	0.0038668	-0.0054551	-0.00261	0.0062926	0.0055826	0.0074212	-0.0013323	-0.0054588	0.00062167	0.00072869	-0.0097161
Q16629	Serine/arginine-rich splicing factor 7	1.4395	0	-0.016134	0.0098959	0.0046738	-0.002352	-0.00072447	-1.4102e-05	-0.0089801	-0.0055962	0.0031263	0.010019	0.0041264	0.0029253	-0.00059137	-0.007001	-0.0010313	0.0012903	0.0035933	-0.0026945	0.00041404	-0.0044978	0.0019954	-0.0096122	0.0052855	-0.0016609	0.0018957	0.0088652	0.010645	0.0043492	-0.0044914	-0.018232
P98172	Ephrin-B1	1.43931	0.000619048	-0.017954	-0.0080044	0.0084894	-0.018842	0.023276	0.0062229	-0.0072572	0.0019929	0.0012319	0.045326	-0.026327	0.019139	0.027123	-0.0080675	-0.019755	-0.0090473	0.00090951	-0.029013	-0.027709	0.018701	0.025738	0.0079395	-0.0081454	0.024247	0.010392	0.0032691	0.0090354	0.0090018	-0.014491	-0.0093482
Q9UJV9	Probable ATP-dependent RNA helicase DDX41	1.4393	0	-0.016393	0.014526	-0.0029806	0.0071636	0.0067037	0.00098663	0.0018976	0.0036384	-0.00036528	0.011987	0.0025746	0.0068199	-0.0078033	-0.0055718	-0.0020676	-0.0011359	-0.015806	-0.015147	-0.0049385	0.0026573	-0.0036479	0.0042439	0.0064894	0.015133	-0.012875	0.014853	-0.023328	-0.00040327	-0.0047296	-0.029403
Q9UK59	Lariat debranching enzyme	1.43927	0	-0.014963	-0.0077669	0.0058719	-0.0073892	-0.012923	0.011192	0.0089253	0.0057809	0.0077133	-0.0033783	-0.0097805	-0.0088507	0.0048578	-0.0073932	-0.010341	0.0037034	0.021657	0.0032472	-0.0081494	0.014059	0.012553	-0.0082048	-0.00039671	-0.00075706	0.0022382	0.0099555	0.0075174	0.0068004	-0.00039743	0.0075996
Q9HCD5	Nuclear receptor coactivator 5	1.43881	0	-0.016165	0.018887	0.0027696	-0.0024493	-0.0058978	-0.00053423	0.0043636	0.0036316	-0.015531	0.0011765	0.0030361	0.0071331	-0.0020678	-0.0055727	-0.0017892	0.0038397	0.014515	-0.0055084	-0.0013093	-0.00029449	-0.0019362	-0.0088875	0.0026452	0.00010206	-0.0032324	0.0014692	-0.0099778	0.00070669	0.00029727	0.0077764
O15228	Dihydroxyacetone phosphate acyltransferase	1.43876	0	-0.0152	-0.013646	0.016477	0.0021837	-0.0082778	0.0013766	0.0041493	0.0057868	0.0087196	0.0023679	0.00066812	0.0085804	0.0055149	0.021073	-0.013323	-0.016953	-0.017876	-0.0077963	-0.020431	-0.00016566	0.0087318	0.00069914	-0.020843	-0.006067	0.0050523	0.015898	0.010619	0.0060028	-0.0024751	-0.025954
Q8N806	Putative E3 ubiquitin-protein ligase UBR7	1.43866	0.000146509	-0.015736	0.021663	-0.024803	-0.026418	-0.0067543	-0.0025909	-0.0066076	-0.00467	-0.011634	-0.012844	-0.0092454	0.00096183	0.0080427	-0.014909	0.0075729	-0.0042836	0.0091692	-0.0082752	0.014645	-0.0040848	0.0074186	0.0023587	-0.0069244	-0.0024677	-0.0063624	-0.014601	-0.026111	-0.0095385	0.012717	0.016501
P30414	NK-tumor recognition protein	1.43859	0	-0.01641	0.014668	0.01144	-0.0023315	-3.9818e-05	0.0021396	-0.011292	0.0081089	0.0027221	0.0080718	0.0027614	0.013494	-0.0067393	-0.0047965	-0.0017681	0.0077714	0.016165	-0.011212	-0.023343	0.0040167	0.0028955	0.0084992	-0.01267	-0.021234	-0.0012194	-0.0018566	-0.0075319	0.0030897	-0.0043453	-0.012682
Q9UNP9	Peptidyl-prolyl cis-trans isomerase E	1.43848	0	-0.015241	0.012983	0.0044732	-0.012914	0.00053667	-0.0096405	0.0021205	0.026755	0.0020982	-0.020627	0.00032429	-0.002593	-0.012718	-0.0078849	-0.0048419	0.0076815	0.015226	-0.0077776	0.0024088	-0.0082326	-0.011304	-0.0048144	-0.0042702	-0.0090737	0.0053836	0.001893	-0.024022	-0.0049357	0.0077089	0.021355
Q9Y230	RuvB-like 2	1.43828	0	-0.015646	0.00018233	0.0093054	-0.0016953	-0.00070701	0.0013874	0.0040097	-0.0034523	0.0068972	0.0016394	-0.018986	-0.0059711	-0.0080943	0.0050817	-0.0014753	-0.0010452	-0.0044715	-0.0074846	0.0086991	0.0061406	0.0077019	-0.002785	0.0028617	-0.00095711	0.0049886	-0.0062934	0.0051956	0.0011478	0.00046456	0.035691
Q15029	116 kDa U5 small nuclear ribonucleoprotein component	1.438	0	-0.015683	0.010739	-0.00065761	0.0023417	-0.0064927	0.0040858	-0.0073364	0.00073357	0.00058308	-0.0056847	0.00030083	0.0024359	-7.9068e-06	-0.0018276	0.0086336	-0.0013113	0.00288	-0.0052419	0.0048034	0.0021722	-0.0056812	-0.0063338	-0.00093302	3.7122e-05	-0.0036002	-0.00073787	0.0074823	-0.00030977	-0.0022537	0.0101
Q05315	Galectin-10	1.43712	0.0970366	-0.015027	0.0017833	-0.059263	0.057796	0.00093562	-0.0035306	-0.04281	0.043397	-0.023023	-0.064526	0.074071	-0.029503	-0.050677	-0.11046	-0.051121	-0.059396	-0.05744	-0.063113	0.010601	-0.050381	0.0099743	0.11058	-0.035275	-0.057099	-0.041637	-0.0025074	-0.007474	-0.009843	-0.017567	-0.0093414
P20160	Azurocidin	1.43694	0.0506059	-0.01643	-0.012833	-0.01333	-0.014745	0.090553	0.050013	0.024641	-0.014033	-0.0012042	-0.052034	-0.040066	-0.025435	-0.061368	-0.016159	-0.037156	-0.013033	0.00046893	-0.031111	0.018556	0.013872	-0.0032944	-0.013024	-0.02501	-0.022541	0.013858	7.9107e-05	-0.018334	-0.010867	0.0015692	-0.0034089
Q96JM3	Chromosome alignment-maintaining phosphoprotein 1	1.43692	0	-0.015646	0.0046734	-0.0027732	-0.00050776	-0.011443	0.011019	0.0043871	-0.010271	-0.011243	0.0089185	0.015424	-0.0072274	0.021311	0.0033298	-0.020535	-0.010782	0.0035277	-0.005028	-0.0034311	0.0038447	0.016313	0.0015481	0.004813	0.014672	0.012788	-0.00067531	0.034753	0.0058297	-0.021008	0.0043527
Q96ND0	Protein FAM210A	1.43657	0	-0.015591	-0.018991	-0.010276	0.0066807	0.0012277	0.00014736	0.0027578	0.012908	0.011524	0.0098306	-0.008299	0.0025135	0.0078875	-0.0066723	0.028512	0.0013828	-0.02024	-0.013786	-0.016703	0.0015157	0.0083627	0.0033989	0.011517	-0.0075079	0.0029139	-0.0026731	-0.0044386	-0.0033659	0.0016268	-0.013218
Q92542	Nicastrin	1.43611	0	-0.015722	-0.0027664	0.0015842	-0.0056809	0.0070578	0.014838	0.00016585	-0.0021142	0.0083854	0.006171	0.0056723	0.0073971	-0.0018311	0.012322	-0.010166	-0.0099237	0.00361	-0.0037824	0.0029042	0.018508	0.0085704	-0.0030455	-0.01668	0.0058005	-0.0057854	0.0021703	-0.0094113	-0.00088176	0.0011586	-0.031428
Q8IWT6	Volume-regulated anion channel subunit LRRC8A	1.43585	1.39721e-05	-0.015278	-0.01598	0.00074248	-0.022509	0.0043638	0.014942	-0.0057676	-0.013968	-0.01135	-0.0035856	-0.016434	-0.02633	-0.00087817	0.0025427	0.018614	0.0080065	-0.01928	0.0032104	-0.0045016	-0.0094497	0.0063484	0.001833	0.014004	-0.0057875	0.0013554	0.016679	-0.012893	-0.00096551	0.002154	-0.010841
P21127	Cyclin-dependent kinase 11B	1.43565	0	-0.015922	0.002688	0.00071707	0.0051497	-0.0021067	0.001548	-0.0025495	0.0058885	0.0054808	0.0074495	-0.0070688	0.00018306	0.0025453	-0.00015413	0.0033867	-0.00017275	0.0014203	-0.010604	-0.0092993	0.0098677	-0.0041463	-0.0031282	-0.0051329	-0.0096511	0.008624	-0.0014481	-0.0011664	0.001259	-2.1502e-05	0.013847
P56945-8	Isoform 8 of Breast cancer anti-estrogen resistance protein 1	1.43559	0	-0.015461	-0.011342	0.0030193	0.0028157	-0.0064373	-0.012246	0.0071072	0.023874	-0.0061682	0.010742	-0.001215	-0.017244	0.0019768	-0.0018571	-5.636e-05	0.0013896	0.0032829	0.0073623	0.0082794	-0.0059578	0.010626	-0.0026168	0.0074106	0.0040515	0.024053	0.0078637	-0.0053152	0.011204	0.0071204	-0.012686
Q9UBU9	Nuclear RNA export factor 1	1.43551	0	-0.015666	0.0051094	0.0047686	-0.0090875	-0.0024866	-0.0020915	-0.0046731	-0.00020053	0.007074	0.0024293	-0.010827	0.00159	0.00075888	-0.0049706	0.0060506	-0.0042456	-0.0044599	-0.010933	-0.011342	-0.0042934	-0.0061778	-0.0052777	0.010868	-0.0035216	-0.020122	-0.0010923	-0.001705	6.1881e-05	0.002885	0.020614
Q14657	EKC/KEOPS complex subunit LAGE3	1.43524	2.47619e-05	-0.016761	0.0050658	0.0011241	0.017123	-0.0060668	-0.017098	-0.0068152	-0.0096231	-0.010307	0.014791	-0.018044	0.023986	0.022844	-0.0031271	0.00056688	0.0058027	0.017122	-0.0026649	0.0062554	-0.027771	-0.012027	-0.0013356	0.01606	-0.042882	-0.0039303	-0.0098893	-0.0068067	-0.0038462	-0.0034912	0.012092
O00566	U3 small nucleolar ribonucleoprotein protein MPP10	1.43522	0	-0.015927	-0.011272	0.013979	0.0054382	0.007324	-0.0014928	0.0034917	0.021819	0.0031477	0.0059769	0.004185	-0.00069148	0.0043019	-0.016196	0.015387	0.0015705	0.0041544	-0.014681	-0.011463	-0.0027358	0.0038546	0.014434	0.0046767	-0.0010779	0.025873	0.011102	-0.0065436	0.010193	0.00013577	0.024829
Q9H6R4	Nucleolar protein 6	1.43467	0	-0.016151	-0.0044268	0.0086421	0.0034302	0.0070628	0.0019807	-0.010016	0.0042213	0.0033006	0.00779	-0.0021193	-0.0062085	0.0050636	-0.01414	0.015069	-0.0060089	-0.0024533	-0.0077796	-0.0054495	0.0051163	-0.0031391	0.0035702	0.0072061	-0.002669	-0.006133	-0.0035467	0.0027896	-0.002571	-0.0054472	-0.020882
Q13158	FAS-associated death domain protein	1.43436	0.00494112	-0.014872	-0.0079195	-0.022974	0.019463	-0.013985	-0.022952	0.026442	0.016327	-0.039165	-0.040557	-0.053381	-0.0056825	-0.026288	0.028822	-0.042632	0.021462	-0.008011	0.0083376	0.058793	0.024943	0.047902	-0.0059908	-0.027861	-0.026656	-0.0099778	0.012848	0.0038646	0.0099082	0.0024231	0.0069347
Q969S3	Zinc finger protein 622	1.43425	5.00647e-05	-0.016379	0.0087879	-0.011772	0.013555	0.013639	-0.0012696	-0.0035662	0.0073765	0.033692	0.028044	-0.0037688	-0.010511	0.016531	-0.019289	-0.014905	-0.0068826	0.0059974	-0.0098355	-0.0047628	0.020602	0.021027	0.011888	-0.0003402	0.012275	0.0069148	-0.0065206	-0.013103	-0.0069987	0.006793	0.018787
Q96RQ9-2	Isoform 2 of L-amino-acid oxidase	1.43408	7.33945e-05	-0.015824	-0.010532	0.0018588	0.027455	-0.00020371	0.010568	0.0076122	0.014043	0.0083271	0.033754	0.0072374	0.0012612	0.0081285	-0.023482	-0.025006	-0.010212	-0.021772	0.020397	-0.031441	-0.027331	0.0019253	-0.012623	0.013511	0.028414	-0.0086083	-0.024752	-0.02243	-0.02303	0.013894	-0.022994
P16401	Histone H1.5	1.43406	0.000395262	-0.017123	0.015386	0.013893	0.019082	-0.0013981	-0.016775	-0.0057883	0.007243	-0.040663	0.0073114	0.017291	0.024984	-0.01222	0.020312	-0.03178	-0.0018274	0.012552	-0.011119	0.015917	-0.0052568	0.0006278	-0.0035365	-0.013808	-0.005035	0.0066133	-0.012608	-0.01895	-1.9936e-05	-0.0020894	0.024287
Q8TEM1	Nuclear pore membrane glycoprotein 210	1.43397	3.45612e-05	-0.01444	-0.014849	-0.0085555	0.011073	-0.011887	0.040227	-0.0096454	0.0080116	0.01993	-0.010483	0.00094426	-0.014971	0.0061064	-0.022968	-0.016143	-0.0021605	0.0034948	0.0030794	-0.0035522	0.015896	-0.006353	-0.0025299	-0.010721	0.0028624	0.0075617	-5.1603e-05	0.0050832	0.00044462	-0.0019625	0.027284
Q08AD1	Calmodulin-regulated spectrin-associated protein 2	1.43391	6.65557e-06	-0.01502	-0.018307	0.0049414	0.0017393	-0.025034	-0.0013121	-0.012635	0.013231	0.00072825	0.0027132	-0.016183	-0.012954	-0.014086	-0.003417	0.01316	-0.0078061	0.022553	0.0069129	-0.0015704	-0.0021566	-0.0086477	-0.010988	0.011105	-0.0076161	0.02361	-0.0012464	-0.0013518	0.0079621	0.0089339	-0.017974
Q9Y3Y2-3	Isoform 2 of Chromatin target of PRMT1 protein	1.4338	0	-0.015176	0.0099305	2.3037e-06	-0.00018933	-0.014347	0.0020966	0.001862	0.0037976	0.00059017	-0.00048755	0.0056046	-0.0060925	0.015064	0.0086784	0.0020693	-0.0077004	0.0052083	-0.0039194	0.0094889	-0.012112	0.00045226	-0.0078385	3.4903e-05	0.0047618	0.0021089	0.003505	0.0032576	-0.0015359	0.0019899	0.011174
P27695	DNA-(apurinic or apyrimidinic site) lyase	1.43374	0	-0.01546	-0.0020614	-0.001452	0.0034521	-0.0072296	0.0010369	-0.0023078	0.0011118	-0.0076942	-0.0061755	-0.018377	0.0019536	0.010237	-0.015575	-0.012199	0.017718	0.015197	0.018995	0.014294	0.0059163	0.015829	0.026112	0.0073597	-0.016645	0.012121	-0.0032639	-0.0031328	0.007839	-0.0016957	0.013792
O14979-2	Isoform 2 of Heterogeneous nuclear ribonucleoprotein D-like	1.43358	0	-0.015549	0.015303	-0.0060099	-0.0094297	-0.0081643	-0.0059226	-0.0010376	0.0072544	0.0068874	0.0062047	0.0014075	0.0013758	0.00072858	0.0046086	0.012031	-0.0063508	0.01131	-0.0051097	-0.0043264	-0.0057583	0.0069979	-0.011254	0.0010529	-0.0040837	0.0099258	0.0086682	-0.016211	-0.00014438	0.0054031	0.031005
P12956	X-ray repair cross-complementing protein 6	1.43352	0	-0.015529	0.0067255	0.0083811	-0.0019575	-0.0048217	0.0011297	8.8536e-05	0.0013432	-0.0019236	-0.0059021	0.001053	-0.0023963	-0.0063652	0.0045923	0.0076306	0.0037239	0.016273	-0.0074863	0.014442	0.01226	-0.0012842	-0.0093915	0.0021356	-0.011562	0.00023077	-0.0082566	0.011671	0.00030641	-0.0051964	0.030659
Q9NYT0	Pleckstrin-2	1.43337	0.000722222	-0.016508	-0.0085329	0.00046477	-0.017356	0.028599	-0.018521	0.01008	0.0191	-0.024979	0.015495	0.019403	-0.039375	0.010189	0.039292	0.0048748	0.0060148	-0.0085903	-0.013214	0.014347	0.02913	0.013946	-0.023718	0.016831	-0.022141	-0.0079305	0.0036473	0.0075885	-0.00098409	-0.0059073	0.013156
Q9H773	dCTP pyrophosphatase 1	1.43319	8.80554e-05	-0.016031	0.030364	0.0029631	0.0048628	-0.0095621	-0.0061705	-0.0082769	0.013485	0.0014327	-0.0019716	0.0041369	0.00015136	0.0037096	0.010731	-0.0087578	0.00066486	0.032088	-0.010863	-0.0031768	0.023117	-0.001641	-0.012792	0.0033375	0.0032311	0.024628	-0.0034694	-0.019931	0.0031218	0.012181	0.011067
Q6P1A2	Lysophospholipid acyltransferase 5	1.43295	1.43369e-05	-0.015287	-0.0036576	-0.013816	0.0022873	0.0082475	0.029497	-0.013319	-0.0035944	0.025987	0.0045117	0.0033262	-0.0075576	-0.0011136	0.01435	-0.024793	-0.0021083	-0.0001136	-0.0077666	0.032896	0.027224	0.00037828	-0.0084327	0.00047907	-0.014587	0.0073967	0.02008	0.0048448	0.0046779	4.8625e-05	-0.011482
Q01650	Large neutral amino acids transporter small subunit 1	1.43282	0.0312409	-0.01596	-0.045599	0.053426	-0.0085581	0.028885	-0.017258	0.025037	0.012296	-0.036204	-0.022311	-0.019842	-0.016418	-0.025654	0.02301	-0.040093	-0.045394	-0.018187	-0.04242	-0.012496	-0.0019002	-0.012702	-0.023826	0.027638	0.033568	-0.020071	-0.0063083	1.0562e-05	-0.013803	0.0016501	-0.010042
Q9Y678	Coatomer subunit gamma-1	1.43236	0	-0.015751	0.0081548	-0.0098812	-0.0020642	0.0086083	-0.010617	-0.010164	0.0044718	0.0034797	0.00013531	-0.0039912	-0.0017714	-0.0098507	0.0075728	-0.0080908	-0.0038286	0.0009753	0.0065764	0.0037475	-0.0073006	-0.0057249	0.0036091	0.0033787	0.0061186	0.0060294	0.0093699	-0.00851	0.0018589	0.0022601	0.029288
Q9BST9	Rhotekin	1.43181	4.5403e-06	-0.015081	-0.015251	-0.00050628	0.0052696	-0.013205	0.0065286	-0.0030664	-0.012828	-0.0055957	0.0016062	0.0031168	-0.024101	-0.009551	0.017765	0.040999	-0.0065233	-0.02325	-0.01879	0.0066101	0.017564	-0.010245	-0.0052381	0.0078416	-0.019361	-0.0048474	-0.020234	0.0073678	-0.010201	-0.013274	-0.0060215
P35251	Replication factor C subunit 1	1.43171	0	-0.015972	0.013053	0.012262	-0.004128	0.00082602	0.0070703	-0.016168	0.0015852	0.004839	0.01038	5.1724e-05	-0.01105	0.0019892	-0.0092992	-0.0091815	-0.0088871	0.0050495	-0.00019353	0.0088374	-0.0068413	0.0063781	0.00057579	0.00066686	0.015882	-0.0020163	0.0025942	0.0058507	0.0013112	-0.0033739	0.0039795
Q9NY27	Serine/threonine-protein phosphatase 4 regulatory subunit 2	1.43129	1.39165e-05	-0.016103	0.019361	0.015819	-0.0073628	-0.0012323	-0.0095488	-0.010226	-0.0048921	-0.011021	-0.0056683	-0.015518	0.0054059	-0.019516	0.0090727	-0.008253	0.0018063	0.011796	-0.0030978	0.0096393	0.015088	0.0023414	0.0017099	0.01066	0.0039327	-0.012458	-0.011896	0.0075932	0.0044749	-0.00041216	-0.011176
P17480	Nucleolar transcription factor 1	1.4312	0	-0.015734	0.0064108	-0.00029786	-0.00089194	0.0019966	0.0034243	-0.01149	0.003502	0.004555	0.0024335	0.0019007	-0.0031294	0.0018561	-0.0068887	-0.0075312	0.0047067	0.0035723	-0.0073607	0.0048076	0.0064121	0.00044932	0.012255	-0.0029739	0.0020153	-0.0010037	-0.016306	-0.0035753	-0.0031084	-0.0013004	-0.019417
O95249	Golgi SNAP receptor complex member 1	1.43115	0	-0.016047	0.01081	0.00054012	-0.0015307	0.0068723	0.00083473	-0.013668	-0.00094733	0.00017382	0.015196	0.01301	-0.004092	-0.0070681	0.018153	-0.010584	-0.006827	-0.016342	-0.000221	0.0090374	-3.3158e-05	-0.00072134	-0.010567	0.00363	-0.018703	-0.0054331	-0.023186	0.0047491	-0.0051918	-0.0077107	-0.026903
Q99598	Translin-associated protein X	1.43104	0	-0.015102	0.0077564	-0.0019788	0.0055015	-0.009641	-0.0041339	9.8923e-05	0.0022662	0.014073	0.0047765	0.0041641	-0.0074725	0.0027592	0.0040537	0.0065366	0.00014094	0.0073463	0.0078178	-0.010751	0.016171	0.0031958	0.00057396	-0.0021065	-0.010595	-0.015187	0.025498	-0.011032	0.00757	0.0021843	0.029628
Q96K17	Transcription factor BTF3 homolog 4	1.43042	0	-0.015781	0.0054267	0.0071411	0.0028972	-0.007357	0.0013711	0.0018357	0.0051466	-0.010119	0.0091199	-0.00072115	0.016449	-0.0086229	-0.014536	0.0063637	0.025832	0.009815	0.0055199	-0.0089257	-0.018839	0.012053	0.0043585	0.011399	-0.0069432	-0.0058745	-0.035883	-0.026824	-0.010902	0.0090656	0.03387
Q86V48	Leucine zipper protein 1	1.43024	0	-0.015885	-0.0050901	-0.0049124	0.0012898	0.0015888	-0.012723	0.012913	0.00429	-0.011872	0.020055	-0.0027922	-0.002593	0.0015021	-0.0055262	-0.0082316	0.0034255	0.0040978	0.0082167	-0.0078586	-0.013989	-0.0013655	-0.0011507	-0.0045199	0.0039627	0.0060207	-0.0063356	-0.00039205	-0.00076372	-0.0030346	-0.0029558
Q7L014	Probable ATP-dependent RNA helicase DDX46	1.43018	0	-0.015803	0.011894	0.010988	0.0010047	-0.00047187	-0.00010808	-0.0018516	-0.0022066	-0.00035467	0.0033505	-0.0035284	0.0024175	-0.0087906	-0.0021672	-0.012015	-0.0048689	0.009156	0.00051003	0.0019707	0.0038851	0.00010688	-0.0027247	-0.00081886	-0.0031002	0.0032333	-0.0068939	-0.0089175	-0.00096155	0.0023709	0.00909
O95793	Double-stranded RNA-binding protein Staufen homolog 1	1.43016	1.08755e-05	-0.015414	0.022223	-0.00075266	-0.012219	0.0026736	-0.010857	0.010068	0.0093845	-0.0056822	-0.0070387	-0.01106	0.006053	-0.0219	-0.0013211	-0.0083672	0.01205	-0.0067895	0.0061419	0.0042457	-0.0057926	-0.0032453	-0.013568	0.0011469	-0.0019318	-0.015371	-0.023728	0.017253	0.0022379	-0.0022945	0.029994
Q9BW27	Nuclear pore complex protein Nup85	1.43006	0	-0.016018	-0.0049646	0.0087862	0.0033413	0.0039949	0.0087238	-0.016112	0.0068941	-0.0041703	0.007099	-0.0083958	0.0075151	-0.010667	-0.0086703	0.0057397	0.024947	-0.013329	-0.002593	0.015043	0.0082854	-0.0019082	-0.014848	0.010136	-0.0033356	-0.0034086	-0.011128	-0.012444	0.00025391	-0.0010504	0.0096961
Q9BUQ8	Probable ATP-dependent RNA helicase DDX23	1.42978	0	-0.015642	0.010262	-0.0032599	0.0034732	-0.0030314	-0.0019491	-0.0036376	0.00031209	-0.0022342	0.00027473	0.0096918	-0.0057768	0.0079968	0.0047765	0.00052502	-0.0054682	0.0086772	-0.0074255	0.00023104	0.0077371	-0.0032362	-0.0042558	-0.0069576	0.0022539	0.012611	-0.0017236	-0.0059755	-0.00065874	0.0040004	0.0064149
Q15118	[Pyruvate dehydrogenase (acetyl-transferring)] kinase isozyme 1, mitochondrial	1.42943	0	-0.014903	-0.0022242	-0.0036226	0.00106	0.0080395	0.018084	0.0027903	0.0080453	0.018727	-0.0094407	0.0028983	-0.0093294	0.016087	-0.020182	0.012836	0.0030285	-0.016669	-0.0051066	-0.012786	0.015249	0.0016051	0.0044387	0.0077058	0.0094304	0.014855	0.00054385	0.015209	0.0036939	-0.0025822	-0.030205
Q9UBL3	Set1/Ash2 histone methyltransferase complex subunit ASH2	1.4289	0	-0.015594	0.0098842	0.0023982	0.0025087	-0.0007073	0.01335	-0.0048585	-0.0082794	0.017127	0.014774	0.002992	0.0064469	0.011929	-0.0024034	-0.0014178	-0.0063842	-0.0037827	0.00010994	0.0044657	-0.00079109	0.0043822	0.0044839	-0.0067296	-0.0076759	-0.0049075	-0.0082207	1.2247e-05	-0.0027658	-0.0026432	-0.020185
Q9BW71	HIRA-interacting protein 3	1.42862	0.00043821	-0.017415	0.0036297	0.029334	0.029425	-0.00035136	-0.0016629	0.0041383	0.011789	-0.018129	0.022982	-0.035804	0.012172	0.024944	-0.0033129	-0.0093227	-0.010854	0.0068312	-0.022998	-0.00011335	0.0068771	0.018736	0.018747	-0.018451	0.018894	0.082663	0.011749	0.0005986	0.11153	0.059999	-0.032341
Q5BKZ1	DBIRD complex subunit ZNF326	1.42858	0	-0.015106	0.0083095	-0.0062005	-0.015316	-0.0077033	-0.0067838	-0.0061452	0.0025903	-0.012584	-0.0059489	-0.00391	-0.017249	-0.0074618	-0.019479	0.0061681	0.0047325	0.0020712	0.022151	0.007041	0.0046218	0.0086707	-0.0052537	0.010374	0.0049121	-0.018416	0.0087552	-0.0078181	0.0084256	0.00644	-0.023519
P09936	Ubiquitin carboxyl-terminal hydrolase isozyme L1	1.42849	0.0414214	-0.013867	-0.014988	0.047489	0.0006795	-0.047555	0.033443	0.0078906	0.00078404	-0.039762	0.0074916	0.069312	0.038294	-0.018366	0.064043	0.058103	-0.050382	-0.08802	-0.0040264	0.0024424	-0.033012	-0.06137	-0.034304	0.035408	0.037573	0.010992	0.0014134	0.0014361	-0.00082272	0.0048335	0.0031902
Q13838-2	Isoform 2 of Spliceosome RNA helicase DDX39B	1.42807	0	-0.015662	0.0071347	-0.00057033	-0.0041764	-0.0026466	-0.0026427	-0.0053123	0.0041183	-0.0034241	-0.00015146	-0.0072417	0.0021639	0.0005359	-0.0071638	-0.0016863	-0.00016789	0.0092352	-0.0052105	-0.0029565	-0.0046869	0.0008499	-0.0053888	0.0054864	-0.0031496	0.0054255	0.00031082	-0.0035225	0.0013807	0.0007041	-0.030902
Q9BXP5	Serrate RNA effector molecule homolog	1.42805	0	-0.015533	0.0082803	-0.0016845	-0.00026306	-0.0024339	0.0036762	-0.0041356	0.0022279	0.0050402	0.0047049	-0.00088634	-0.0018742	0.003969	-0.0062283	-0.0010066	0.0037361	0.0021677	-0.012744	-0.0030467	-0.0031979	-0.0006672	0.0065619	0.00024234	-0.0019928	-0.0059788	0.0018929	-0.0042134	-0.00036517	-0.0014589	0.018496
P26885	Peptidyl-prolyl cis-trans isomerase FKBP2	1.42754	0	-0.015261	0.016737	0.0080189	0.013987	0.0024256	0.0033483	0.0022656	0.017546	-0.0012825	-0.0046697	0.0020271	-0.01704	-0.017912	0.003628	-0.0096307	0.0078121	0.0024636	0.0072574	0.0060857	-0.025718	-0.014256	0.003534	0.018774	-0.0033444	0.0063715	-0.016287	-0.010044	-0.0069917	0.0070962	0.023906
Q9Y324	rRNA-processing protein FCF1 homolog	1.42747	6.63717e-06	-0.016357	-0.014179	-0.00023463	0.0065727	0.0063502	0.0063393	-0.013493	-0.00072167	-0.0051941	0.019411	-0.0064835	0.0036889	0.0057817	-0.013423	0.033417	0.007824	0.019039	0.0019001	-0.0088894	-0.0070735	0.024345	0.014911	0.012826	0.019043	0.024567	0.066171	-0.042997	0.010085	-0.046791	0.019252
O94762	ATP-dependent DNA helicase Q5	1.42741	0	-0.015879	0.0044826	0.013447	0.014971	0.00042237	0.011017	0.0018086	-0.0023948	-0.00014857	0.0058034	-0.027725	-0.0088164	-0.015176	0.00076238	-0.012121	-0.011542	-0.010003	-0.018791	0.019304	0.012469	-0.014062	0.015354	0.0036251	0.010372	0.0125	0.0032934	0.0047093	0.0059877	0.00055443	-0.016797
Q9NW75	G patch domain-containing protein 2	1.42724	2.51256e-06	-0.014858	-0.0061229	0.0016257	0.0043852	-0.021436	0.00064965	0.019523	0.010215	-0.015523	0.0061813	0.0091969	-0.009502	0.017813	-0.01328	0.0038725	0.02405	0.010006	0.0051199	-0.023219	0.024331	-0.0019975	0.0078899	-0.017586	0.0054451	-0.023372	-0.01923	-0.033417	-0.012131	0.015487	0.00027312
P30519	Heme oxygenase 2	1.42715	6.64084e-06	-0.016144	0.01112	-0.0041147	0.0024015	0.011794	-0.014309	-0.0073847	0.00060505	-0.013088	0.0040302	0.0080107	-0.022289	0.011312	0.018931	0.00054811	0.017078	0.029608	0.011054	-0.0018204	0.0096683	-0.0025872	0.011935	-0.0053992	-0.021061	-0.0039449	-0.0023458	0.010191	0.0014938	-0.0085531	-0.02732
O75558	Syntaxin-11	1.42705	0.00654811	-0.016416	0.00058168	0.05707	0.016475	0.020756	0.019779	-0.010829	-0.023529	0.007639	0.017266	0.011864	0.02729	-0.0028361	0.02683	-0.0064859	-0.008298	-0.024896	0.0074854	-0.0015488	-0.013918	-0.0043335	-0.007395	-0.0055936	0.021133	0.017277	-0.012665	-0.01053	3.066e-05	0.00020738	0.014405
O94855-2	Isoform 2 of Protein transport protein Sec24D	1.42699	0	-0.015238	-0.006327	-0.017206	0.018924	-0.0056589	-0.010943	-0.0071285	0.0077171	-0.0041766	-0.0012011	0.005007	-0.0014493	-0.0064479	0.0083151	-0.0094409	0.0052381	0.0059939	0.0038977	-0.0050864	-0.017508	-0.015871	-0.017289	0.00045926	0.0013809	-0.0029236	0.011977	-0.0012655	0.00051931	-0.00056966	-0.012213
P08579	U2 small nuclear ribonucleoprotein B''	1.42641	0	-0.015045	0.0079345	0.011009	-0.011519	0.0029147	0.0056987	0.001071	0.0040603	-0.0040478	-0.0043742	0.005198	-0.012348	0.012262	-0.0042608	-0.012428	0.016554	-0.023549	0.025636	-0.012935	0.023413	0.0023055	-0.03006	-0.0056959	0.00070655	0.03001	-0.050273	-0.0059219	-0.0071621	0.015675	-0.0059034
O75563	Src kinase-associated phosphoprotein 2	1.42633	0.00149648	-0.016173	-0.025127	-0.021464	0.016296	0.030063	0.014043	-0.025145	-0.0026574	0.012957	-0.0031487	-0.027821	0.0045071	-0.02779	-0.0076484	-0.0032305	-0.024172	0.0038526	0.0053008	0.0072297	0.0033381	-0.011436	-0.0095703	-0.010813	-0.0039298	0.01497	0.018669	0.063897	0.0018546	-0.018804	-0.007535
Q16630-2	Isoform 2 of Cleavage and polyadenylation specificity factor subunit 6	1.42578	0	-0.015276	0.0036067	0.0060768	-0.0009347	-0.008578	0.0012091	-0.0049705	0.0020738	0.0040352	0.0064611	-0.0027973	0.0029047	0.0076374	-0.0095157	-6.4565e-05	-0.0075319	0.0080927	0.010481	0.0081009	-0.005469	0.0013454	0.0046586	0.014663	0.0093336	0.011723	-0.014516	0.00057507	-0.00073115	0.0023932	-0.0015196
Q96SK2	Transmembrane protein 209	1.42542	0	-0.015217	-0.00065068	-0.0017765	0.0095629	-0.0039387	0.015056	-0.0030122	-0.009408	-0.00091965	0.0087615	0.005647	-0.0090245	-0.0022082	-0.0062626	-0.015168	0.0078978	-0.010699	0.0069115	0.0022357	0.013736	-0.0059938	0.011741	0.018424	-0.025247	-0.039853	-0.031756	0.034856	0.016794	-0.034063	-0.010986
Q9NWH9	SAFB-like transcription modulator	1.42529	0	-0.015553	0.0048499	0.00042401	-0.0028684	0.00027866	0.0014093	0.0049973	-0.0042009	0.0011996	0.0095548	0.0013822	-0.0013461	0.016723	0.00051786	-0.010783	-0.00099794	0.012695	-0.0014558	-0.0035922	0.006993	0.009932	0.001742	0.0053754	0.0076993	0.0049439	-0.0085985	0.0043073	8.0144e-05	-0.0027691	-0.026503
Q03405	Urokinase plasminogen activator surface receptor	1.42517	0	-0.015709	-0.0093346	-0.012212	0.0035489	0.0034992	0.0032308	-0.0065344	-0.015564	-0.0028183	0.024307	0.0024335	-0.008821	-0.0090242	0.017152	0.0019583	-0.023597	-0.018214	0.0023828	-0.0021152	0.0013343	-0.0015689	0.01493	0.013787	0.0026947	-0.042371	0.0046402	0.014855	0.010647	-0.0054779	0.026782
Q5VZE5	N-alpha-acetyltransferase 35, NatC auxiliary subunit	1.42498	0	-0.015072	-0.0030229	-0.0042828	-0.0062394	-0.016609	0.013871	0.003301	-0.0038023	-0.012331	0.017308	0.0082513	-0.018705	0.01399	-0.0022821	0.0094563	0.0079769	-0.011488	-0.0014165	-0.0025225	0.020599	0.0020344	0.0084083	0.0058172	0.0043631	-0.0075838	0.015077	0.0077566	0.0035737	-0.0069489	-0.0019377
P08397	Porphobilinogen deaminase	1.42481	2.49532e-06	-0.015882	0.012022	0.010827	-0.011721	0.012696	0.0075225	-0.0061476	-0.0058108	0.0073043	0.014038	0.006069	-0.00093494	-0.0056448	0.0073268	0.0070824	-0.017471	-0.011222	0.0003668	-0.020147	-0.011224	0.013003	-0.018863	0.012903	0.0028466	0.032272	-0.016446	-0.0036989	0.0028869	0.010024	-0.014164
Q8NEJ9	Neuroguidin	1.42467	0	-0.015261	0.0026293	0.0042267	0.0061418	0.002203	0.0030256	-0.00077877	0.0097054	0.0061603	0.0051341	0.0008149	-0.02166	-0.0044585	0.0035456	0.011159	0.016523	-0.02824	-0.01356	0.0064739	0.019129	-0.013213	-0.026377	0.0055663	-0.0074924	0.02275	-0.0050892	0.0058551	0.0095228	0.0066397	0.028137
Q99622	Protein C10	1.42429	3.46715e-05	-0.015758	-0.011672	0.0062024	0.0028915	-0.017811	0.004335	-0.025136	-0.0081772	-0.014065	0.01206	-0.016921	0.025278	-0.014192	0.01676	0.0016647	0.013872	-0.014471	-0.0044291	-0.0067889	-0.0023879	0.0082579	-0.013238	0.020331	-0.022522	-0.021253	-0.023567	-0.016756	0.0003816	0.000722	0.0029299
Q9NUW8	Tyrosyl-DNA phosphodiesterase 1	1.42337	2.45248e-06	-0.015259	0.01393	0.015546	0.0014149	-0.0027885	0.0071764	-0.0023962	0.018861	-0.01807	-0.024042	0.0098546	0.00054712	0.010677	-0.019118	-0.0027804	-0.0032459	-0.0015419	-0.0027049	-0.0029039	0.0083435	0.00088217	-0.0046727	0.010514	-0.00077814	0.021173	-0.0021518	-0.05983	-0.01014	0.0092073	-0.020503
Q6P4E1-4	Isoform 4 of Protein CASC4	1.42305	0	-0.01527	0.0085008	-0.010188	0.013669	-0.0082183	-0.00074105	0.000824	0.0050042	-0.0049314	0.0067039	0.007519	0.0043441	0.0042139	0.018857	-0.011134	0.00054571	0.0012715	0.0033669	-0.020895	-0.013526	0.0047204	0.0099247	0.0074534	0.0041956	-0.013037	-0.01436	0.0012893	-0.0027054	-0.0031905	0.022301
P10451	Osteopontin	1.42134	0.00446923	-0.013328	-0.025172	0.022499	-0.0010602	-0.046639	0.038644	0.022304	0.01637	0.0031907	0.012731	0.032173	0.0164	0.01063	0.02175	-0.0031554	-0.021485	0.011913	-0.012511	-0.017797	-0.016319	-0.0042926	-0.00058411	-0.024493	0.023803	-0.031942	0.020338	-0.013531	-0.0015737	0.0012636	-0.035018
Q9HCG8	Pre-mRNA-splicing factor CWC22 homolog	1.42081	0	-0.015153	-0.0042694	0.0011173	-0.0073853	0.0074779	0.010217	-0.0056948	0.016456	0.01099	0.00058561	-0.00096781	-0.0079595	0.0040794	-0.013544	-0.0062631	0.0088971	0.015313	-0.0058095	-0.0091297	0.0041876	0.0090057	0.012284	0.016318	-0.0094119	0.018594	-0.0017383	0.031797	0.0093539	-0.01439	0.0052374
P49768	Presenilin-1	1.4205	0	-0.015296	0.0084168	0.001676	0.0053392	-0.0010304	0.010688	0.016184	0.005086	-0.0090759	0.0070154	-0.0011675	-0.0025254	-0.01231	-0.00019631	-0.011425	0.013085	-0.011238	-0.021722	0.012593	0.011901	0.00038105	0.033959	-0.00080093	0.0049609	0.012486	0.016593	-0.00037444	0.0081102	-0.0032814	0.021045
Q14008	Cytoskeleton-associated protein 5	1.42037	0	-0.015303	0.0079805	-0.002277	-0.0048172	-0.0060935	-0.0076898	-0.002762	-0.0059341	-0.001051	0.0026157	-0.0018354	0.0084923	0.0016432	0.0095365	0.013613	-0.012631	0.00082546	-0.0059161	-0.0028974	-0.0049738	0.002264	-0.00098522	0.0094825	0.0043707	-4.7624e-05	-0.0079983	0.011317	-0.000875	-0.0033218	-0.029023
Q9BVN2	RUN and SH3 domain-containing protein 1	1.42035	3.44203e-05	-0.016553	0.004939	0.0049459	-0.0063135	0.017154	0.0049787	-0.0073568	-0.013096	-0.003804	0.014387	-0.0019829	0.016851	0.033392	0.02042	0.012763	-0.0053232	-0.020208	-0.032298	-0.0034831	0.012099	-0.0094906	-0.01421	-0.020575	-0.016966	-0.0079494	0.0066462	-0.013154	-0.0076424	-0.002867	-0.0074349
O75643	U5 small nuclear ribonucleoprotein 200 kDa helicase	1.4201	0	-0.01513	0.014172	-4.5043e-06	-0.0037987	-0.0031754	0.0002263	-0.0075136	0.0046305	0.0041772	-0.0021746	0.0064763	-0.0043008	0.0043179	-0.0007824	-0.00041668	-0.0010605	0.0047176	-0.0020855	-0.00087968	0.0037948	-0.0001593	-0.0045961	0.005705	-0.0022635	0.00273	-0.0041544	-0.0045464	-0.0010415	0.0038171	-0.011519
Q13724	Mannosyl-oligosaccharide glucosidase	1.42	0	-0.014073	-0.014608	-0.0096104	0.010622	-0.0099807	0.013408	-0.014583	0.016523	0.010728	-0.011619	0.0033273	-0.012785	-0.0095457	-0.0015905	0.00079079	0.014339	0.0041694	0.016192	0.0062621	-0.0016737	-0.0080269	0.0048493	0.0050117	-0.0027889	-0.0056796	0.00014303	0.0016373	0.00094798	-0.00016494	0.0095053
Q99575	Ribonucleases P/MRP protein subunit POP1	1.4198	0	-0.015569	-0.0013796	0.0059148	0.0014659	0.0027805	-0.0076497	-0.0031458	0.0046099	0.0016496	0.012114	-0.01171	-0.0034595	0.0068851	-0.00197	-0.006997	0.0039448	0.0079746	0.0098571	-0.0045634	-0.0036958	0.0016528	0.0019408	0.0009791	-0.022362	-0.0028284	-0.013935	-0.0071639	-0.0045914	0.001799	0.0040113
Q9BWF3	RNA-binding protein 4	1.41943	0	-0.015359	0.0069896	-0.0030197	-0.0077707	0.00089107	0.0032905	-0.0019925	-0.0041386	-0.0012198	0.010872	-0.00048364	-0.0066581	0.001505	-0.0068362	-0.0042129	0.0020275	0.0030125	-0.0029583	-0.0057973	-0.014764	0.0061451	0.011559	0.0084202	0.0038938	0.0022685	0.0020591	0.011368	0.0032368	-0.0065499	0.01874
Q6PD62	RNA polymerase-associated protein CTR9 homolog	1.41942	0	-0.015221	0.0052896	0.000545	-0.012392	0.0023889	0.0076251	-0.0065283	-0.00026456	0.0026122	-0.00037819	-0.0063734	0.0024933	-0.01246	-0.010449	-0.0055518	0.0055081	-0.0053397	-0.011149	0.00041298	0.0052799	0.0059993	-0.0022494	0.0056942	-0.0036547	-0.00084897	0.0076907	-0.01119	0.003486	0.00027386	-0.0075334
Q658Y4	Protein FAM91A1	1.41935	0	-0.014996	0.0031173	-6.9427e-05	-0.0030391	0.00071666	-0.0096306	-0.0013919	0.0050786	-0.0051357	-0.0018482	-0.0035217	-0.0041952	-0.0014317	0.0063357	-0.0031118	-0.0015801	-0.003401	0.019952	0.0042323	-0.011733	0.00081881	0.0011687	-0.0011798	0.011722	0.0070689	-0.013062	-0.010216	-0.0041372	0.00825	0.011432
Q99543	DnaJ homolog subfamily C member 2	1.41927	0	-0.014782	-0.0056095	0.0035821	0.0028708	-0.0062204	0.010946	-0.0028658	0.014078	0.014217	0.0057104	0.0046199	-0.0011074	0.0061468	-0.018	0.0042925	-0.0082509	-0.010335	-0.0019555	-0.0028291	0.016243	0.0046677	-0.0002254	1.1845e-05	0.013796	-0.0044055	0.0063115	0.0007555	0.0015185	-0.0017842	0.030427
P62805	Histone H4	1.41925	0	-0.014896	0.012734	-0.0039447	-0.0009641	-0.0044259	0.0042245	-0.019049	-0.0037056	0.00079506	-0.020557	0.0018926	0.0071814	0.0029038	-0.00040431	-0.0042827	-0.001308	0.012697	0.015007	-0.0019734	0.0020599	-0.0023299	-0.019525	-0.0021153	-0.011549	-0.0073304	0.01421	-0.0045161	0.0039358	0.0055553	0.0097264
Q9BPW8	Protein NipSnap homolog 1	1.41919	0	-0.015172	0.012184	-0.00040001	0.0047793	-0.0052304	0.0033602	0.0063698	0.007021	0.014132	0.023732	0.017524	0.016975	0.0062054	-0.003806	0.023152	-0.0026558	-0.024255	0.0032215	-0.010014	-0.014173	0.010314	0.0028571	0.0014802	-0.018958	0.0070829	-0.0077664	-0.023769	-0.0080584	0.0078926	-0.022573
Q8NEF9	Serum response factor-binding protein 1	1.41895	0.000157755	-0.015573	-0.01768	0.01884	0.01659	0.0053062	-0.0049085	0.026108	0.022248	-0.0096753	0.014409	0.0044877	0.0060641	0.0095018	0.0086313	-0.004128	0.0041286	-0.01416	-0.021224	-0.014898	0.029021	0.0014214	-0.014142	0.017694	0.0069162	-0.0093541	0.01536	0.009521	0.0043989	-0.010061	-0.014805
O43688-2	Isoform 2 of Lipid phosphate phosphohydrolase 2	1.41858	0.00779857	-0.016014	0.018332	0.01287	0.017764	-0.0094835	-0.003447	-0.055178	-0.037215	0.021835	0.0057137	-0.037662	0.0048889	0.019375	0.04286	4.198e-05	-0.029737	-0.0091089	0.012174	0.053756	0.027119	0.031535	0.034502	-0.023337	0.058825	-0.018863	0.010163	-0.036285	-0.0024056	0.0032577	0.011693
P17301	Integrin alpha-2	1.41778	1.04987e-05	-0.014187	-0.011145	-0.0051906	0.00033021	-0.0060933	0.023164	-0.0232	-0.00078789	0.0062842	-0.028181	-0.013098	-0.017133	0.0010833	-0.024734	0.017856	0.01186	-0.0048698	0.0087611	-0.0094725	0.0041748	0.0052105	0.017468	-0.011532	0.0026878	0.0078964	-0.0021642	0.0048059	0.0030767	0.00039326	0.034338
Q5T0W9	Protein FAM83B	1.41759	0.000296503	-0.014796	-0.024983	0.028607	-0.003427	-0.0030982	-0.0021563	0.024435	0.014165	-0.0094603	0.0098236	-0.0041358	-0.015353	-0.0023555	-0.010978	0.020224	-0.007714	0.013973	0.0092706	-0.00052523	0.0032964	0.0098844	0.009742	0.00595	0.010171	-0.0039578	0.00079625	-0.0086167	-0.0050582	-0.00024429	0.020436
Q13206	Probable ATP-dependent RNA helicase DDX10	1.4175	0	-0.015276	-0.0088054	0.0026681	-0.012352	0.019447	0.0071773	0.00011152	0.01378	0.0056434	0.0035597	0.0035133	-0.011199	-0.010875	-0.00061622	0.019426	-0.007353	-0.0063294	-0.010223	0.0061097	0.002269	0.0036437	-0.0087771	0.010874	-0.0034781	-0.0018592	0.0059817	-0.019416	-0.0065573	0.0034398	-0.032507
Q16594	Transcription initiation factor TFIID subunit 9	1.41734	0	-0.015377	0.0065421	0.01447	9.085e-05	0.0047532	0.0063899	0.0025932	4.2645e-05	-0.0047656	-0.0053607	-0.0015855	0.015498	-0.0069644	-0.0022744	-0.0019009	-0.0050312	0.012652	0.0016379	-0.013093	-0.0045439	-0.0065552	-0.01137	0.012473	-0.016993	-0.016753	0.0033262	0.0029171	0.0070988	0.0017774	-0.027731
Q9NXH8	Torsin-4A	1.41722	0.000287921	-0.016731	0.020414	-0.0052964	-0.00093159	0.0082744	-0.029013	-0.011816	-0.0015673	-0.020648	0.024121	0.0011175	0.0043828	0.0051902	0.023049	-0.0076035	-0.013391	0.025862	0.0094462	0.0047522	-0.025831	-0.01628	-0.016641	0.0033631	-0.019362	-0.0094035	0.0065906	-0.0010991	-0.0019995	-0.0026872	-0.012473
Q6UN15-3	Isoform 3 of Pre-mRNA 3'-end-processing factor FIP1	1.41715	0	-0.015501	0.00749	0.0068441	-0.0012862	-0.004503	-0.010514	0.00052644	-0.0022123	-0.0093876	0.011392	-0.0018499	-0.00010561	0.00047509	0.0065406	0.0061367	0.0071283	0.0059337	0.0046381	0.014149	0.0083198	-0.012444	-0.0095315	-0.0023799	-0.0013893	0.024754	-0.0043429	0.0089177	0.0099406	0.0014781	0.02487
Q86YS6	Ras-related protein Rab-43	1.4169	2.55265e-06	-0.01513	0.0085116	-0.0048383	0.013054	0.011239	0.0079493	0.012151	0.0078101	0.01745	0.01325	0.012727	-0.022184	0.012656	0.0025326	-0.019872	-0.0044699	-0.0035857	-0.0092206	0.0037346	0.01996	-0.0019231	0.0054029	-0.0067413	-0.01549	0.012431	0.037446	-0.058486	-0.0066486	-0.010884	0.0079543
Q13907	Isopentenyl-diphosphate Delta-isomerase 1	1.41628	0.000215822	-0.015323	0.013433	-0.023435	0.0081342	0.0061772	-0.024136	0.0072804	-0.005412	0.008257	0.00015138	-0.014179	-0.0062016	-0.012893	-0.0067894	-0.013596	-0.019996	-0.040617	-0.023997	-0.03872	0.027516	0.00062942	-0.0047236	0.0089821	0.025798	0.014381	-0.0075921	0.04216	0.013056	-0.0096966	0.022292
P07437	Tubulin beta chain	1.41609	0	-0.014801	-0.0048425	-0.018027	0.012716	-0.010693	-0.0040886	-0.003859	-0.0034434	-0.0010625	-0.0014849	-0.007548	-0.011389	0.010127	-0.011706	0.0051495	0.0023457	0.006173	0.00026582	0.0019903	-0.0085929	-0.0014419	0.0033589	0.014574	0.004656	-0.010077	-0.0094151	0.0058742	-0.0033136	-0.002226	-0.018018
Q12841	Follistatin-related protein 1	1.41523	0.000379463	-0.015062	-0.023305	-0.013037	0.012106	-0.01595	-0.019987	-8.4838e-05	0.014846	-0.0072484	0.030939	0.0097196	-0.010011	0.0068677	0.024849	-0.02765	-0.01234	0.023469	0.0023592	-0.011471	-0.026372	0.01706	0.0049742	0.037143	-0.0092687	0.023625	0.0055219	-0.013636	0.0058749	0.0072523	-0.027833
P67936	Tropomyosin alpha-4 chain	1.4152	7.30897e-05	-0.014505	-0.022662	-0.020449	0.020812	-0.013437	-0.0017678	0.0057993	0.01384	-0.006903	0.0079356	0.020515	-0.0098457	0.0022732	0.0080021	-0.0026425	-0.014352	0.0089089	0.0052193	-0.0015008	-0.0048354	0.0017739	-0.0028094	-0.011038	-0.0080676	0.0053582	-0.0015593	0.00245	-0.0043162	-0.003823	0.024952
Q13188-2	Isoform 2 of Serine/threonine-protein kinase 3	1.41473	0	-0.015503	-0.00038456	0.0033717	0.008571	0.00042068	-0.010847	0.0012243	0.0023354	-0.0078812	0.0084793	-0.0064281	-0.0090758	0.0063524	-0.0020856	0.0063768	0.0067183	0.0082064	-0.0032213	-0.0068401	-0.020421	0.013557	-0.0053882	-0.014133	-0.002217	0.0091033	0.028262	0.032132	0.0066916	-0.0071123	0.016458
Q16656-4	Isoform 4 of Nuclear respiratory factor 1	1.41471	0	-0.014898	0.0095697	0.0014311	0.0039462	-0.0046197	0.003582	-0.014587	0.010929	0.008563	-0.0035997	-0.00036863	0.00084313	-0.00021122	0.0038283	-0.0036588	0.0042707	0.0040362	0.012465	-0.013187	-0.0014895	0.0042814	-0.025552	-0.01465	0.0012883	0.029847	0.010045	-0.0091883	0.013552	0.0097577	-0.0031513
P43243	Matrin-3	1.41463	0	-0.015208	0.014823	0.0082444	-0.0046262	-0.0046281	-0.00070668	0.00016412	0.00085178	-0.0076419	0.0020062	0.0038068	0.0068422	-0.0092262	-0.0077863	-0.0069826	0.00087222	0.0095742	0.0034818	0.0070279	0.0058014	-0.0022121	-0.0015195	0.0086715	0.0013326	0.0017567	-0.002953	0.013275	0.0045787	-0.0052694	-0.012868
Q8WWQ0	PH-interacting protein	1.41462	0	-0.014469	-0.0057616	0.0079433	0.0017328	-0.002601	0.015851	-0.019605	-0.0021772	-0.0061725	-0.012187	0.0053839	-0.017929	-0.011825	-0.010126	-0.015714	-0.0053025	-0.0081512	0.021152	0.00024607	-0.010466	-0.0090348	-0.0013455	0.0071467	0.012021	-0.0024363	0.0074166	0.0077025	0.00012934	-0.00028047	-0.024924
Q14690	Protein RRP5 homolog	1.4144	0	-0.015362	-0.0040547	0.010862	0.0056435	0.00079596	0.00019021	-0.0033679	0.0063616	0.0010655	0.0060689	-0.00031931	0.0046554	-0.0077089	-0.007123	0.017051	-0.00094754	-0.0039397	-0.01586	-0.0017389	0.014539	0.0047444	0.017061	0.018556	0.007586	-0.0022637	-0.013873	-0.0096077	-0.003865	-0.00040084	-0.028983
Q5VZL5	Zinc finger MYM-type protein 4	1.41436	0	-0.015062	0.0069051	0.0029533	-0.001252	8.4308e-05	-0.0028264	0.006761	0.020969	-0.0035224	-0.0096545	-0.0021572	0.0016861	0.017106	-0.024851	0.0016295	0.0049055	0.014383	-0.0044411	-0.012907	-0.0013429	0.0022878	-0.011534	-0.002311	-0.0030835	-0.0015681	-0.0045821	0.0039129	-0.00131	-0.00089935	0.01678
Q12851	Mitogen-activated protein kinase kinase kinase kinase 2	1.41413	4.85058e-05	-0.015923	-0.0054569	0.014602	0.024227	0.014183	0.018458	-0.0023514	-0.0055154	0.0086629	0.013913	-0.014506	-0.0030176	0.024035	0.017214	0.018186	-0.0095935	0.0047819	-0.010468	0.0074148	-0.021219	0.013582	-0.0038993	0.0014475	0.016777	-0.013397	0.014348	-0.023183	-0.010425	-0.0063008	0.0049512
Q06203	Amidophosphoribosyltransferase	1.41388	0	-0.015434	0.0003829	-0.0020163	0.015167	-0.00094859	-0.0093264	0.0085886	0.015075	8.3722e-05	0.020849	0.0065773	0.0021243	-0.0022418	0.0015702	0.013696	0.00068496	-0.012433	-0.009819	-0.008389	0.0029616	0.012149	0.0059713	0.011972	-0.0028473	-0.0075475	0.0027025	0.0091592	0.0030529	-0.0095818	0.028939
P08238	Heat shock protein HSP 90-beta	1.41375	0	-0.014668	-0.010269	-0.004315	-0.0020318	0.0050273	-0.00028847	0.00045433	0.014812	0.0019055	-0.0047211	-0.0024236	-0.0083209	-0.0050258	-0.015538	0.0028465	0.0028294	-0.000557	0.0065496	-0.0044608	-0.0006573	0.0036455	0.0021662	0.0087619	0.0012054	-0.0039541	-0.0034523	0.0012879	-0.00026933	-0.00022192	0.02317
Q6I9Y2	THO complex subunit 7 homolog	1.41374	0	-0.014699	0.0013807	0.0033703	0.0039375	-0.012296	0.0022644	-0.011987	0.017225	0.0056555	-0.005179	-0.0047983	-0.0032701	-0.017326	0.00027857	0.0049233	-0.0038772	-0.0051138	-0.013885	0.005191	-0.0017237	-0.0028279	-0.019062	0.0013148	-0.0042919	0.017336	-0.029799	0.046717	0.0082107	-0.028842	0.016386
Q9NRG1	Phosphoribosyltransferase domain-containing protein 1	1.41371	1.43149e-05	-0.015058	0.006365	-0.011298	-0.0053262	0.014777	0.012709	-0.0053469	0.0070343	0.014955	0.010344	-0.0010139	-0.030382	-0.035191	-0.00634	0.0045982	0.0021887	0.00017568	-0.011101	-0.012927	-0.012893	0.016868	0.018863	0.017549	0.0035966	0.038803	0.0086274	-0.013522	0.014121	0.0071432	0.014999
Q9NPF4	Probable tRNA N6-adenosine threonylcarbamoyltransferase	1.41362	0	-0.015953	0.015539	0.0083412	0.0064564	0.0020242	-0.0054827	-0.0090145	-0.00050426	-4.2175e-05	0.0084186	-0.014198	0.016502	-0.0036169	0.0012521	0.0096704	-0.00561	-0.0036621	-0.010528	0.0010416	-0.0043602	0.0023194	-0.013815	-0.0040666	-0.0060888	0.012191	0.008192	0.023157	0.0074467	-0.0043461	0.0027675
P08581-2	Isoform 2 of Hepatocyte growth factor receptor	1.41352	0.000184524	-0.015263	-0.011076	-0.014332	0.0032273	0.01698	-0.012899	0.021714	0.024694	0.014975	0.032904	0.0055885	-0.030299	0.0067938	-0.013994	0.010697	0.0027104	-0.0061743	-0.0015509	-0.014028	0.0097447	0.018306	0.0031262	0.015721	0.0032469	0.030086	0.0045152	0.0059935	0.0072907	0.0038303	-0.010282
Q9P2N5	RNA-binding protein 27	1.41339	0	-0.014709	0.012523	0.01144	-0.0042533	0.00083881	-0.0053813	0.010069	0.0078065	0.0017149	-0.010211	0.0028818	-0.001385	0.0018176	-0.0019574	-0.011122	0.00012218	0.010052	-0.0039342	-0.001654	-0.008428	0.0067584	-0.0051404	0.0068628	-0.0045282	-0.0092555	0.0011586	0.0081692	0.0029511	0.00071118	-0.020966
P25490	Transcriptional repressor protein YY1	1.41335	0	-0.015224	0.0078374	0.0021028	0.00060582	-0.0057406	-0.001617	-0.021678	0.0045511	0.0025662	0.0091019	0.0082501	0.0097653	-0.0044449	-0.0089306	-0.007687	0.021001	0.0010777	0.012073	-0.0024567	0.0063749	0.013781	0.0072053	0.0064837	-0.0015843	0.015059	-0.026921	-0.012917	0.0033697	0.0036753	0.010522
P61011	Signal recognition particle 54 kDa protein	1.41326	0	-0.015279	0.011795	0.0017152	0.0054185	0.00099497	-0.01125	0.0037132	0.0059	-0.0040869	0.0038648	-0.0037458	-0.0037355	-0.0061246	0.0017302	-0.0054082	0.0020896	-0.0015816	-0.005343	0.01198	-0.0044783	0.00037013	0.00257	0.0035803	0.00038084	0.0040964	-0.011558	-0.0097201	-0.0035962	0.0046988	-0.013145
Q15397	Pumilio domain-containing protein KIAA0020	1.41325	4.73373e-06	-0.01539	-0.0038479	0.019035	0.0053691	0.0061734	0.0084637	-0.009354	0.0054787	0.021605	0.020037	0.0039632	-0.010369	0.0075772	-0.012944	0.0074037	-0.015021	-0.00051516	-0.010035	-0.0077614	0.0033374	0.0022003	-0.0067884	0.012131	0.0046252	0.0048559	0.009536	0.0086706	0.0017665	-0.0056595	-0.015765
Q8IYL3	UPF0688 protein C1orf174	1.41319	0.00242173	-0.015454	0.034762	0.014069	-0.011192	-0.011382	0.00062698	0.02343	-0.0081148	-0.045574	-0.013214	0.013516	0.0034909	0.0049894	0.0041782	0.0059262	-0.012588	0.017038	-0.0059341	-0.030433	-0.014811	0.016312	-0.014559	0.00050288	-0.0086108	0.032469	-0.067317	-0.07245	-0.055478	0.062298	-0.011108
Q8IY81	pre-rRNA processing protein FTSJ3	1.41299	0	-0.015164	-0.0085117	0.0048995	-4.539e-05	0.0085069	0.003464	-0.0085166	0.0059304	0.0062756	0.0051427	-0.0036162	0.0075304	0.010308	-0.018029	0.011965	-0.0074169	-0.030312	0.00033951	-0.0045359	0.00021107	-0.0095947	-0.0040372	0.0034429	0.00092696	-0.0034123	0.016005	0.010875	0.0018336	-0.0058254	0.013441
O60216	Double-strand-break repair protein rad21 homolog	1.41296	0	-0.015463	0.01421	0.0045531	-0.0011042	-0.003817	0.0059164	-0.0086396	-0.0022983	-0.010414	0.0095625	0.0038253	0.0037653	-0.0063703	-0.0060324	-0.0031779	0.020973	0.015278	0.0017735	-0.0012199	-0.014276	-0.0046594	-0.00070726	0.013755	-0.012973	-0.012781	-0.021565	-0.0044943	0.0011997	-0.0023837	0.032409
P38935	DNA-binding protein SMUBP-2	1.41285	0.00716397	-0.014348	-0.0032433	-0.022545	-0.00099203	-0.03715	0.00073315	0.032732	0.016246	-0.056284	-0.028029	-0.044972	0.047069	0.018279	0.030603	-0.028998	0.017605	0.020539	0.013688	0.019077	0.0075263	0.017869	-0.0074782	-0.02779	-0.016821	-0.012035	0.016758	-0.01165	0.0051741	-0.0015733	0.023985
P14678-3	Isoform SM-B1 of Small nuclear ribonucleoprotein-associated proteins B and B'	1.41281	0	-0.014788	0.012155	0.0039367	-0.0050314	0.0005138	-0.0033426	-0.0034247	0.010054	0.0075114	-0.0070839	0.00042394	0.00092512	-0.007689	-0.012592	-0.0029674	-0.0022812	0.0072716	0.0036196	-0.0022812	-0.0043673	0.0061039	-0.01189	0.0080545	-0.0087459	0.012834	0.030293	-0.0074588	0.007216	-0.0033799	-0.014387
Q9GZT3	SRA stem-loop-interacting RNA-binding protein, mitochondrial	1.41267	0	-0.015088	0.0028566	0.005505	-0.0084486	0.0017924	0.0019703	-0.017154	-0.0034189	0.0039117	0.0039694	0.0093389	0.008892	-0.0088259	-0.015794	0.012485	-0.0067137	-0.01525	-0.0035142	0.0070587	-0.010449	-0.014297	-0.003265	0.01998	-0.0092328	-0.0057936	-0.0037272	0.0036167	-0.00087458	-0.0026266	0.025565
Q01081	Splicing factor U2AF 35 kDa subunit	1.41248	0	-0.014758	0.0081737	0.0081727	-0.020504	-0.0050055	-0.00091822	-0.0102	-0.0052721	0.0063769	0.0026903	-0.0027822	0.0040772	-0.0086117	-0.010428	-0.012954	-0.0096103	-0.00019246	0.014065	0.0044896	0.0046458	0.015203	-0.016895	-0.0045437	-0.011861	0.010774	0.015253	-0.038112	0.0021815	-0.00010351	-0.03443
Q9BRX9	WD repeat domain-containing protein 83	1.41229	0.0144921	-0.015895	0.043958	-0.005836	-0.028563	-0.0073235	-0.017887	-0.050656	0.0087123	0.019094	0.02366	-0.0044784	-0.0010744	-0.039792	-0.0092836	-0.0092727	-0.02695	0.031161	0.020566	0.010276	0.0043178	-0.0062284	-0.010553	-0.020409	0.017788	-0.015843	-0.023196	0.00092377	0.0039763	0.0074938	-0.032225
Q9BTC8	Metastasis-associated protein MTA3	1.41206	0	-0.015438	0.0047418	0.0076409	0.0091479	0.0018563	-0.0055979	-0.0079354	-0.0082952	0.0026296	0.0092431	-0.014421	0.0040613	-0.021921	-0.0029544	-0.0079862	0.018141	0.016617	0.012026	0.010265	0.028574	0.0028894	0.025238	-0.0063152	0.0041106	-0.012405	0.020812	0.031706	0.0087879	-0.0062943	-0.020216
P11215-2	Isoform 2 of Integrin alpha-M	1.41205	0.00999472	-0.015883	-0.02611	-0.019755	0.00067287	0.055874	0.03815	-0.0050638	-0.019018	-0.0085171	-0.014263	-0.013733	0.0033473	-0.018308	-0.012463	-0.037049	-0.022313	-0.0016274	0.0025807	0.0088994	-0.00038455	0.0013355	0.0070305	0.017784	0.0057102	-0.0039793	0.0013837	-0.0057123	0.00070163	-0.0020161	0.020123
O75151	Lysine-specific demethylase PHF2	1.41176	0	-0.014594	0.0048889	0.011006	-0.0062533	-0.017498	0.01324	-0.0045702	-0.0033679	-0.010154	0.0057313	0.0094415	-0.013602	-0.010907	0.0032639	-0.0089299	0.0079593	0.014317	0.00074376	0.0049057	0.0062926	0.0034975	0.0049238	-0.0005042	0.0039868	-0.016197	0.0055037	-0.006584	0.0052443	0.001516	0.019851
Q14919-2	Isoform 2 of Dr1-associated corepressor	1.41175	2.43902e-06	-0.015298	0.014309	0.0037268	0.014303	-0.006032	-0.0061129	-0.0046217	-0.00099625	0.0018136	-0.00088017	-0.019115	0.0062864	0.0066788	-0.0099605	-0.0017478	0.013576	0.01954	0.012534	0.015264	0.0011865	-0.0095465	-0.035209	0.014589	-0.019582	-0.011644	0.010492	-0.021881	0.002798	0.0032028	-0.0033765
Q86U38	Nucleolar protein 9	1.41156	1.40633e-05	-0.015539	0.0018984	-0.0074764	0.0091165	-0.00094769	-0.017017	-0.022563	-0.015015	0.01192	0.010239	-0.020814	-0.01586	-0.010203	0.014802	0.001397	-0.026454	0.0030825	-0.0074226	-0.0001669	0.0089973	0.00056644	-0.005646	-0.018825	-0.016509	-0.0050519	0.0026415	-0.0078776	-0.0040374	0.0043408	0.010499
Q8N1F7	Nuclear pore complex protein Nup93	1.4115	0	-0.01488	-0.00032057	0.0017252	0.0019476	0.00046062	-9.1102e-05	0.0017101	-2.9648e-05	0.0036638	0.006553	0.0019939	-0.003499	-0.001765	-0.012356	-0.0050231	0.00020929	-0.00018055	0.0061358	-0.0078968	0.0052604	-0.0021385	0.00064082	0.0094551	0.001832	0.0030636	-0.0075105	0.0047448	0.00095436	-0.0027309	-0.017746
Q15910-2	Isoform 2 of Histone-lysine N-methyltransferase EZH2	1.4115	0.000388323	-0.015341	0.013571	-0.016108	0.00059047	-0.012706	0.0029539	-0.030634	-0.041285	0.0023147	0.011502	-0.0016041	-0.018212	0.0094352	0.012378	0.011637	-0.035532	0.0028368	0.00066398	-0.0028071	0.0076412	-0.01224	-0.0064299	0.0060249	0.0089363	0.014439	0.0048747	0.0090655	0.00093973	0.0020717	-0.031096
Q9NTZ6	RNA-binding protein 12	1.41136	0	-0.015044	0.0057188	0.010254	0.00093865	-0.001559	-0.003984	0.0023955	0.0089311	-0.00021506	0.00058123	-0.0079842	0.006404	0.0014237	-0.0041589	-0.0051634	0.0070653	0.0036261	0.0015163	0.00036152	-0.0074205	0.012546	-0.0091167	0.00023986	-0.0016871	0.010378	-0.014872	0.0047652	0.0019049	0.00011936	-0.017385
P08637	Low affinity immunoglobulin gamma Fc region receptor III-A	1.41122	0.00548384	-0.016218	-0.01545	0.0023591	0.032975	0.037528	0.04268	0.010718	-0.01035	0.018004	0.015488	-0.0089497	0.031479	-0.014568	-0.010714	-0.012497	-0.025647	0.016468	-0.015052	0.0066057	-0.0043934	-0.02274	0.0079772	-0.033145	0.032244	0.0017493	-0.016936	-0.024239	-0.023492	0.00036587	-0.024901
Q68DH5	LMBR1 domain-containing protein 2	1.41084	0.00850989	-0.016757	0.043721	-0.0026529	0.011099	-0.006871	-0.022402	-0.013894	0.018852	0.018477	0.060006	0.0053312	-0.012432	0.013609	0.010165	0.00094799	-0.018001	0.033237	-0.010651	-0.013456	0.0036594	0.012017	0.0070644	0.0035878	0.015481	-0.01392	0.053515	0.032039	0.0090952	-0.0094464	-0.0030473
P83916	Chromobox protein homolog 1	1.41082	3.30275e-05	-0.014628	0.007939	-0.013422	-0.0059621	-0.0093815	0.014702	-0.010338	-0.026046	-0.010134	-0.011407	-0.0046455	0.0077084	-0.018331	-0.022293	0.023206	-0.0067018	0.026518	0.037661	-0.0040703	0.0067757	-0.0045098	0.0048604	-0.002286	0.010594	0.0052909	0.016131	0.032064	0.003213	-0.0012594	-0.031905
Q14671	Pumilio homolog 1	1.41058	0	-0.015545	0.0088834	0.011681	-0.0029792	-0.0086516	-0.0035874	0.00013231	-0.0086437	-0.013132	0.017034	-0.010594	0.0038155	-0.0039538	-0.00092635	0.016154	-0.0011998	0.013926	0.0045562	0.0039905	-0.012925	0.0038901	-0.0058864	0.0052368	-0.0020227	0.0019358	-0.0010142	0.004739	0.0014668	-0.0048655	-0.014253
P51991	Heterogeneous nuclear ribonucleoprotein A3	1.41019	0	-0.014673	-0.00085902	-0.0023302	-0.0066684	-0.0057025	0.01693	-0.010045	0.0031469	0.014686	0.0069206	-0.010463	0.0015042	0.0097835	-0.02611	-0.0028828	0.01006	1.4212e-05	0.0043282	-0.015931	0.001151	0.009706	-0.0018383	-0.0033253	-0.00031952	0.0089426	-0.00035006	-0.0087745	0.0036717	0.00050661	-0.021331
Q14651	Plastin-1	1.40999	0.0269255	-0.015645	0.066008	-0.0092895	-0.0064036	0.015651	0.025176	0.00013705	0.0134	0.014057	0.0053941	0.033321	-0.024052	0.01218	0.021871	0.014648	-0.0080551	0.010721	-0.027712	0.028834	0.037589	0.0053835	0.019795	0.01496	-0.031121	-0.0038004	0.0043112	0.0039277	0.002296	0.001044	0.016773
Q8N3X1-2	Isoform 2 of Formin-binding protein 4	1.40997	1.40281e-05	-0.015175	0.0015613	0.011754	0.0039317	0.0069334	-0.00054164	0.016776	-0.0033657	-0.016969	0.020021	0.024574	-0.020721	0.026123	-0.011354	-0.018655	0.0073345	-0.0092004	0.0075444	-0.0092635	-0.01937	-0.0076291	-0.0018177	0.0050562	0.011462	-0.028352	0.0088301	-0.0058842	0.0020919	-0.0020198	-0.032434
Q14157-5	Isoform 5 of Ubiquitin-associated protein 2-like	1.40985	0	-0.014553	-0.00046583	0.015021	0.0011496	-0.01861	-0.0066589	0.01263	0.011037	-0.012831	0.0022359	0.014991	-0.0015221	0.0088646	-0.0051924	0.00041034	-0.0038077	0.023609	0.0032615	-0.017383	0.002286	0.0021014	-0.0044471	0.0015654	0.020132	-0.00061658	-0.03265	0.027641	-0.0043566	-0.023877	-0.022597
Q9NQG5	Regulation of nuclear pre-mRNA domain-containing protein 1B	1.40976	2.54453e-06	-0.015675	0.0055928	0.016702	0.0055501	0.011932	-0.0083442	-0.00040634	0.010908	-0.010455	0.0041697	-0.017899	-0.011826	-0.016655	0.0071548	-0.006429	-0.0034114	0.013059	0.0049045	0.01277	-0.017114	0.00099074	-0.0046244	0.001388	-0.0074852	0.023931	-0.018278	0.0042157	0.0039078	0.0038537	0.028902
Q92889	DNA repair endonuclease XPF	1.40945	0.000528796	-0.016287	0.014859	0.0131	-0.0037874	0.0078326	-0.0076801	-0.022763	-0.010348	-0.001528	0.042284	-0.0099175	-0.014564	-0.036462	-0.0047458	-0.024789	0.013442	-0.00087281	0.0067339	0.023957	0.0035578	0.017351	0.028984	0.0099099	-0.003449	0.017653	0.0097756	-0.0018767	0.013293	-0.0037353	-0.012156
Q9P287	BRCA2 and CDKN1A-interacting protein	1.40901	0	-0.015041	0.0002247	0.012729	0.011847	0.0094374	-0.0048006	0.013786	0.0090827	-0.0088727	-0.0076772	0.00091559	0.0054687	0.0027479	-0.011881	-0.002755	0.0019571	-0.017162	-0.010095	-0.0023727	-0.0013497	-0.0035234	0.0001164	0.020077	0.016701	0.0054838	-0.0059014	0.016367	0.0018705	-0.0070306	-0.01021
Q9UPN3	Microtubule-actin cross-linking factor 1, isoforms 1/2/3/5	1.40874	2.39521e-06	-0.014617	-0.013413	0.0018932	0.0050744	-0.0027227	-0.014186	0.011335	0.010412	-0.01905	-0.011235	-0.016642	-0.014261	0.0010936	0.011297	0.026311	0.021382	-0.0039989	-0.0011191	-0.0029649	0.00077505	0.0026453	0.004333	0.0012689	-0.028805	0.0081901	0.00033402	0.00031531	0.0026049	0.00072813	0.015626
Q9BV38	WD repeat-containing protein 18	1.40837	0	-0.014493	-0.012379	0.010176	0.0045484	-0.013981	0.0079265	-0.0033506	-0.011614	0.0031021	0.0036491	-0.019897	-0.0019197	-0.001708	-0.0071073	0.016117	-0.0057215	0.0059721	0.018402	-0.0014698	0.013824	0.002808	-0.0085193	0.00019285	0.005883	-0.012892	0.017613	-0.0046061	0.0047438	0.00010506	-0.011668
Q16576	Histone-binding protein RBBP7	1.40834	0	-0.014937	0.0076546	0.0085258	0.0054127	-0.011976	0.0086683	-0.0072474	-0.00045132	-0.0031304	-0.0015146	-0.0080216	0.0033751	0.0023266	-0.015463	0.01963	0.002843	0.013497	0.0012476	-0.0062916	0.0022359	-0.0099116	0.0022722	0.0043276	0.0018268	-0.0036189	-0.0075928	0.017955	0.00087067	-0.01018	-0.0085164
Q9UKY7	Protein CDV3 homolog	1.40826	0	-0.013932	0.00052398	0.0021018	0.0029554	-0.015761	0.0017306	0.017614	0.010151	-0.0074851	-0.0036958	0.018981	-0.023679	-0.0032169	-0.008956	0.002061	0.021217	0.011718	0.0033711	0.0015565	0.021959	0.010972	-0.0104	0.017987	0.0084808	0.0026449	-0.019647	0.0039718	-0.00058014	-0.0010636	-0.014598
Q0VDF9	Heat shock 70 kDa protein 14	1.40794	0	-0.014819	-0.0064372	0.0017642	0.004781	-0.00016877	0.018149	-0.01239	0.0042884	0.017497	0.0069071	0.0008058	0.0051424	0.009771	-0.020789	-6.0528e-05	0.0022644	-0.0056765	-0.0071828	-0.013957	0.024707	0.0030193	0.006848	0.0085114	0.01127	-0.012256	-0.00074353	0.0012767	0.0044817	-0.0037868	0.026422
P05423	DNA-directed RNA polymerase III subunit RPC4	1.40781	0	-0.015256	0.012856	0.0025521	0.0031404	-0.0025907	0.0080238	-0.0068556	-0.017585	-0.018751	-0.0026914	0.0028796	-0.0043492	0.0097554	0.0094684	-0.0078744	0.00017046	0.011431	-0.0032383	0.010406	-0.00066941	-0.0069214	0.0076589	0.0037804	-0.0014717	0.011032	0.017666	0.010614	-8.5973e-05	-0.00016557	-0.0092591
Q96FZ2	Embryonic stem cell-specific 5-hydroxymethylcytosine-binding protein	1.4078	0.00020199	-0.013668	0.0090908	0.011841	-0.013931	-0.03686	0.029542	-0.0020966	0.00402	0.0071025	0.0017064	0.019648	-0.0045602	0.0055623	0.0050556	0.011644	-0.012064	0.026614	-0.0046707	0.019897	0.024419	0.0075061	0.0055938	-0.0067207	-0.013091	-0.0023939	-0.0051632	0.0057236	0.0013153	-0.0054632	-0.017804
P48723	Heat shock 70 kDa protein 13	1.40758	0	-0.015034	0.0021698	-0.011273	0.011193	-0.00013589	0.0057385	-0.0048243	-0.0017972	-0.0072665	0.002816	-0.0074066	-0.006692	-0.0093428	-0.0090423	-1.6944e-05	0.011132	0.006726	0.0031605	-0.005776	-0.010208	-0.0095949	-0.0060085	0.0097269	0.0045752	-0.015196	0.018311	1.9537e-06	0.0039986	-0.0028175	-0.0064284
Q9NUQ9	Protein FAM49B	1.40731	0	-0.015135	-0.011244	0.0026026	0.014448	0.0091888	0.00047932	-9.723e-06	-0.002821	-0.0082862	-0.0027539	-0.019436	0.0085198	-0.003722	-0.017232	0.0046899	0.012954	-0.0072137	0.015394	-0.0098586	-0.012447	-0.0057453	0.0012471	0.0038108	5.4084e-05	0.0046984	-0.010739	-0.018915	-0.0046332	0.0011423	0.026031
Q9UBW5	Bridging integrator 2	1.40719	0.000929716	-0.015886	-0.0019991	-0.0037457	0.033687	0.028034	0.01444	-0.025322	0.0031901	0.00011809	-0.023287	-0.011135	0.012381	-0.021567	-0.026141	-0.0068546	-0.00035099	0.012298	0.00085027	-0.010567	0.0074691	-0.011366	-0.019226	-0.0074397	0.014293	-0.00063035	-0.006201	0.0048558	-0.00090706	-0.006084	0.011828
P62861	40S ribosomal protein S30	1.40694	2.48293e-06	-0.014349	0.00076297	0.0060719	-0.015493	-0.001303	-0.015584	0.0072502	0.0059688	-0.0068069	0.0066426	0.035286	-0.0044793	-0.0025802	-0.012831	0.015548	0.00078413	-0.016211	0.022567	-0.010111	0.019416	0.0067987	-0.019831	0.022754	0.0022441	-0.00025651	-0.0081628	0.035981	0.0086282	-0.018763	-0.020126
P25815	Protein S100-P	1.40685	0.0675732	-0.0153	0.06617	-0.015054	-0.0061632	0.050079	0.026017	0.011475	0.0038567	0.0059362	-0.042352	-0.018272	-0.047825	-0.044816	0.037062	-0.033	-0.035146	-0.027247	-0.004234	-0.068068	0.034051	0.029335	-0.029098	-0.031613	-0.038327	-0.0040199	-0.00077091	-0.004164	0.001954	0.017278	0.024194
Q8IZQ5	Selenoprotein H	1.40685	4.56882e-06	-0.014598	0.014124	-0.0075256	0.00084618	-0.0043412	0.0042193	-0.0084468	0.017637	0.011768	-0.013208	0.0046198	0.016239	0.016629	-0.024005	-0.017036	-0.018306	0.027542	0.0092764	0.0094011	0.0086901	0.0013226	-0.0032178	-0.0025647	0.0122	0.016606	0.0033665	-0.00091462	0.0030705	0.0039364	0.01305
P08243	Asparagine synthetase [glutamine-hydrolyzing]	1.40684	7.74938e-05	-0.013734	-0.012761	0.0048361	-0.001094	0.012356	0.015321	0.0028389	0.020802	0.017437	-0.0070726	-0.01201	-0.0082112	-0.041292	-0.011238	0.0029039	-0.0018081	-0.025235	0.014657	-0.012088	-0.052536	-0.023006	-0.0011077	0.040867	0.037347	-0.0019113	-0.0018025	-0.004011	-0.0055064	0.0040114	-0.0082996
Q68CQ4	Digestive organ expansion factor homolog	1.40665	0	-0.015008	0.00047903	0.0033709	-0.004414	0.003953	0.0058661	0.0027981	0.0082968	-0.010821	0.0039798	0.010602	-0.0085996	0.01054	-0.0024511	0.011146	0.0049401	0.0017973	-0.011443	-0.0055457	0.0044493	0.002612	0.015865	0.00642	0.0077003	0.0020199	0.02444	-0.0051974	0.0017956	-0.0051375	0.0048534
P48444	Coatomer subunit delta	1.40662	0	-0.01455	0.0081681	-0.0098217	-0.00094227	0.0044395	-0.009218	-0.0062231	0.010306	0.0044444	-0.0051923	0.010276	-0.00091375	-0.0081786	0.010215	-0.0086559	-0.0015457	0.008972	0.010371	-0.006932	-0.014362	-0.0039179	-0.0055447	0.0072839	0.0025401	-0.0050009	0.0039425	0.0069166	0.0020947	0.00085214	0.019076
P49790-3	Isoform 3 of Nuclear pore complex protein Nup153	1.40651	0	-0.01421	-0.0011861	-0.0055485	-0.0078494	-0.0084382	0.0037375	-0.0054156	0.0071689	0.0069072	0.0021871	-0.0046381	-0.013577	-0.011504	-0.028056	-0.0076697	0.0088331	0.0080412	0.0145	0.0015045	0.0070852	0.0018906	0.0031458	0.0046445	-0.0060889	-0.001597	0.003051	-0.0050052	0.0058505	0.0019186	-0.00074546
Q8IY21	Probable ATP-dependent RNA helicase DDX60	1.40646	0.000157278	-0.015412	-0.010643	0.01421	0.013154	0.02541	-0.0020699	0.018519	0.010503	-0.0069799	-0.010557	-0.021259	0.027177	0.0046455	0.014612	0.015655	0.0020408	-0.019632	0.00053432	-0.002047	0.015825	0.0092818	-0.0066539	-0.0027938	0.0054709	0.017497	0.010971	-0.007731	0.0054973	-0.002524	-0.010398
Q8N9T8	Protein KRI1 homolog	1.40619	0	-0.014835	-0.0057288	0.0077284	0.01209	0.0056522	0.011196	0.0029897	0.00030382	0.0010659	0.00098838	0.0046784	-0.020483	0.0274	-0.023956	-0.011332	-0.0028283	0.013707	-0.0068557	0.0032429	-0.026218	0.008566	0.021943	-0.01491	0.0056016	-0.0090642	0.0069477	-0.0012767	-0.0049497	-0.0074832	0.025748
P11717	Cation-independent mannose-6-phosphate receptor	1.40603	1.05708e-05	-0.014804	-0.021041	-0.013848	0.0018628	0.004933	0.0019931	-0.0080564	0.012897	0.008658	0.0019165	-0.011781	0.00076501	0.019199	-0.010264	-0.0023028	0.0024	0.017769	0.0035458	-0.0049562	0.0085885	0.012976	-0.0010718	0.0025415	-0.0039576	0.0064862	-0.0031604	-0.00094331	-0.00039148	-4.6433e-05	-0.029894
P52435	DNA-directed RNA polymerase II subunit RPB11-a	1.40552	0	-0.015477	-0.00062752	-0.0063085	0.01962	-0.0030553	-0.0023318	-0.016376	-0.004404	-0.008547	0.0041289	-0.010476	-0.0070631	0.0045822	0.0049741	0.0013856	0.0031132	-0.0015901	-0.017059	0.0022094	0.0014875	0.016658	0.0035633	0.0095712	-0.010024	-0.0033557	-0.0039708	-0.015937	-0.0018019	0.00011228	-0.0025451
P00813	Adenosine deaminase	1.40545	0.00230371	-0.015049	-0.013572	-0.039875	0.017153	0.0010664	-0.0044693	-0.034942	-0.0087986	-0.0039811	-0.015549	-0.024141	0.0097017	-0.020027	-0.027279	0.030731	-0.00052676	-0.01729	0.010319	-0.013027	0.0083103	-0.0060643	-0.0086974	0.0025073	-0.0054224	-0.0097563	-0.010829	0.00071556	-0.00035317	-0.0012134	0.001253
Q8N129	Protein canopy homolog 4	1.40518	0.000221338	-0.014734	-0.00093912	-0.014119	0.026342	-0.023626	-0.0087884	-0.0108	0.010703	-0.023917	-0.0075777	0.01803	0.02753	0.00094477	0.0054436	0.020344	0.023251	0.010111	0.0014949	0.0059234	0.003163	-0.0020861	0.0069948	-0.0015175	0.001043	-0.020975	-0.0038826	-0.0081722	0.00175	-0.0049652	-0.012241
P52272	Heterogeneous nuclear ribonucleoprotein M	1.40501	0	-0.014347	0.0024222	0.0046546	-0.0058465	-0.010179	0.00097843	-0.003205	0.0069169	0.0039489	-0.0054796	-0.004789	-0.0029033	-0.0013411	-0.0177	0.0013199	0.0018947	0.014621	-4.3378e-05	-3.524e-05	0.0044439	-0.0076606	-0.0082933	-0.0010333	-0.0045941	0.0011359	0.0036226	-0.0087798	0.00013167	0.003536	0.032012
[truncated: 1,391 more rows]
