# Supplementary material for: Molecular Characterization of Esophageal Squamous Cell Carcinoma Using Quantitative Proteomics
Source: Cancers (Basel). 2023 Jun 23;15(13):3302. doi: 10.3390/cancers15133302 (PMC10340553; doi:10.3390/cancers15133302)
Supplement: Supplementary file 1 [file cancers-15-03302-s001.zip › Supplementary_Table S5.xlsx]

## Sheet: Sheet1
Supplementary Table S5. List of KEGG pathways enriched among the differentially expressed proteins in ESCC
Dysregulation	Category	Term	Count	%	PValue	Genes	List Total	Pop Hits	Pop Total	Fold Enrichment	Bonferroni	Benjamini	FDR
Overexpressed	KEGG_PATHWAY	hsa03030:DNA replication	18	2.65487	6.3103e-11	4173, 4172, 4175, 4174, 4176, 5424, 5425, 56655, 5557, 54107, 5982, 4171, 2237, 5984, 5985, 6117, 10714, 5111	300	28	2948	6.31714	1.49554e-08	1.49554e-08	8.12878e-08
Overexpressed	KEGG_PATHWAY	hsa03040:Spliceosome	30	4.42478	1.41271e-06	57461, 55119, 23658, 6633, 27316, 23350, 51729, 9128, 9716, 10262, 56259, 58517, 3192, 10713, 3190, 55660, 6431, 6626, 9939, 6627, 23451, 24148, 11338, 8175, 10285, 22916, 1655, 6428, 57187, 51503	300	114	2948	2.58596	0.000334758	0.000167393	0.00181981
Overexpressed	KEGG_PATHWAY	hsa03430:Mismatch repair	10	1.47493	2.14889e-05	5424, 5425, 5984, 5985, 6117, 4436, 2956, 10714, 5111, 5982	300	18	2948	5.45926	0.00507997	0.0016962	0.027678
Overexpressed	KEGG_PATHWAY	hsa04110:Cell cycle	18	2.65487	0.000199156	4173, 4172, 11200, 4175, 4174, 4176, 1017, 7157, 4171, 983, 996, 1021, 7040, 5001, 3065, 891, 5111, 5591	300	66	2948	2.68	0.0461078	0.0117318	0.256244
Overexpressed	KEGG_PATHWAY	hsa03410:Base excision repair	9	1.32743	0.000283757	2237, 5423, 5424, 56655, 5425, 54107, 10714, 5111, 142	300	19	2948	4.65474	0.0650478	0.0133619	0.364913
Overexpressed	KEGG_PATHWAY	hsa04141:Protein processing in endoplasmic reticulum	24	3.53982	0.00130952	811, 10525, 6184, 10808, 10130, 9601, 2923, 10952, 6400, 51726, 84447, 54431, 5610, 6185, 3703, 6238, 79139, 3320, 7095, 6748, 6747, 29927, 7184, 6745	300	118	2948	1.99864	0.266964	0.0504433	1.67383
Overexpressed	KEGG_PATHWAY	hsa03420:Nucleotide excision repair	11	1.62242	0.00180544	2966, 5424, 56655, 5425, 5984, 5985, 6117, 54107, 10714, 5111, 5982	300	35	2948	3.08838	0.348368	0.0593482	2.30094
Overexpressed	KEGG_PATHWAY	hsa05202:Transcriptional misregulation in cancer	13	1.9174	0.0055301	4314, 5371, 1025, 5546, 7157, 1051, 8148, 1655, 3065, 2530, 2521, 5966, 5328	300	53	2948	2.41031	0.73133	0.151499	6.89434
Overexpressed	KEGG_PATHWAY	hsa04115:p53 signaling pathway	9	1.32743	0.0100128	11200, 1021, 1017, 6241, 891, 7057, 7157, 5054, 983	300	31	2948	2.8529	0.90791	0.232793	12.1582
Overexpressed	KEGG_PATHWAY	hsa03008:Ribosome biogenesis in eukaryotes	13	1.9174	0.017248	84135, 55127, 84128, 10799, 23160, 92856, 23560, 54913, 5822, 55272, 55131, 22803, 6949	300	61	2948	2.09421	0.983811	0.337903	20.0783
Overexpressed	KEGG_PATHWAY	hsa05206:MicroRNAs in cancer	15	2.21239	0.0184176	4851, 3371, 8626, 1786, 1788, 2744, 7157, 1021, 7168, 3925, 9493, 3667, 3190, 7057, 5328	300	76	2948	1.93947	0.987792	0.330026	21.295
Overexpressed	KEGG_PATHWAY	hsa00240:Pyrimidine metabolism	13	1.9174	0.0419131	1890, 4830, 5424, 56655, 5425, 7298, 54107, 5557, 10621, 6241, 10714, 7083, 5441	300	69	2948	1.8514	0.999961	0.570713	42.3947
Overexpressed	KEGG_PATHWAY	hsa03440:Homologous recombination	4	0.589971	0.0546226	5424, 5425, 6117, 10714	300	9	2948	4.36741	0.999998	0.64086	51.4989
Downregulated	KEGG_PATHWAY	hsa05410:Hypertrophic cardiomyopathy (HCM)	17	4.04762	1.98922e-10	1756, 6444, 6443, 3680, 6262, 1605, 4634, 4633, 3688, 7169, 7168, 1674, 5563, 3678, 7273, 51422, 7170	170	41	2948	7.19024	3.75963e-08	3.75963e-08	2.47017e-07
Downregulated	KEGG_PATHWAY	hsa05414:Dilated cardiomyopathy	15	3.57143	4.68217e-09	1756, 6444, 6443, 3680, 6262, 1605, 4634, 4633, 3688, 7169, 7168, 1674, 3678, 7273, 7170	170	37	2948	7.03021	8.8493e-07	4.42465e-07	5.81422e-06
Downregulated	KEGG_PATHWAY	hsa04510:Focal adhesion	26	6.19048	3.43686e-08	1292, 1293, 1291, 4660, 2318, 55742, 7414, 7450, 3680, 10398, 7148, 4633, 4638, 3678, 4659, 1288, 3371, 256076, 3611, 857, 3688, 3913, 3915, 131873, 3911, 54776	170	130	2948	3.46824	6.49565e-06	2.16522e-06	4.26782e-05
Downregulated	KEGG_PATHWAY	hsa04512:ECM-receptor interaction	17	4.04762	8.51997e-08	1292, 1293, 1291, 3339, 3371, 7450, 3680, 256076, 1605, 7148, 3688, 3913, 3915, 3678, 131873, 3911, 1288	170	59	2948	4.99661	1.61026e-05	4.02568e-06	0.000105799
Downregulated	KEGG_PATHWAY	hsa04270:Vascular smooth muscle contraction	14	3.33333	2.5173e-06	10335, 4660, 59, 5320, 800, 3708, 100137049, 10398, 4638, 4637, 4659, 72, 54776, 5592	170	50	2948	4.85553	0.000475657	9.51495e-05	0.00312589
Downregulated	KEGG_PATHWAY	hsa04974:Protein digestion and absorption	11	2.61905	2.03683e-05	1292, 1293, 1306, 2006, 1291, 81578, 131873, 1288, 256076, 477, 1359	170	36	2948	5.29869	0.00384224	0.000641402	0.02529
Downregulated	KEGG_PATHWAY	hsa05412:Arrhythmogenic right ventricular cardiomyopathy (ARVC)	10	2.38095	4.82995e-05	6444, 1756, 3688, 6443, 1674, 3678, 3680, 1824, 1605, 6262	170	32	2948	5.41912	0.00908729	0.00130327	0.0599608
Downregulated	KEGG_PATHWAY	hsa04260:Cardiac muscle contraction	10	2.38095	6.3178e-05	4634, 4633, 7169, 7168, 4625, 1346, 6262, 477, 7170, 4514	170	33	2948	5.2549	0.01187	0.00149151	0.0784248
Downregulated	KEGG_PATHWAY	hsa04022:cGMP-PKG signaling pathway	13	3.09524	0.000174813	493, 10335, 4638, 3708, 4659, 5138, 8654, 5592, 7419, 10398, 477, 488, 291	170	63	2948	3.57834	0.0325027	0.00366467	0.216863
Downregulated	KEGG_PATHWAY	hsa04921:Oxytocin signaling pathway	13	3.09524	0.000426701	4660, 4638, 4637, 5563, 3708, 818, 4659, 100137049, 51422, 54776, 6262, 10398, 2775	170	69	2948	3.26718	0.0774961	0.00803393	0.52858
Downregulated	KEGG_PATHWAY	hsa00340:Histidine metabolism	6	1.42857	0.000515683	223, 4129, 4128, 443, 219, 501	170	13	2948	8.00362	0.0928879	0.0088235	0.638483
Downregulated	KEGG_PATHWAY	hsa04726:Serotonergic synapse	10	2.38095	0.000671422	239, 4129, 4128, 54331, 3708, 5742, 2788, 100137049, 2775, 247	170	44	2948	3.94118	0.119215	0.0105227	0.830569
Downregulated	KEGG_PATHWAY	hsa00590:Arachidonic acid metabolism	8	1.90476	0.000957532	2053, 239, 5320, 2878, 5742, 5740, 100137049, 247	170	29	2948	4.78377	0.165615	0.0138312	1.18257
Downregulated	KEGG_PATHWAY	hsa04151:PI3K-Akt signaling pathway	19	4.52381	0.00125942	1292, 1293, 1291, 2788, 3371, 7450, 3680, 256076, 7148, 3688, 3913, 2247, 54331, 3915, 5563, 3678, 131873, 3911, 1288	170	145	2948	2.27229	0.211939	0.0168689	1.55272
Downregulated	KEGG_PATHWAY	hsa04261:Adrenergic signaling in cardiomyocytes	10	2.38095	0.00234284	4634, 4633, 7169, 493, 7168, 4625, 818, 6262, 477, 7170	170	52	2948	3.33484	0.358096	0.029122	2.8707
Downregulated	KEGG_PATHWAY	hsa00350:Tyrosine metabolism	6	1.42857	0.00271439	125, 128, 4129, 4128, 316, 8639	170	18	2948	5.78039	0.401732	0.0315973	3.31892
Downregulated	KEGG_PATHWAY	hsa03320:PPAR signaling pathway	8	1.90476	0.00308116	8310, 9370, 10580, 3611, 345, 2170, 336, 335	170	35	2948	3.9637	0.441912	0.0337263	3.75954
Downregulated	KEGG_PATHWAY	hsa00330:Arginine and proline metabolism	7	1.66667	0.00350492	1158, 223, 4129, 4128, 219, 1152, 501	170	27	2948	4.49586	0.485002	0.036195	4.2663
Downregulated	KEGG_PATHWAY	hsa04972:Pancreatic secretion	8	1.90476	0.00499991	493, 5320, 3708, 22802, 6262, 477, 1359, 488	170	38	2948	3.65077	0.612234	0.0486381	6.03461
Downregulated	KEGG_PATHWAY	hsa00380:Tryptophan metabolism	6	1.42857	0.00560343	223, 4129, 4128, 316, 219, 501	170	21	2948	4.95462	0.654246	0.0517161	6.73991
Downregulated	KEGG_PATHWAY	hsa04514:Cell adhesion molecules (CAMs)	10	2.38095	0.00788238	57863, 83700, 3688, 257194, 3680, 4359, 23114, 3897, 947, 58494	170	62	2948	2.79696	0.775902	0.0687453	9.35954
Downregulated	KEGG_PATHWAY	hsa04810:Regulation of actin cytoskeleton	15	3.57143	0.0109368	4660, 2934, 7414, 3680, 10398, 1073, 4633, 6237, 3688, 4638, 2247, 3678, 4659, 85477, 54776	170	125	2948	2.08094	0.874875	0.0901492	12.7645
Downregulated	KEGG_PATHWAY	hsa05146:Amoebiasis	10	2.38095	0.0129903	6318, 6317, 3913, 1992, 3915, 7414, 3911, 1288, 5275, 5055	170	67	2948	2.58824	0.915521	0.101875	14.9871
Downregulated	KEGG_PATHWAY	hsa05205:Proteoglycans in cancer	14	3.33333	0.013956	4660, 3708, 2318, 818, 3339, 857, 6237, 3688, 2247, 4060, 3678, 4659, 1634, 54776	170	116	2948	2.0929	0.92979	0.104773	16.0143
Downregulated	KEGG_PATHWAY	hsa04713:Circadian entrainment	7	1.66667	0.0171148	54331, 3708, 818, 2788, 6262, 5592, 2775	170	37	2948	3.28076	0.961715	0.12235	19.2948
Downregulated	KEGG_PATHWAY	hsa04020:Calcium signaling pathway	8	1.90476	0.0180124	493, 4638, 3708, 818, 6262, 7419, 488, 291	170	48	2948	2.8902	0.967787	0.123773	20.2053
Downregulated	KEGG_PATHWAY	hsa04024:cAMP signaling pathway	9	2.14286	0.0279338	8310, 6237, 493, 5144, 818, 4659, 6262, 10398, 477	170	64	2948	2.4386	0.995274	0.179892	29.6588
Downregulated	KEGG_PATHWAY	hsa05416:Viral myocarditis	6	1.42857	0.0375331	6444, 1756, 6443, 4625, 857, 1605	170	33	2948	3.15294	0.999276	0.227579	37.8146
Downregulated	KEGG_PATHWAY	hsa00071:Fatty acid degradation	6	1.42857	0.0375331	125, 8310, 128, 223, 219, 501	170	33	2948	3.15294	0.999276	0.227579	37.8146
Downregulated	KEGG_PATHWAY	hsa00592:alpha-Linolenic acid metabolism	3	0.714286	0.0420665	8310, 5320, 100137049	170	6	2948	8.67059	0.999703	0.244285	41.3556
Downregulated	KEGG_PATHWAY	hsa04610:Complement and coagulation cascades	8	1.90476	0.0420733	462, 2158, 2, 3827, 7450, 4153, 3818, 5265	170	57	2948	2.43385	0.999704	0.237231	41.3608
Downregulated	KEGG_PATHWAY	hsa05032:Morphine addiction	5	1.19048	0.0450537	54331, 5144, 2788, 5138, 2775	170	24	2948	3.61275	0.999836	0.245019	43.5866
Downregulated	KEGG_PATHWAY	hsa04360:Axon guidance	8	1.90476	0.0532999	6387, 2041, 22885, 3983, 3688, 84448, 3897, 1073	170	60	2948	2.31216	0.999968	0.27639	49.3463
Downregulated	KEGG_PATHWAY	hsa00260:Glycine, serine and threonine metabolism	4	0.952381	0.0597399	4129, 4128, 501, 8639	170	16	2948	4.33529	0.999991	0.297277	53.4629
Downregulated	KEGG_PATHWAY	hsa00982:Drug metabolism - cytochrome P450	5	1.19048	0.0652104	125, 128, 4129, 4128, 316	170	27	2948	3.21133	0.999997	0.312609	56.7156
Downregulated	KEGG_PATHWAY	hsa00053:Ascorbate and aldarate metabolism	3	0.714286	0.0901922	223, 219, 501	170	9	2948	5.78039	1	0.399756	69.0796
